# Supplementary material for: Evidence of a causal effect of genetic tendency to gain muscle mass on uterine leiomyomata
Source: Nat Commun. 2023 Feb 1;14:542. doi: 10.1038/s41467-023-35974-7 (PMC9892568; doi:10.1038/s41467-023-35974-7)
Supplement: Supplementary file 3 — Supplementary Data 1 [file 41467_2023_35974_MOESM3_ESM.xlsx]

## Sheet: Figure 2 Manhattan
SNP	CHR	POS	P.value	study	purple_highlights	pink_highlights
rs2643899	1	2266078	0.0002374	meta_gallagher_gw	no	no
rs186610030	1	2558047	0.0004257	meta_gallagher_gw	no	no
rs148520448	1	2833328	0.0008429	meta_gallagher_gw	no	no
rs113921948	1	2878831	0.0003691	meta_gallagher_gw	no	no
rs192552261	1	2889706	0.0009297	meta_gallagher_gw	no	no
rs146229722	1	2940049	0.000281	meta_gallagher_gw	no	no
rs2493312	1	3292971	0.0008443	meta_gallagher_gw	no	no
rs12024810	1	3320674	0.0005788	meta_gallagher_gw	no	no
rs74455032	1	3628450	0.0003843	meta_gallagher_gw	no	no
rs6658727	1	4343338	0.0004473	meta_gallagher_gw	no	no
rs2130618	1	4381016	0.0007249	meta_gallagher_gw	no	no
rs2171985	1	4381253	0.0008444	meta_gallagher_gw	no	no
rs35005833	1	4900970	0.0007312	meta_gallagher_gw	no	no
rs6666618	1	5038093	0.0005813	meta_gallagher_gw	no	no
rs11587473	1	5542707	0.0004724	meta_gallagher_gw	no	no
rs12126301	1	5549445	0.0009989	meta_gallagher_gw	no	no
rs12120052	1	5551233	0.0009125	meta_gallagher_gw	no	no
rs11260700	1	5551977	0.0008939	meta_gallagher_gw	no	no
rs9730140	1	5569215	0.0007138	meta_gallagher_gw	no	no
rs2213780	1	5571050	0.0003958	meta_gallagher_gw	no	no
rs11260634	1	5571581	0.0008038	meta_gallagher_gw	no	no
rs9729649	1	5572304	0.0007244	meta_gallagher_gw	no	no
rs17429530	1	5808499	8.252e-05	meta_gallagher_gw	no	no
rs3789521	1	6259043	0.0002175	meta_gallagher_gw	no	no
rs72853039	1	6266793	0.0008232	meta_gallagher_gw	no	no
rs60236289	1	6416763	0.0007113	meta_gallagher_gw	no	no
rs146948996	1	7665052	0.0005352	meta_gallagher_gw	no	no
rs138750600	1	8153986	0.000611	meta_gallagher_gw	no	no
rs139059051	1	8159347	0.0006276	meta_gallagher_gw	no	no
rs139980119	1	8164654	0.0007725	meta_gallagher_gw	no	no
rs9435173	1	9333929	0.0122421	meta_top10000	no	no
rs6666296	1	9890158	0.0001245	meta_gallagher_gw	no	no
rs11121495	1	9890503	5.751e-05	meta_gallagher_gw	no	no
rs6667086	1	9890895	6.669e-05	meta_gallagher_gw	no	no
rs6677664	1	9891215	5.251e-05	meta_gallagher_gw	no	no
rs7524989	1	9891754	7.06e-05	meta_gallagher_gw	no	no
rs7520259	1	10274387	0.0008976	meta_gallagher_gw	no	no
rs34420285	1	10274695	0.0008014	meta_gallagher_gw	no	no
rs6699879	1	10274841	0.0008429	meta_gallagher_gw	no	no
rs7528608	1	10484170	0.0001172	meta_gallagher_gw	no	no
rs1749882	1	10941249	0.0008251	meta_gallagher_gw	no	no
rs1884429	1	11112836	0.0003494	meta_gallagher_gw	no	no
rs1211575	1	11118390	0.0009705	meta_gallagher_gw	no	no
rs2791656	1	11128329	0.0002608	meta_gallagher_gw	no	no
rs2791653	1	11129848	0.0002593	meta_gallagher_gw	no	no
rs2791647	1	11132801	0.0009724	meta_gallagher_gw	no	no
rs2748876	1	11134157	0.0002817	meta_gallagher_gw	no	no
rs2259886	1	11137778	0.0009911	meta_gallagher_gw	no	no
rs2258621	1	11141187	0.000304	meta_gallagher_gw	no	no
rs1148485	1	11148759	0.0002285	meta_gallagher_gw	no	no
rs1148482	1	11151779	0.0002506	meta_gallagher_gw	no	no
rs2791644	1	11160674	0.0002544	meta_gallagher_gw	no	no
rs2261434	1	11170131	0.0009682	meta_gallagher_gw	no	no
rs1148478	1	11174067	0.0002704	meta_gallagher_gw	no	no
rs56803472	1	11179484	0.0002892	meta_gallagher_gw	no	no
rs28729193	1	11180151	0.0002293	meta_gallagher_gw	no	no
rs11121691	1	11181327	0.0003203	meta_gallagher_gw	no	no
rs2275527	1	11190646	0.0003123	meta_gallagher_gw	no	no
rs1417131	1	11191922	0.0003466	meta_gallagher_gw	no	no
rs77086655	1	11194874	5.827e-05	meta_gallagher_gw	no	no
rs12097293	1	11197467	0.0002903	meta_gallagher_gw	no	no
rs6701524	1	11198502	0.0002759	meta_gallagher_gw	no	no
rs12239187	1	11202411	0.0002759	meta_gallagher_gw	no	no
rs1057079	1	11205058	0.0009464	meta_gallagher_gw	no	no
rs2791643	1	11207269	0.0002739	meta_gallagher_gw	no	no
rs11581010	1	11212458	0.0002554	meta_gallagher_gw	no	no
rs7553827	1	11222393	0.0001691	meta_gallagher_gw	no	no
rs11121695	1	11229515	0.0002663	meta_gallagher_gw	no	no
rs4845852	1	11233559	0.000908	meta_gallagher_gw	no	no
rs11585553	1	11233814	0.0002341	meta_gallagher_gw	no	no
rs10864490	1	11236410	0.0003209	meta_gallagher_gw	no	no
rs12041740	1	11236524	0.0009301	meta_gallagher_gw	no	no
rs11121696	1	11238063	0.0002529	meta_gallagher_gw	no	no
rs4845853	1	11243470	0.000908	meta_gallagher_gw	no	no
rs1205593	1	11252716	0.0002113	meta_gallagher_gw	no	no
rs4845854	1	11261929	0.0006577	meta_gallagher_gw	no	no
rs12120734	1	11262020	0.0006688	meta_gallagher_gw	no	no
rs4845855	1	11262310	0.0002616	meta_gallagher_gw	no	no
rs2253213	1	11265785	0.0002497	meta_gallagher_gw	no	no
rs2300094	1	11266044	0.0007919	meta_gallagher_gw	no	no
rs2300093	1	11266392	0.0007397	meta_gallagher_gw	no	no
rs2300092	1	11266464	0.0007397	meta_gallagher_gw	no	no
rs2300091	1	11266711	0.0007397	meta_gallagher_gw	no	no
rs11121698	1	11267283	0.0007397	meta_gallagher_gw	no	no
rs1010447	1	11269796	0.0002083	meta_gallagher_gw	no	no
rs2016559	1	11269917	0.0001677	meta_gallagher_gw	no	no
rs2335398	1	11270171	0.0007397	meta_gallagher_gw	no	no
rs4845982	1	11271576	0.000188	meta_gallagher_gw	no	no
rs742824	1	11274022	0.0005602	meta_gallagher_gw	no	no
rs4845856	1	11274547	0.0006727	meta_gallagher_gw	no	no
rs2746637	1	11275588	0.0001966	meta_gallagher_gw	no	no
rs2746638	1	11278125	0.0002162	meta_gallagher_gw	no	no
rs7526649	1	11278163	0.0002235	meta_gallagher_gw	no	no
rs7540890	1	11278289	0.0002201	meta_gallagher_gw	no	no
rs7549109	1	11278813	0.0006839	meta_gallagher_gw	no	no
rs7543400	1	11283964	0.0006839	meta_gallagher_gw	no	no
rs12730522	1	11284091	0.0005602	meta_gallagher_gw	no	no
rs10779751	1	11284336	0.0001902	meta_gallagher_gw	no	no
rs4845984	1	11285574	0.0002138	meta_gallagher_gw	no	no
rs4845857	1	11285680	0.0002238	meta_gallagher_gw	no	no
rs12124983	1	11286178	0.0006952	meta_gallagher_gw	no	no
rs12029823	1	11286745	0.0001821	meta_gallagher_gw	no	no
rs12032364	1	11286872	0.000177	meta_gallagher_gw	no	no
rs12739368	1	11288247	0.0001555	meta_gallagher_gw	no	no
rs12752896	1	11288348	0.0001724	meta_gallagher_gw	no	no
rs4845985	1	11288618	0.0001539	meta_gallagher_gw	no	no
rs4845986	1	11288633	0.0001539	meta_gallagher_gw	no	no
rs1064261	1	11288758	0.0001474	meta_gallagher_gw	no	no
rs2076655	1	11289161	0.0005314	meta_gallagher_gw	no	no
rs2300089	1	11290341	0.0001821	meta_gallagher_gw	no	no
rs10864495	1	11292666	0.0006267	meta_gallagher_gw	no	no
rs2024625	1	11292753	0.00019	meta_gallagher_gw	no	no
rs2746639	1	11292881	0.0001794	meta_gallagher_gw	no	no
rs11121702	1	11293147	0.0001695	meta_gallagher_gw	no	no
rs7541998	1	11293200	0.0001695	meta_gallagher_gw	no	no
rs11121703	1	11293792	0.0001581	meta_gallagher_gw	no	no
rs11121704	1	11293959	0.0001723	meta_gallagher_gw	no	no
rs718206	1	11294474	0.0001695	meta_gallagher_gw	no	no
rs1883964	1	11294942	0.0002099	meta_gallagher_gw	no	no
rs1212929	1	11295868	0.000243	meta_gallagher_gw	no	no
rs7524202	1	11297762	0.0002099	meta_gallagher_gw	no	no
rs2024627	1	11298790	0.0002099	meta_gallagher_gw	no	no
rs7544489	1	11299511	0.0006207	meta_gallagher_gw	no	no
rs6661859	1	11301063	0.0002138	meta_gallagher_gw	no	no
rs6697896	1	11301196	0.0001639	meta_gallagher_gw	no	no
rs1135172	1	11301714	0.0002103	meta_gallagher_gw	no	no
rs11121706	1	11302065	0.0002173	meta_gallagher_gw	no	no
rs12036364	1	11304242	0.0002268	meta_gallagher_gw	no	no
rs6672513	1	11304583	0.000282	meta_gallagher_gw	no	no
rs4845858	1	11304720	0.0006207	meta_gallagher_gw	no	no
rs4845859	1	11304873	0.0001695	meta_gallagher_gw	no	no
rs6686835	1	11305316	0.0001724	meta_gallagher_gw	no	no
rs1205592	1	11305663	0.000222	meta_gallagher_gw	no	no
rs4845987	1	11306279	0.0007253	meta_gallagher_gw	no	no
rs6679878	1	11306882	0.0002041	meta_gallagher_gw	no	no
rs11121708	1	11307253	0.0002159	meta_gallagher_gw	no	no
rs6670821	1	11308762	0.0002099	meta_gallagher_gw	no	no
rs11121710	1	11313244	0.0002099	meta_gallagher_gw	no	no
rs10864496	1	11315706	0.000589	meta_gallagher_gw	no	no
rs2092642	1	11317320	0.0006952	meta_gallagher_gw	no	no
rs11121711	1	11317661	0.0002343	meta_gallagher_gw	no	no
rs7554251	1	11317932	0.0002618	meta_gallagher_gw	no	no
rs7517041	1	11317977	0.0007068	meta_gallagher_gw	no	no
rs7525957	1	11318236	0.0002216	meta_gallagher_gw	no	no
rs2076657	1	11318763	0.000589	meta_gallagher_gw	no	no
rs4845988	1	11319587	0.0007772	meta_gallagher_gw	no	no
rs11121712	1	11320329	0.0006997	meta_gallagher_gw	no	no
rs11121713	1	11320350	0.0006997	meta_gallagher_gw	no	no
rs1883965	1	11322156	0.0003461	meta_gallagher_gw	no	no
rs2295079	1	11322565	0.0009628	meta_gallagher_gw	no	no
rs2295080	1	11322628	0.0009383	meta_gallagher_gw	no	no
rs7542591	1	11323901	0.000722	meta_gallagher_gw	no	no
rs4845860	1	11324193	0.0001922	meta_gallagher_gw	no	no
rs114000606	1	11333812	0.000725	meta_gallagher_gw	no	no
rs12406667	1	11873851	0.000767314	meta_top10000	no	no
rs12404124	1	11873869	0.00100707	meta_top10000	no	no
rs198397	1	11883332	0.000970637	meta_top10000	no	no
rs198401	1	11888384	0.000739007	meta_top10000	no	no
rs535107	1	11889468	0.000794525	meta_top10000	no	no
rs503040	1	11890695	0.000765286	meta_top10000	no	no
rs396368	1	13848894	0.000711	meta_gallagher_gw	no	no
rs383761	1	13854167	0.0007028	meta_gallagher_gw	no	no
rs6429770	1	13858568	0.000519	meta_gallagher_gw	no	no
rs6688923	1	13858671	0.0005559	meta_gallagher_gw	no	no
rs3856277	1	13859504	0.0005764	meta_gallagher_gw	no	no
rs6661954	1	13862750	0.0004835	meta_gallagher_gw	no	no
rs164946	1	13865114	0.0008807	meta_gallagher_gw	no	no
rs7554435	1	13865932	0.0004867	meta_gallagher_gw	no	no
rs7554437	1	13865933	0.0004082	meta_gallagher_gw	no	no
rs164867	1	13868527	0.0006892	meta_gallagher_gw	no	no
rs450218	1	13868774	0.0006375	meta_gallagher_gw	no	no
rs404265	1	13870796	0.0003471	meta_gallagher_gw	no	no
rs444516	1	13870966	0.0005086	meta_gallagher_gw	no	no
rs3013060	1	13871924	0.0006009	meta_gallagher_gw	no	no
rs3013061	1	13871942	0.0005205	meta_gallagher_gw	no	no
rs2492764	1	13872274	0.0004772	meta_gallagher_gw	no	no
rs2483136	1	13872403	0.0001076	meta_gallagher_gw	no	no
rs612824	1	13872442	0.0004977	meta_gallagher_gw	no	no
rs391127	1	13872776	0.0005116	meta_gallagher_gw	no	no
rs1671321	1	13873005	0.0004829	meta_gallagher_gw	no	no
rs1454862	1	13873444	0.0005116	meta_gallagher_gw	no	no
rs372488	1	13873563	0.0005116	meta_gallagher_gw	no	no
rs367102	1	13873608	0.0004664	meta_gallagher_gw	no	no
rs452477	1	13873974	0.0001293	meta_gallagher_gw	no	no
rs588643	1	13874235	0.0005419	meta_gallagher_gw	no	no
rs599335	1	13874244	0.0005419	meta_gallagher_gw	no	no
rs369001	1	13874398	0.0001387	meta_gallagher_gw	no	no
rs1610562	1	13874853	0.0007057	meta_gallagher_gw	no	no
rs35240023	1	13879402	0.0004436	meta_gallagher_gw	no	no
rs1272827	1	13915560	0.0009638	meta_gallagher_gw	no	no
rs1261027	1	13916125	0.0002409	meta_gallagher_gw	no	no
rs6689449	1	13916460	0.0002489	meta_gallagher_gw	no	no
rs56075670	1	18418325	0.0003942	meta_gallagher_gw	no	no
rs55662322	1	18418598	0.0002317	meta_gallagher_gw	no	no
rs747897	1	18470904	0.0006784	meta_gallagher_gw	no	no
rs12742611	1	18475260	0.0005005	meta_gallagher_gw	no	no
rs34155095	1	18477309	0.0004821	meta_gallagher_gw	no	no
rs35499538	1	18477332	0.0004821	meta_gallagher_gw	no	no
rs10796459	1	18477450	0.000451	meta_gallagher_gw	no	no
rs12129418	1	18479172	0.0005981	meta_gallagher_gw	no	no
rs6658147	1	18905298	0.0004674	meta_gallagher_gw	no	no
rs6658149	1	18905304	0.0003821	meta_gallagher_gw	no	no
rs6603905	1	18905451	0.0004142	meta_gallagher_gw	no	no
rs72648767	1	18910590	0.0003657	meta_gallagher_gw	no	no
rs56184646	1	18911504	0.0003768	meta_gallagher_gw	no	no
rs6674559	1	18912603	0.0003342	meta_gallagher_gw	no	no
rs4920334	1	18913558	0.0004123	meta_gallagher_gw	no	no
rs4920516	1	18913618	0.000379	meta_gallagher_gw	no	no
rs4920335	1	18913834	0.0003544	meta_gallagher_gw	no	no
rs142197616	1	19693678	0.0001823	meta_gallagher_gw	no	no
rs74652341	1	19983092	0.000432	meta_gallagher_gw	no	no
rs1774131	1	20307563	0.0003483	meta_gallagher_gw	no	no
rs112118427	1	20368865	0.000628	meta_gallagher_gw	no	no
rs61779064	1	21351885	0.0009269	meta_gallagher_gw	no	no
rs61779072	1	21398119	0.0004921	meta_gallagher_gw	no	no
rs3026867	1	21598160	0.000737	meta_gallagher_gw	no	no
rs28367949	1	21603120	0.0008255	meta_gallagher_gw	no	no
rs148740928	1	21748544	0.0008784	meta_gallagher_gw	no	no
rs187509109	1	21754993	0.0003786	meta_gallagher_gw	no	no
rs904927	1	21815660	0.0003547	meta_gallagher_gw	no	no
rs4654960	1	21863495	0.0008619	meta_gallagher_gw	no	no
rs12117249	1	21914035	0.000752768	meta_top10000	no	no
rs1628418	1	21980750	0.0007548	meta_gallagher_gw	no	no
rs3767132	1	22006721	0.0005567	meta_gallagher_gw	no	no
rs829403	1	22009165	3.734e-05	meta_gallagher_gw	no	no
rs7515855	1	22009326	1.038e-07	meta_gallagher_gw	no	no
rs1341557	1	22009660	7.988e-08	meta_gallagher_gw	no	no
rs12043791	1	22012526	4.25e-08	meta_gallagher_gw	no	no
rs829420	1	22013561	0.0001767	meta_gallagher_gw	no	no
rs10493008	1	22013771	8.276e-08	meta_gallagher_gw	no	no
rs17423390	1	22014471	9.856e-08	meta_gallagher_gw	no	no
rs6701954	1	22022176	1.181e-07	meta_gallagher_gw	no	no
rs4654765	1	22023238	2.61e-08	meta_gallagher_gw	no	no
rs16825842	1	22028804	0.0005065	meta_gallagher_gw	no	no
rs1874794	1	22038094	8.39e-08	meta_gallagher_gw	no	no
rs10799707	1	22038860	7.677e-08	meta_gallagher_gw	no	no
rs10917037	1	22039363	7.438e-08	meta_gallagher_gw	no	no
rs1018102	1	22041073	6.337e-08	meta_gallagher_gw	no	no
rs10799708	1	22046558	0.0002744	meta_gallagher_gw	no	no
rs12029478	1	22047275	5.631e-08	meta_gallagher_gw	no	no
rs12030578	1	22048664	7.199e-08	meta_gallagher_gw	no	no
rs7366082	1	22048891	0.0003032	meta_gallagher_gw	no	no
rs6426724	1	22049667	6.072e-05	meta_gallagher_gw	no	no
rs16825896	1	22054427	4.717e-05	meta_gallagher_gw	no	no
rs10753517	1	22063149	4.977e-05	meta_gallagher_gw	no	no
rs7541528	1	22065128	5.295e-05	meta_gallagher_gw	no	no
rs7538354	1	22076638	5.702e-05	meta_gallagher_gw	no	no
rs116165545	1	22081356	0.0003275	meta_gallagher_gw	no	no
rs6667223	1	22088841	4.591e-05	meta_gallagher_gw	no	no
rs10917041	1	22098940	4.076e-08	meta_gallagher_gw	no	no
rs10753519	1	22100963	6.753e-05	meta_gallagher_gw	no	no
rs113690053	1	22103564	1.779e-05	meta_gallagher_gw	no	no
rs10799714	1	22103637	6.154e-05	meta_gallagher_gw	no	no
rs6664248	1	22105568	4.552e-05	meta_gallagher_gw	no	no
rs7519675	1	22106875	3.423e-05	meta_gallagher_gw	no	no
rs10917042	1	22109370	3.841e-06	meta_gallagher_gw	no	no
rs12024158	1	22114472	3.933e-08	meta_gallagher_gw	no	no
rs12742048	1	22114970	5.968e-05	meta_gallagher_gw	no	no
rs12030290	1	22118671	4.537e-08	meta_gallagher_gw	no	no
rs76099229	1	22123490	0.0004033	meta_gallagher_gw	no	no
rs55899405	1	22129361	4.602e-07	meta_gallagher_gw	no	no
rs10917049	1	22135952	2.062e-07	meta_gallagher_gw	no	no
rs72662412	1	22143437	6.276e-07	meta_gallagher_gw	no	no
rs12184330	1	22143665	4.752e-08	meta_gallagher_gw	no	no
rs76494814	1	22184108	0.0004333	meta_gallagher_gw	no	no
rs2077271	1	22203529	0.0004158	meta_gallagher_gw	no	no
rs878949	1	22227091	0.0006168	meta_gallagher_gw	no	no
rs4654995	1	22234654	0.0007141	meta_gallagher_gw	no	no
rs2445132	1	22240010	0.0002023	meta_gallagher_gw	no	no
rs2445133	1	22241653	0.0002167	meta_gallagher_gw	no	no
rs9426784	1	22249340	0.0001167	meta_gallagher_gw	no	no
rs4233278	1	22251043	0.0001219	meta_gallagher_gw	no	no
rs4233279	1	22251115	0.0001204	meta_gallagher_gw	no	no
rs9426790	1	22252790	0.0001418	meta_gallagher_gw	no	no
rs4989428	1	22253062	0.0002313	meta_gallagher_gw	no	no
rs7528668	1	22258100	0.0001286	meta_gallagher_gw	no	no
rs4654997	1	22259050	0.0001287	meta_gallagher_gw	no	no
rs11587857	1	22260308	5.859e-05	meta_gallagher_gw	no	no
rs7541238	1	22261918	0.0001581	meta_gallagher_gw	no	no
rs7529613	1	22261919	0.0001583	meta_gallagher_gw	no	no
rs4233280	1	22264586	0.0001154	meta_gallagher_gw	no	no
rs6681693	1	22269269	0.000121	meta_gallagher_gw	no	no
rs4654999	1	22276189	0.0001599	meta_gallagher_gw	no	no
rs12025807	1	22276637	3.431e-05	meta_gallagher_gw	no	no
rs12046762	1	22276686	3.332e-05	meta_gallagher_gw	no	no
rs4382697	1	22277811	0.0001305	meta_gallagher_gw	no	no
rs10753522	1	22278094	0.0001693	meta_gallagher_gw	no	no
rs10753523	1	22278252	0.0001291	meta_gallagher_gw	no	no
rs4233281	1	22279888	0.0001708	meta_gallagher_gw	no	no
rs6689414	1	22283845	0.0002061	meta_gallagher_gw	no	no
rs6426730	1	22284463	0.0001354	meta_gallagher_gw	no	no
rs11589754	1	22284495	0.0005498	meta_gallagher_gw	no	no
rs6681950	1	22284659	0.0002432	meta_gallagher_gw	no	no
rs6681966	1	22284708	0.0002456	meta_gallagher_gw	no	no
rs68065177	1	22286607	0.0006376	meta_gallagher_gw	no	no
rs35182048	1	22287622	0.0002707	meta_gallagher_gw	no	no
rs12410694	1	22287941	1.261e-05	meta_gallagher_gw	no	no
rs12410759	1	22288468	1.178e-05	meta_gallagher_gw	no	no
rs55997695	1	22289945	0.0009185	meta_gallagher_gw	no	no
rs8179387	1	22290156	1.111e-05	meta_gallagher_gw	no	no
rs72662482	1	22290379	1.407e-05	meta_gallagher_gw	no	no
rs72662484	1	22290429	1.276e-05	meta_gallagher_gw	no	no
rs35806133	1	22290623	1.25e-05	meta_gallagher_gw	no	no
rs12730501	1	22290929	1.25e-05	meta_gallagher_gw	no	no
rs35963112	1	22291226	1.407e-05	meta_gallagher_gw	no	no
rs6675289	1	22292044	7.913e-05	meta_gallagher_gw	no	no
rs6699127	1	22292266	0.0003291	meta_gallagher_gw	no	no
rs34510118	1	22292450	0.0009443	meta_gallagher_gw	no	no
rs10917078	1	22292517	1.143e-05	meta_gallagher_gw	no	no
rs10799720	1	22292657	1.213e-05	meta_gallagher_gw	no	no
rs7533101	1	22293275	1.178e-05	meta_gallagher_gw	no	no
rs7554864	1	22293301	1.121e-05	meta_gallagher_gw	no	no
rs7547232	1	22293527	1.155e-05	meta_gallagher_gw	no	no
rs12745683	1	22293897	1.174e-05	meta_gallagher_gw	no	no
rs6698084	1	22294971	0.0003116	meta_gallagher_gw	no	no
rs11578958	1	22295098	0.0006551	meta_gallagher_gw	no	no
rs7539859	1	22295701	0.0002468	meta_gallagher_gw	no	no
rs11583492	1	22296196	9.601e-06	meta_gallagher_gw	no	no
rs10917079	1	22296307	9.601e-06	meta_gallagher_gw	no	no
rs10917080	1	22296373	5.334e-05	meta_gallagher_gw	no	no
rs10917081	1	22296375	0.0001263	meta_gallagher_gw	no	no
rs7511851	1	22296627	0.0004711	meta_gallagher_gw	no	no
rs4655002	1	22296937	1.405e-05	meta_gallagher_gw	no	no
rs12745005	1	22296962	0.0007064	meta_gallagher_gw	no	no
rs12745053	1	22297025	0.0007349	meta_gallagher_gw	no	no
rs10917084	1	22298008	1e-05	meta_gallagher_gw	no	no
rs12144125	1	22298039	0.000992	meta_gallagher_gw	no	no
rs34547676	1	22298526	0.0006933	meta_gallagher_gw	no	no
rs75386540	1	22298546	0.0009175	meta_gallagher_gw	no	no
rs76270008	1	22298548	0.0008537	meta_gallagher_gw	no	no
rs56337767	1	22299393	0.0006472	meta_gallagher_gw	no	no
rs4233283	1	22299966	0.0003169	meta_gallagher_gw	no	no
rs7537004	1	22300465	0.0002653	meta_gallagher_gw	no	no
rs34836203	1	22300968	0.0009035	meta_gallagher_gw	no	no
rs36117763	1	22301165	1.111e-05	meta_gallagher_gw	no	no
rs35522699	1	22301180	3.01e-05	meta_gallagher_gw	no	no
rs36029501	1	22301199	1.111e-05	meta_gallagher_gw	no	no
rs71638809	1	22301824	0.000623	meta_gallagher_gw	no	no
rs12031846	1	22302783	1.309e-05	meta_gallagher_gw	no	no
rs116266699	1	22302903	0.0002918	meta_gallagher_gw	no	no
rs184826684	1	22305652	0.000876	meta_gallagher_gw	no	no
rs61776320	1	22305734	0.000345	meta_gallagher_gw	no	no
rs145035862	1	22305845	0.0002413	meta_gallagher_gw	no	no
rs147552546	1	22305865	9.568e-05	meta_gallagher_gw	no	no
rs6688236	1	22305915	0.000345	meta_gallagher_gw	no	no
rs12401894	1	22306949	0.0004757	meta_gallagher_gw	no	no
rs58363133	1	22307003	9.682e-05	meta_gallagher_gw	no	no
rs58598600	1	22307004	9.459e-05	meta_gallagher_gw	no	no
rs12401939	1	22307252	0.0005877	meta_gallagher_gw	no	no
rs12061251	1	22307915	0.000254	meta_gallagher_gw	no	no
rs12072025	1	22308036	0.0002624	meta_gallagher_gw	no	no
rs12049408	1	22308704	6.346e-05	meta_gallagher_gw	no	no
rs34637160	1	22308983	1.918e-06	meta_gallagher_gw	no	no
rs12128201	1	22309437	0.000201	meta_gallagher_gw	no	no
rs12121300	1	22309805	6.272e-05	meta_gallagher_gw	no	no
rs12730562	1	22309808	2.133e-07	meta_gallagher_gw	no	no
rs3820288	1	22310519	0.0002221	meta_gallagher_gw	no	no
rs12130164	1	22310933	0.0002158	meta_gallagher_gw	no	no
rs12122445	1	22311011	0.0001779	meta_gallagher_gw	no	no
rs61777960	1	22311348	6.119e-05	meta_gallagher_gw	no	no
rs7520526	1	22311908	3.492e-07	meta_gallagher_gw	no	no
rs71638813	1	22311970	7.558e-05	meta_gallagher_gw	no	no
rs142271775	1	22312169	0.000184	meta_gallagher_gw	no	no
rs35194649	1	22312187	3.464e-05	meta_gallagher_gw	no	no
rs34346609	1	22312264	3.184e-05	meta_gallagher_gw	no	no
rs7520954	1	22312287	0.0006802	meta_gallagher_gw	no	no
rs7544164	1	22312325	0.0002477	meta_gallagher_gw	no	no
rs7521037	1	22312360	0.0003838	meta_gallagher_gw	no	no
rs10917098	1	22312667	0.0003145	meta_gallagher_gw	no	no
rs12121128	1	22312718	0.0003486	meta_gallagher_gw	no	no
rs10917099	1	22312755	0.0008758	meta_gallagher_gw	no	no
rs34262568	1	22313371	0.0002012	meta_gallagher_gw	no	no
rs3806296	1	22313469	2.521e-05	meta_gallagher_gw	no	no
rs35662025	1	22314016	0.0001246	meta_gallagher_gw	no	no
rs59473818	1	22314399	0.0002752	meta_gallagher_gw	no	no
rs12134608	1	22315684	0.0001969	meta_gallagher_gw	no	no
rs12125214	1	22316110	0.0006052	meta_gallagher_gw	no	no
rs61778002	1	22318263	0.000814	meta_gallagher_gw	no	no
rs12132124	1	22318469	0.0002179	meta_gallagher_gw	no	no
rs12123754	1	22319817	0.0004249	meta_gallagher_gw	no	no
rs74062228	1	22320781	0.0004206	meta_gallagher_gw	no	no
rs12135098	1	22320883	0.0003747	meta_gallagher_gw	no	no
rs12566806	1	22321929	3.653e-05	meta_gallagher_gw	no	no
rs142806778	1	22322051	0.0003977	meta_gallagher_gw	no	no
rs12032777	1	22324930	6.607e-06	meta_gallagher_gw	no	no
rs140274458	1	22326072	0.0003957	meta_gallagher_gw	no	no
rs114091988	1	22326401	0.0001183	meta_gallagher_gw	no	no
rs28675219	1	22326587	8.979e-06	meta_gallagher_gw	no	no
rs11541414	1	22328207	0.0004021	meta_gallagher_gw	no	no
rs12751986	1	22328279	3.992e-06	meta_gallagher_gw	no	no
rs139300305	1	22328906	0.0003117	meta_gallagher_gw	no	no
rs143221848	1	22328917	0.0002103	meta_gallagher_gw	no	no
rs41302021	1	22329732	1.771e-05	meta_gallagher_gw	no	no
rs57573643	1	22329878	0.0003835	meta_gallagher_gw	no	no
rs4543770	1	22330714	0.0003715	meta_gallagher_gw	no	no
rs12760192	1	22333078	0.0002924	meta_gallagher_gw	no	no
rs3820289	1	22333688	2.181e-05	meta_gallagher_gw	no	no
rs74062237	1	22333954	0.0003675	meta_gallagher_gw	no	no
rs35519693	1	22334117	1.363e-05	meta_gallagher_gw	no	no
rs12746090	1	22334343	2.948e-07	meta_gallagher_gw	no	no
rs115520220	1	22334540	0.00035	meta_gallagher_gw	no	no
rs12746780	1	22334716	0.0003653	meta_gallagher_gw	no	no
rs12750883	1	22334851	2.782e-07	meta_gallagher_gw	no	no
rs59683042	1	22334870	0.000346	meta_gallagher_gw	no	no
rs10917108	1	22335584	0.0003007	meta_gallagher_gw	no	no
rs34552571	1	22335655	2.466e-05	meta_gallagher_gw	no	no
rs34840017	1	22335731	2.558e-05	meta_gallagher_gw	no	no
rs35025763	1	22335964	2.32e-05	meta_gallagher_gw	no	no
rs4344303	1	22336120	2.325e-07	meta_gallagher_gw	no	no
rs9187	1	22336305	0.0004631	meta_gallagher_gw	no	no
rs12908	1	22336308	0.0004453	meta_gallagher_gw	no	no
rs55766306	1	22339559	0.0001216	meta_gallagher_gw	no	no
rs2501309	1	22341714	0.0009034	meta_gallagher_gw	no	no
rs2501305	1	22342876	0.0006931	meta_gallagher_gw	no	no
rs2473309	1	22342883	0.0006753	meta_gallagher_gw	no	no
rs2501304	1	22343468	0.0007113	meta_gallagher_gw	no	no
rs2501303	1	22343924	0.0006232	meta_gallagher_gw	no	no
rs2501302	1	22343971	0.0006567	meta_gallagher_gw	no	no
rs2501300	1	22344031	0.0006918	meta_gallagher_gw	no	no
rs2501299	1	22345647	0.0002603	meta_gallagher_gw	no	no
rs2501293	1	22348110	2.598e-05	meta_gallagher_gw	no	no
rs10917119	1	22348409	2.945e-34	meta_gallagher_gw	no	no
rs10917119	1	22348409	2.18639e-41	meta_top10000	no	no
rs3117047	1	22348587	1.528e-09	meta_gallagher_gw	no	no
rs3117047	1	22348587	1.37932e-10	meta_top10000	no	no
rs79050195	1	22349386	1.448e-34	meta_gallagher_gw	no	no
rs79050195	1	22349386	6.17124e-42	meta_top10000	no	no
rs10799730	1	22349615	1.584e-09	meta_gallagher_gw	no	no
rs10799730	1	22349615	1.41602e-10	meta_top10000	no	no
rs2501292	1	22350541	0.0002608	meta_gallagher_gw	no	no
rs2473307	1	22350834	1.584e-09	meta_gallagher_gw	no	no
rs2473307	1	22350834	1.41602e-10	meta_top10000	no	no
rs2473306	1	22350933	0.0003445	meta_gallagher_gw	no	no
rs2255282	1	22352040	8.678e-10	meta_gallagher_gw	no	no
rs2255282	1	22352040	4.88773e-11	meta_top10000	no	no
rs3768579	1	22353136	4.875e-35	meta_gallagher_gw	no	no
rs3768579	1	22353136	3.79944e-42	meta_top10000	no	no
rs2473304	1	22353327	0.000147	meta_gallagher_gw	no	no
rs2501291	1	22353414	0.0001594	meta_gallagher_gw	no	no
rs2473303	1	22353491	1.365e-07	meta_gallagher_gw	no	no
rs2473303	1	22353491	5.06699e-08	meta_top10000	no	no
rs3835733	1	22353836	0.0005243	meta_gallagher_gw	no	no
rs2501290	1	22353986	0.0005146	meta_gallagher_gw	no	no
rs2501289	1	22353989	0.0005146	meta_gallagher_gw	no	no
rs41307810	1	22354045	2.93e-17	meta_gallagher_gw	no	no
rs41307810	1	22354045	2.70498e-20	meta_top10000	no	no
rs2473300	1	22354246	0.0001735	meta_gallagher_gw	no	no
rs2473299	1	22354274	0.0004018	meta_gallagher_gw	no	no
rs2473298	1	22354277	0.0002158	meta_gallagher_gw	no	no
rs2473297	1	22354537	0.0001643	meta_gallagher_gw	no	no
rs80173514	1	22354538	1.943e-35	meta_gallagher_gw	no	no
rs80173514	1	22354538	1.77399e-42	meta_top10000	no	no
rs2473296	1	22354587	0.0001458	meta_gallagher_gw	no	no
rs2473295	1	22354866	0.0001456	meta_gallagher_gw	no	no
rs7523572	1	22355289	0.0001759	meta_gallagher_gw	no	no
rs10917121	1	22355458	0.0003532	meta_gallagher_gw	no	no
rs12116952	1	22355578	0.0001688	meta_gallagher_gw	no	no
rs10917122	1	22355724	0.0001408	meta_gallagher_gw	no	no
rs10917123	1	22355978	2.361e-24	meta_gallagher_gw	no	no
rs10917123	1	22355978	1.3789e-28	meta_top10000	no	no
rs2473294	1	22356098	0.0001688	meta_gallagher_gw	no	no
rs2473293	1	22356138	0.0001735	meta_gallagher_gw	no	no
rs2473292	1	22356155	0.0001735	meta_gallagher_gw	no	no
rs1883421	1	22356640	0.0001783	meta_gallagher_gw	no	no
rs1063116	1	22356809	0.0001783	meta_gallagher_gw	no	no
rs1063117	1	22356888	0.0001577	meta_gallagher_gw	no	no
rs1063118	1	22356905	0.0001555	meta_gallagher_gw	no	no
rs760923	1	22357217	0.0001688	meta_gallagher_gw	no	no
rs3820687	1	22357229	3.603e-24	meta_gallagher_gw	no	no
rs3820687	1	22357229	1.99064e-28	meta_top10000	no	no
rs760922	1	22358055	0.0004406	meta_gallagher_gw	no	no
rs2473290	1	22358457	1.312e-17	meta_gallagher_gw	no	no
rs2473290	1	22358457	1.26765e-21	meta_top10000	no	no
rs2473289	1	22358573	3.477e-10	meta_gallagher_gw	no	no
rs2473289	1	22358573	3.11551e-11	meta_top10000	no	no
rs61778045	1	22358595	7.311e-36	meta_gallagher_gw	no	no
rs61778045	1	22358595	6.5182e-43	meta_top10000	no	no
rs61778046	1	22358789	3.295e-36	meta_gallagher_gw	no	no
rs61778046	1	22358789	2.78701e-43	meta_top10000	no	no
rs6679085	1	22358832	0.0002993	meta_gallagher_gw	no	no
rs12027753	1	22358836	1.221e-35	meta_gallagher_gw	no	no
rs12027753	1	22358836	1.1295e-42	meta_top10000	no	no
rs11589377	1	22358906	6.005e-08	meta_gallagher_gw	no	no
rs11589377	1	22358906	3.39016e-09	meta_top10000	no	no
rs7541107	1	22359082	2.129e-10	meta_gallagher_gw	no	no
rs7541107	1	22359082	8.87287e-12	meta_top10000	no	no
rs2009020	1	22359392	2.239e-10	meta_gallagher_gw	no	no
rs2009020	1	22359392	9.51803e-12	meta_top10000	no	no
rs2473287	1	22359698	2.024e-10	meta_gallagher_gw	no	no
rs2473287	1	22359698	8.27061e-12	meta_top10000	no	no
rs2473286	1	22359922	2.679e-08	meta_gallagher_gw	no	no
rs2473286	1	22359922	1.22379e-09	meta_top10000	no	no
rs2501287	1	22359994	4.655e-08	meta_gallagher_gw	no	no
rs2501287	1	22359994	2.0831e-09	meta_top10000	no	no
rs10917125	1	22360049	4.632e-08	meta_gallagher_gw	no	no
rs10917125	1	22360049	2.12761e-09	meta_top10000	no	no
rs12021606	1	22360260	2.232e-10	meta_gallagher_gw	no	no
rs12021606	1	22360260	8.50799e-12	meta_top10000	no	no
rs12021637	1	22360383	3.106e-10	meta_gallagher_gw	no	no
rs12021637	1	22360383	1.3228e-11	meta_top10000	no	no
rs67111920	1	22360461	4.06e-08	meta_gallagher_gw	no	no
rs67111920	1	22360461	1.59819e-09	meta_top10000	no	no
rs2501286	1	22360581	2.603e-10	meta_gallagher_gw	no	no
rs2501286	1	22360581	9.51803e-12	meta_top10000	no	no
rs2473285	1	22360582	2.737e-10	meta_gallagher_gw	no	no
rs2473285	1	22360582	1.02091e-11	meta_top10000	no	no
rs2473284	1	22360689	2.737e-10	meta_gallagher_gw	no	no
rs2473284	1	22360689	1.25906e-11	meta_top10000	no	no
rs2473283	1	22360800	3.182e-08	meta_gallagher_gw	no	no
rs2473283	1	22360800	1.53153e-09	meta_top10000	no	no
rs34310237	1	22360814	2.7e-05	meta_gallagher_gw	no	no
rs2473282	1	22360855	3.951e-08	meta_gallagher_gw	no	no
rs2473282	1	22360855	1.17253e-09	meta_top10000	no	no
rs7525439	1	22360868	2.034e-06	meta_gallagher_gw	no	no
rs7525440	1	22360869	6.699e-08	meta_gallagher_gw	no	no
rs7525440	1	22360869	1.87401e-09	meta_top10000	no	no
rs7525444	1	22360876	4.111e-08	meta_gallagher_gw	no	no
rs7525444	1	22360876	1.17253e-09	meta_top10000	no	no
rs4655015	1	22360911	3.365e-08	meta_gallagher_gw	no	no
rs4655015	1	22360911	1.29833e-09	meta_top10000	no	no
rs4655016	1	22360970	1.924e-10	meta_gallagher_gw	no	no
rs4655016	1	22360970	5.1178e-12	meta_top10000	no	no
rs4654781	1	22361062	2.129e-10	meta_gallagher_gw	no	no
rs4654781	1	22361062	5.1178e-12	meta_top10000	no	no
rs2473281	1	22361129	1.924e-10	meta_gallagher_gw	no	no
rs2473281	1	22361129	4.76135e-12	meta_top10000	no	no
rs111992780	1	22361229	8.086e-36	meta_gallagher_gw	no	no
rs111992780	1	22361229	1.99271e-43	meta_top10000	no	no
rs2473280	1	22361356	2.521e-10	meta_gallagher_gw	no	no
rs2473280	1	22361356	8.61055e-12	meta_top10000	no	no
rs2473279	1	22361472	1.864e-10	meta_gallagher_gw	no	no
rs2473279	1	22361472	4.62004e-12	meta_top10000	no	no
rs2473278	1	22361504	1.739e-10	meta_gallagher_gw	no	no
rs2473278	1	22361504	4.42927e-12	meta_top10000	no	no
rs2473277	1	22361845	2.569e-10	meta_gallagher_gw	no	no
rs2473277	1	22361845	6.42749e-12	meta_top10000	no	no
rs2473276	1	22362194	1.924e-10	meta_gallagher_gw	no	no
rs2473276	1	22362194	5.81106e-12	meta_top10000	no	no
rs2501284	1	22362197	1.924e-10	meta_gallagher_gw	no	no
rs2501284	1	22362197	5.81106e-12	meta_top10000	no	no
rs3117046	1	22362426	1.601e-10	meta_gallagher_gw	no	no
rs3117046	1	22362426	3.99731e-12	meta_top10000	no	no
rs2473275	1	22362717	2.239e-10	meta_gallagher_gw	no	no
rs2473275	1	22362717	7.70846e-12	meta_top10000	no	no
rs2038109	1	22362805	4.285e-10	meta_gallagher_gw	no	no
rs2038109	1	22362805	1.25906e-11	meta_top10000	no	no
rs2038106	1	22362940	1.522e-10	meta_gallagher_gw	no	no
rs2038106	1	22362940	3.71759e-12	meta_top10000	no	no
rs2038105	1	22363039	1.739e-10	meta_gallagher_gw	no	no
rs2038105	1	22363039	4.11992e-12	meta_top10000	no	no
rs3117045	1	22363507	1.522e-10	meta_gallagher_gw	no	no
rs3117045	1	22363507	3.71759e-12	meta_top10000	no	no
rs3123459	1	22363646	1.307e-10	meta_gallagher_gw	no	no
rs3123459	1	22363646	2.98864e-12	meta_top10000	no	no
rs3117044	1	22363918	1.401e-10	meta_gallagher_gw	no	no
rs3117044	1	22363918	3.11838e-12	meta_top10000	no	no
rs2501281	1	22364958	2.205e-11	meta_gallagher_gw	no	no
rs2501281	1	22364958	4.35444e-14	meta_top10000	no	no
rs12405695	1	22365689	1.055e-35	meta_gallagher_gw	no	no
rs12405695	1	22365689	5.31334e-44	meta_top10000	no	no
rs2038102	1	22365937	0.0005052	meta_gallagher_gw	no	no
rs10917128	1	22366102	6.884e-36	meta_gallagher_gw	no	no
rs10917128	1	22366102	3.91093e-44	meta_top10000	no	no
rs72665317	1	22367073	1.155e-36	meta_gallagher_gw	no	no
rs72665317	1	22367073	7.1659e-45	meta_top10000	no	no
rs2473273	1	22367222	0.0004724	meta_gallagher_gw	no	no
rs2501280	1	22367292	0.0004724	meta_gallagher_gw	no	no
rs11590939	1	22367572	0.0004931	meta_gallagher_gw	no	no
rs11590519	1	22367622	0.0004081	meta_gallagher_gw	no	no
rs10917129	1	22367836	0.0005358	meta_gallagher_gw	no	no
rs2501279	1	22368342	4.35e-11	meta_gallagher_gw	no	no
rs2501279	1	22368342	8.36773e-13	meta_top10000	no	no
rs2473332	1	22369117	3.73e-11	meta_gallagher_gw	no	no
rs2473332	1	22369117	5.10638e-13	meta_top10000	no	no
rs2473331	1	22370330	0.0003494	meta_gallagher_gw	no	no
rs2473330	1	22370421	6.124e-11	meta_gallagher_gw	no	no
rs2473330	1	22370421	1.05921e-12	meta_top10000	no	no
rs10917130	1	22371065	5.471e-37	meta_gallagher_gw	no	no
rs10917130	1	22371065	7.48425e-45	meta_top10000	no	no
rs2501278	1	22371711	2.113e-05	meta_gallagher_gw	no	no
rs2501275	1	22375065	0.0002822	meta_gallagher_gw	no	no
rs2473327	1	22376947	0.0006953	meta_gallagher_gw	no	no
rs7554578	1	22377349	0.0008071	meta_gallagher_gw	no	no
rs725158	1	22378280	3.986e-38	meta_gallagher_gw	no	no
rs725158	1	22378280	6.32303e-46	meta_top10000	no	no
rs3754496	1	22378880	5.032e-38	meta_gallagher_gw	no	no
rs3754496	1	22378880	7.89808e-46	meta_top10000	no	no
rs13374393	1	22379671	0.0005366	meta_gallagher_gw	no	no
rs2501274	1	22380012	0.0004853	meta_gallagher_gw	no	no
rs1980475	1	22380237	0.0006484	meta_gallagher_gw	no	no
rs2143104	1	22383222	0.0006305	meta_gallagher_gw	no	no
rs10917135	1	22384097	0.0005844	meta_gallagher_gw	no	no
rs2501270	1	22384279	0.0006098	meta_gallagher_gw	no	no
rs12035094	1	22384713	1.638e-12	meta_gallagher_gw	no	no
rs12035094	1	22384713	8.16593e-16	meta_top10000	no	no
rs909821	1	22386871	0.0006217	meta_gallagher_gw	no	no
rs17837951	1	22388872	1.026e-38	meta_gallagher_gw	no	no
rs17837951	1	22388872	1.77301e-46	meta_top10000	no	no
rs2473324	1	22388891	0.0006291	meta_gallagher_gw	no	no
rs2473323	1	22389327	0.0007133	meta_gallagher_gw	no	no
rs2473322	1	22390072	0.0006305	meta_gallagher_gw	no	no
rs6691650	1	22390667	0.0006204	meta_gallagher_gw	no	no
rs2473320	1	22391262	0.0006117	meta_gallagher_gw	no	no
rs2501269	1	22391600	0.0006204	meta_gallagher_gw	no	no
rs2473319	1	22393449	0.000638	meta_gallagher_gw	no	no
rs2473318	1	22394575	0.0006171	meta_gallagher_gw	no	no
rs2473317	1	22395251	0.0003174	meta_gallagher_gw	no	no
rs184652001	1	22395494	0.0007311	meta_gallagher_gw	no	no
rs3123460	1	22395636	0.0006117	meta_gallagher_gw	no	no
rs2501256	1	22397199	7.615e-14	meta_gallagher_gw	no	no
rs2501256	1	22397199	1.4827e-16	meta_top10000	no	no
rs2038101	1	22402113	0.0005998	meta_gallagher_gw	no	no
rs16826452	1	22403107	4.154e-05	meta_gallagher_gw	no	no
rs12038474	1	22403357	1.92e-39	meta_gallagher_gw	no	no
rs12038474	1	22403357	2.94179e-47	meta_top10000	no	no
rs1016493	1	22404178	0.0005998	meta_gallagher_gw	no	no
rs2501311	1	22405590	0.000607	meta_gallagher_gw	no	no
rs3216547	1	22407103	3.075e-23	meta_gallagher_gw	no	no
rs2501282	1	22408106	0.0005998	meta_gallagher_gw	no	no
rs2056976	1	22408465	0.0005998	meta_gallagher_gw	no	no
rs2056975	1	22408527	0.0006098	meta_gallagher_gw	no	no
rs767399	1	22408777	0.0005998	meta_gallagher_gw	no	no
rs2056974	1	22409094	0.0001756	meta_gallagher_gw	no	no
rs2473315	1	22411135	0.0004191	meta_gallagher_gw	no	no
rs2501262	1	22411159	0.0005748	meta_gallagher_gw	no	no
rs2501261	1	22411177	0.0002032	meta_gallagher_gw	no	no
rs2473314	1	22411351	0.0001313	meta_gallagher_gw	no	no
rs6696317	1	22413874	0.0004571	meta_gallagher_gw	no	no
rs2268179	1	22414785	4.642e-39	meta_gallagher_gw	no	no
rs2268179	1	22414785	6.62889e-47	meta_top10000	no	no
rs2268177	1	22415410	4.294e-39	meta_gallagher_gw	no	no
rs2268177	1	22415410	6.62889e-47	meta_top10000	no	no
rs10917148	1	22415680	0.0006348	meta_gallagher_gw	no	no
rs763442	1	22415941	0.0005587	meta_gallagher_gw	no	no
rs7519109	1	22417543	0.0005831	meta_gallagher_gw	no	no
rs722697	1	22419759	0.0005666	meta_gallagher_gw	no	no
rs10799733	1	22421831	0.0006242	meta_gallagher_gw	no	no
rs909820	1	22422554	0.0003944	meta_gallagher_gw	no	no
rs10917151	1	22422721	2.157e-40	meta_gallagher_gw	no	no
rs10917151	1	22422721	9.42674e-49	meta_top10000	no	no
rs76739921	1	22424075	9.356e-06	meta_gallagher_gw	no	no
rs80288086	1	22424076	8.715e-06	meta_gallagher_gw	no	no
rs6688182	1	22424456	0.0004054	meta_gallagher_gw	no	no
rs1534949	1	22426187	2.634e-12	meta_gallagher_gw	no	no
rs1534949	1	22426187	1.2809e-13	meta_top10000	no	no
rs6672792	1	22428701	0.0005398	meta_gallagher_gw	no	no
rs192198938	1	22430731	0.000703	meta_gallagher_gw	no	no
rs66766977	1	22431092	4.122e-09	meta_gallagher_gw	no	no
rs66766977	1	22431092	6.21131e-10	meta_top10000	no	no
rs4655022	1	22432419	0.0004206	meta_gallagher_gw	no	no
rs2092322	1	22435723	4.049e-09	meta_gallagher_gw	no	no
rs2092322	1	22435723	6.80929e-10	meta_top10000	no	no
rs7412010	1	22436446	2.556e-40	meta_gallagher_gw	no	no
rs7412010	1	22436446	8.58441e-49	meta_top10000	no	no
rs4654783	1	22439520	9.157e-15	meta_gallagher_gw	no	no
rs4654783	1	22439520	2.09364e-17	meta_top10000	no	no
rs1474647	1	22441865	6.456e-10	meta_gallagher_gw	no	no
rs1474647	1	22441865	4.60938e-11	meta_top10000	no	no
rs76439356	1	22441982	6.308e-10	meta_gallagher_gw	no	no
rs76439356	1	22441982	3.51533e-10	meta_top10000	no	no
rs1474646	1	22442025	0.0007824	meta_gallagher_gw	no	no
rs1046310	1	22443887	3.053e-09	meta_gallagher_gw	no	no
rs1046310	1	22443887	5.02557e-10	meta_top10000	no	no
rs78716180	1	22444040	2.894e-06	meta_gallagher_gw	no	no
rs10753528	1	22444859	0.0007938	meta_gallagher_gw	no	no
rs10737462	1	22444975	2.116e-27	meta_gallagher_gw	no	no
rs10737462	1	22444975	1.00937e-32	meta_top10000	no	no
rs3765351	1	22445991	4.774e-09	meta_gallagher_gw	no	no
rs3765351	1	22445991	1.4402e-09	meta_top10000	no	no
rs3765350	1	22447316	1.708e-27	meta_gallagher_gw	no	no
rs3765350	1	22447316	8.22478e-33	meta_top10000	no	no
rs12131703	1	22448217	0.0003734	meta_gallagher_gw	no	no
rs59709264	1	22449325	3.421e-09	meta_gallagher_gw	no	no
rs59709264	1	22449325	6.34574e-10	meta_top10000	no	no
rs2235529	1	22450487	1.524e-40	meta_gallagher_gw	no	no
rs2235529	1	22450487	7.90979e-49	meta_top10000	no	no
rs185711195	1	22451620	1.471e-06	meta_gallagher_gw	no	no
rs7526484	1	22451845	0.0008377	meta_gallagher_gw	no	no
rs56172502	1	22452263	1.59e-09	meta_gallagher_gw	no	no
rs4655024	1	22452714	8.306e-09	meta_gallagher_gw	no	no
rs4655024	1	22452714	3.03471e-09	meta_top10000	no	no
rs7544210	1	22455142	7.202e-11	meta_gallagher_gw	no	no
rs7544210	1	22455142	2.01195e-11	meta_top10000	no	no
rs56673898	1	22455728	1.079e-10	meta_gallagher_gw	no	no
rs56673898	1	22455728	2.34163e-11	meta_top10000	no	no
rs12404660	1	22458794	4.849e-35	meta_gallagher_gw	no	no
rs12404660	1	22458794	2.04812e-41	meta_top10000	no	no
rs742358	1	22459170	9.609e-11	meta_gallagher_gw	no	no
rs742358	1	22459170	2.40169e-11	meta_top10000	no	no
rs4655025	1	22459754	1.101e-10	meta_gallagher_gw	no	no
rs4655025	1	22459754	2.65086e-11	meta_top10000	no	no
rs12037376	1	22462111	1.929e-40	meta_gallagher_gw	no	no
rs12037376	1	22462111	1.16201e-48	meta_top10000	no	no
rs10799737	1	22462131	3.355e-16	meta_gallagher_gw	no	no
rs10799737	1	22462131	5.40817e-18	meta_top10000	no	no
rs61768001	1	22465820	6.048e-41	meta_gallagher_gw	no	no
rs61768001	1	22465820	4.53091e-49	meta_top10000	no	no
rs3820282	1	22468215	4.108e-41	meta_gallagher_gw	no	no
rs3820282	1	22468215	2.59863e-49	meta_top10000	no	no
rs12135916	1	22470115	0.0005602	meta_gallagher_gw	no	no
rs56318008	1	22470407	2.403e-37	meta_gallagher_gw	no	no
rs56318008	1	22470407	5.96764e-46	meta_top10000	no	no
rs55938609	1	22470451	3.115e-37	meta_gallagher_gw	no	no
rs55938609	1	22470451	7.43773e-46	meta_top10000	no	no
rs12042083	1	22472732	3.116e-26	meta_gallagher_gw	no	no
rs12042083	1	22472732	1.13339e-30	meta_top10000	no	no
rs7515106	1	22473410	3.633e-26	meta_gallagher_gw	no	no
rs7515106	1	22473410	4.13726e-30	meta_top10000	no	no
rs4655026	1	22473658	1.619e-09	meta_gallagher_gw	no	no
rs4655026	1	22473658	4.22805e-10	meta_top10000	no	no
rs4655027	1	22473791	1.332e-09	meta_gallagher_gw	no	no
rs4655027	1	22473791	4.20276e-10	meta_top10000	no	no
rs7529389	1	22475425	1.335e-09	meta_gallagher_gw	no	no
rs7529389	1	22475425	4.5033e-10	meta_top10000	no	no
rs7521775	1	22475649	1.039e-09	meta_gallagher_gw	no	no
rs7521775	1	22475649	5.81018e-10	meta_top10000	no	no
rs7542242	1	22477493	0.0002724	meta_gallagher_gw	no	no
rs7517829	1	22480159	2.67e-17	meta_gallagher_gw	no	no
rs7517829	1	22480159	1.44035e-21	meta_top10000	no	no
rs4623666	1	22480312	3.752e-13	meta_gallagher_gw	no	no
rs4623666	1	22480312	2.10311e-14	meta_top10000	no	no
rs12410251	1	22482629	9.796e-24	meta_gallagher_gw	no	no
rs12410251	1	22482629	3.61609e-28	meta_top10000	no	no
rs2744701	1	22483584	2.417e-06	meta_gallagher_gw	no	no
rs2744702	1	22483630	2.066e-06	meta_gallagher_gw	no	no
rs2807366	1	22483912	0.0004913	meta_gallagher_gw	no	no
rs3971300	1	22484575	6.872e-17	meta_gallagher_gw	no	no
rs3971300	1	22484575	6.15778e-21	meta_top10000	no	no
rs139121331	1	22484815	1.43e-05	meta_gallagher_gw	no	no
rs2807365	1	22485467	2.734e-09	meta_gallagher_gw	no	no
rs2807365	1	22485467	2.3806e-11	meta_top10000	no	no
rs12093861	1	22485677	3.164e-13	meta_gallagher_gw	no	no
rs12093861	1	22485677	3.85208e-15	meta_top10000	no	no
rs2807364	1	22485843	0.0005212	meta_gallagher_gw	no	no
rs16826658	1	22485871	8.012e-14	meta_gallagher_gw	no	no
rs16826658	1	22485871	1.72889e-16	meta_top10000	no	no
rs2807363	1	22485954	0.0005139	meta_gallagher_gw	no	no
rs56104760	1	22486029	1.331e-26	meta_gallagher_gw	no	no
rs56104760	1	22486029	2.21519e-32	meta_top10000	no	no
rs2744721	1	22487036	9.774e-07	meta_gallagher_gw	no	no
rs2744722	1	22487062	0.0004719	meta_gallagher_gw	no	no
rs2807362	1	22488940	0.0003791	meta_gallagher_gw	no	no
rs72478520	1	22489567	2.737e-25	meta_gallagher_gw	no	no
rs72478520	1	22489567	1.05203e-31	meta_top10000	no	no
rs2807359	1	22490209	0.0004719	meta_gallagher_gw	no	no
rs7521902	1	22490724	1.095e-18	meta_gallagher_gw	no	no
rs7521902	1	22490724	9.77775e-24	meta_top10000	no	no
rs2807358	1	22491365	1.569e-06	meta_gallagher_gw	no	no
rs4654784	1	22491757	2.867e-07	meta_gallagher_gw	no	no
rs4654785	1	22491843	1.128e-14	meta_gallagher_gw	no	no
rs4654785	1	22491843	6.05904e-19	meta_top10000	no	no
rs2223480	1	22492522	3.04e-06	meta_gallagher_gw	no	no
rs2206301	1	22492738	3.781e-06	meta_gallagher_gw	no	no
rs3920498	1	22492887	4.585e-24	meta_gallagher_gw	no	no
rs3920498	1	22492887	1.5508e-30	meta_top10000	no	no
rs2807353	1	22494349	0.0001192	meta_gallagher_gw	no	no
rs2807352	1	22495261	0.0003402	meta_gallagher_gw	no	no
rs2807351	1	22495437	0.0008697	meta_gallagher_gw	no	no
rs79988234	1	22496841	0.0003782	meta_gallagher_gw	no	no
rs2744699	1	22498170	0.0009077	meta_gallagher_gw	no	no
rs2744700	1	22498374	0.000202	meta_gallagher_gw	no	no
rs2807369	1	22498451	0.0007316	meta_gallagher_gw	no	no
rs2179378	1	22498765	2.874e-13	meta_gallagher_gw	no	no
rs2179378	1	22498765	8.04519e-16	meta_top10000	no	no
rs1014987	1	22498824	2.642e-13	meta_gallagher_gw	no	no
rs1014987	1	22498824	7.2063e-16	meta_top10000	no	no
rs1014985	1	22499255	1.168e-06	meta_gallagher_gw	no	no
rs1014985	1	22499255	1.92249e-08	meta_top10000	no	no
rs34108012	1	22500688	7.711e-06	meta_gallagher_gw	no	no
rs10917165	1	22501628	5.008e-10	meta_gallagher_gw	no	no
rs10917165	1	22501628	3.61311e-11	meta_top10000	no	no
rs742356	1	22501846	1.752e-13	meta_gallagher_gw	no	no
rs742356	1	22501846	3.96794e-16	meta_top10000	no	no
rs2744704	1	22503550	1.431e-06	meta_gallagher_gw	no	no
rs2744704	1	22503550	3.58816e-08	meta_top10000	no	no
rs10917167	1	22504091	3.303e-13	meta_gallagher_gw	no	no
rs10917167	1	22504091	8.2747e-16	meta_top10000	no	no
rs12032458	1	22504565	4.075e-13	meta_gallagher_gw	no	no
rs12032458	1	22504565	1.03456e-15	meta_top10000	no	no
rs6695779	1	22505609	5.366e-12	meta_gallagher_gw	no	no
rs6695779	1	22505609	3.90229e-14	meta_top10000	no	no
rs2982285	1	22506253	1.153e-06	meta_gallagher_gw	no	no
rs2982285	1	22506253	1.60227e-08	meta_top10000	no	no
rs12023766	1	22506437	5.094e-12	meta_gallagher_gw	no	no
rs12023766	1	22506437	3.90229e-14	meta_top10000	no	no
rs2982286	1	22506729	9.702e-07	meta_gallagher_gw	no	no
rs2982286	1	22506729	1.33547e-08	meta_top10000	no	no
rs2998277	1	22506778	1.5697e-08	meta_top10000	no	no
rs2744708	1	22506851	8.392e-07	meta_gallagher_gw	no	no
rs2744708	1	22506851	1.08695e-08	meta_top10000	no	no
rs2744710	1	22507330	9.802e-07	meta_gallagher_gw	no	no
rs2744710	1	22507330	1.2449e-08	meta_top10000	no	no
rs2807346	1	22507423	1.046e-06	meta_gallagher_gw	no	no
rs2807346	1	22507423	1.27617e-08	meta_top10000	no	no
rs2092315	1	22507684	1.446e-13	meta_gallagher_gw	no	no
rs2092315	1	22507684	4.51896e-16	meta_top10000	no	no
rs2807370	1	22508922	6.144e-07	meta_gallagher_gw	no	no
rs2807370	1	22508922	6.47219e-09	meta_top10000	no	no
rs2807371	1	22509206	8.174e-07	meta_gallagher_gw	no	no
rs2807371	1	22509206	8.79932e-09	meta_top10000	no	no
rs2807373	1	22510784	7.053e-07	meta_gallagher_gw	no	no
rs2807373	1	22510784	7.1295e-09	meta_top10000	no	no
rs2807374	1	22510809	5.91753e-09	meta_top10000	no	no
rs2744713	1	22511050	7.053e-07	meta_gallagher_gw	no	no
rs2744713	1	22511050	7.58473e-09	meta_top10000	no	no
rs2807375	1	22511418	6.602e-07	meta_gallagher_gw	no	no
rs2807375	1	22511418	6.95202e-09	meta_top10000	no	no
rs12119429	1	22511594	2.649e-13	meta_gallagher_gw	no	no
rs12119429	1	22511594	5.66119e-16	meta_top10000	no	no
rs61766864	1	22513090	5.699e-06	meta_gallagher_gw	no	no
rs61766864	1	22513090	2.41678e-07	meta_top10000	no	no
rs10917168	1	22513890	1.386e-05	meta_gallagher_gw	no	no
rs10917168	1	22513890	3.72577e-07	meta_top10000	no	no
rs6660027	1	22514676	4.228e-05	meta_gallagher_gw	no	no
rs6660027	1	22514676	1.83262e-06	meta_top10000	no	no
rs36095869	1	22519321	1.45e-05	meta_gallagher_gw	no	no
rs36095869	1	22519321	4.37495e-07	meta_top10000	no	no
rs7511788	1	22522053	1.774e-05	meta_gallagher_gw	no	no
rs7511788	1	22522053	4.37993e-07	meta_top10000	no	no
rs7533740	1	22522062	1.647e-05	meta_gallagher_gw	no	no
rs7533740	1	22522062	4.05805e-07	meta_top10000	no	no
rs12734979	1	22522927	1.968e-05	meta_gallagher_gw	no	no
rs12734979	1	22522927	4.94418e-07	meta_top10000	no	no
rs12036482	1	22526327	1.315e-05	meta_gallagher_gw	no	no
rs12036482	1	22526327	4.27327e-07	meta_top10000	no	no
rs75526932	1	22531051	0.0003214	meta_gallagher_gw	no	no
rs79364962	1	22531542	1.496e-08	meta_gallagher_gw	no	no
rs79364962	1	22531542	1.42872e-10	meta_top10000	no	no
rs114268629	1	22532007	0.0006254	meta_gallagher_gw	no	no
rs12080095	1	22539813	1.192e-05	meta_gallagher_gw	no	no
rs12080095	1	22539813	5.97947e-07	meta_top10000	no	no
rs12746131	1	22540117	1.089e-05	meta_gallagher_gw	no	no
rs12746131	1	22540117	5.46953e-07	meta_top10000	no	no
rs10917174	1	22541336	9.16e-06	meta_gallagher_gw	no	no
rs10917174	1	22541336	5.12366e-07	meta_top10000	no	no
rs2473260	1	22542184	0.0002119	meta_gallagher_gw	no	no
rs2473263	1	22543364	0.0003758	meta_gallagher_gw	no	no
rs78416576	1	22543368	0.0001016	meta_gallagher_gw	no	no
rs10917175	1	22543483	1.426e-05	meta_gallagher_gw	no	no
rs10917175	1	22543483	7.46278e-07	meta_top10000	no	no
rs2473265	1	22543492	0.000411	meta_gallagher_gw	no	no
rs6658912	1	22543789	9.856e-05	meta_gallagher_gw	no	no
rs528771426	1	22544791	0.000116	meta_gallagher_gw	no	no
rs10917176	1	22545297	1.373e-05	meta_gallagher_gw	no	no
rs10917176	1	22545297	7.86122e-07	meta_top10000	no	no
rs12735643	1	22545546	1.398e-05	meta_gallagher_gw	no	no
rs12735643	1	22545546	8.00455e-07	meta_top10000	no	no
rs1569583	1	22547352	0.0001274	meta_gallagher_gw	no	no
rs7520763	1	22547980	1.146e-05	meta_gallagher_gw	no	no
rs7520763	1	22547980	5.75177e-07	meta_top10000	no	no
rs7544280	1	22548252	9.377e-06	meta_gallagher_gw	no	no
rs7544280	1	22548252	4.86557e-07	meta_top10000	no	no
rs199608390	1	22548599	7.969e-06	meta_gallagher_gw	no	no
rs12408254	1	22550357	1.512e-07	meta_gallagher_gw	no	no
rs12408254	1	22550357	2.84096e-08	meta_top10000	no	no
rs765131	1	22551371	1.456e-07	meta_gallagher_gw	no	no
rs765131	1	22551371	2.69667e-08	meta_top10000	no	no
rs76332980	1	22551583	1.275e-06	meta_gallagher_gw	no	no
rs2807314	1	22551749	6.836e-06	meta_gallagher_gw	no	no
rs2744738	1	22551813	6.836e-06	meta_gallagher_gw	no	no
rs10917181	1	22556744	1.676e-09	meta_gallagher_gw	no	no
rs10917181	1	22556744	6.92198e-10	meta_top10000	no	no
rs2223482	1	22558074	1.524e-06	meta_gallagher_gw	no	no
rs16826809	1	22559364	9.845e-10	meta_gallagher_gw	no	no
rs16826809	1	22559364	4.58001e-10	meta_top10000	no	no
rs12048960	1	22559813	1.319e-09	meta_gallagher_gw	no	no
rs12048960	1	22559813	5.9398e-10	meta_top10000	no	no
rs2807323	1	22559930	4.816e-05	meta_gallagher_gw	no	no
rs35502211	1	22561066	4.684e-09	meta_gallagher_gw	no	no
rs35502211	1	22561066	1.87503e-09	meta_top10000	no	no
rs16826818	1	22561285	3.525e-09	meta_gallagher_gw	no	no
rs16826818	1	22561285	1.45615e-09	meta_top10000	no	no
rs10753532	1	22561909	2.841e-09	meta_gallagher_gw	no	no
rs10753532	1	22561909	1.29758e-09	meta_top10000	no	no
rs760919	1	22562603	3.173e-09	meta_gallagher_gw	no	no
rs760919	1	22562603	1.80398e-09	meta_top10000	no	no
rs760920	1	22562604	4.215e-09	meta_gallagher_gw	no	no
rs760920	1	22562604	2.65274e-09	meta_top10000	no	no
rs2744740	1	22563105	8.63e-05	meta_gallagher_gw	no	no
rs2807325	1	22563153	7.641e-05	meta_gallagher_gw	no	no
rs2807326	1	22563493	8.358e-05	meta_gallagher_gw	no	no
rs2223483	1	22563981	8.63e-05	meta_gallagher_gw	no	no
rs2807327	1	22564190	8.91e-05	meta_gallagher_gw	no	no
rs2807328	1	22564305	8.201e-05	meta_gallagher_gw	no	no
rs2807330	1	22565074	9.297e-05	meta_gallagher_gw	no	no
rs76043706	1	22565719	1.686e-06	meta_gallagher_gw	no	no
rs2870445	1	22566579	4.766e-09	meta_gallagher_gw	no	no
rs2870445	1	22566579	1.94064e-09	meta_top10000	no	no
rs2807333	1	22567381	0.0009173	meta_gallagher_gw	no	no
rs12030840	1	22567886	4.975e-09	meta_gallagher_gw	no	no
rs12030840	1	22567886	1.94064e-09	meta_top10000	no	no
rs932370	1	22569036	5.193e-09	meta_gallagher_gw	no	no
rs932370	1	22569036	1.73045e-09	meta_top10000	no	no
rs932371	1	22569226	5.277e-09	meta_gallagher_gw	no	no
rs932371	1	22569226	2.00811e-09	meta_top10000	no	no
rs10917184	1	22569504	4.766e-09	meta_gallagher_gw	no	no
rs10917184	1	22569504	1.83261e-09	meta_top10000	no	no
rs10917185	1	22571385	1.666e-06	meta_gallagher_gw	no	no
rs16826833	1	22571426	3.016e-09	meta_gallagher_gw	no	no
rs16826833	1	22571426	1.46017e-09	meta_top10000	no	no
rs35107757	1	22571481	4.753e-09	meta_gallagher_gw	no	no
rs35107757	1	22571481	1.78998e-09	meta_top10000	no	no
rs7553227	1	22572123	0.000246	meta_gallagher_gw	no	no
rs12757104	1	22572180	3.843e-09	meta_gallagher_gw	no	no
rs12757104	1	22572180	1.5983e-09	meta_top10000	no	no
rs12755933	1	22572185	4.753e-09	meta_gallagher_gw	no	no
rs12755933	1	22572185	1.89405e-09	meta_top10000	no	no
rs10917186	1	22573147	2.845e-09	meta_gallagher_gw	no	no
rs10917186	1	22573147	1.27009e-09	meta_top10000	no	no
rs2744750	1	22574426	0.0001669	meta_gallagher_gw	no	no
rs2744751	1	22574682	0.0004549	meta_gallagher_gw	no	no
rs875977	1	22575918	1.535e-10	meta_gallagher_gw	no	no
rs875977	1	22575918	1.58814e-11	meta_top10000	no	no
rs79008139	1	22577620	5.689e-08	meta_gallagher_gw	no	no
rs12739469	1	22581573	3.478e-09	meta_gallagher_gw	no	no
rs12739469	1	22581573	2.38678e-09	meta_top10000	no	no
rs10753533	1	22584165	0.000196	meta_gallagher_gw	no	no
rs116357658	1	22584685	0.0006714	meta_gallagher_gw	no	no
rs3856182	1	22585139	2.258e-09	meta_gallagher_gw	no	no
rs3845519	1	22585236	2.167e-05	meta_gallagher_gw	no	no
rs142386770	1	22585889	0.0006486	meta_gallagher_gw	no	no
rs35550345	1	22587493	1.588e-09	meta_gallagher_gw	no	no
rs4654790	1	22588355	2.266e-05	meta_gallagher_gw	no	no
rs10917192	1	22589020	0.0007628	meta_gallagher_gw	no	no
rs12752183	1	22589136	0.0006722	meta_gallagher_gw	no	no
rs34824550	1	22592191	3.185e-09	meta_gallagher_gw	no	no
rs736473	1	22593385	0.0001196	meta_gallagher_gw	no	no
rs12741884	1	22594695	3.152e-10	meta_gallagher_gw	no	no
rs2505717	1	22595199	1.114e-05	meta_gallagher_gw	no	no
rs2473240	1	22595303	8.403e-05	meta_gallagher_gw	no	no
rs2505718	1	22595969	0.0006156	meta_gallagher_gw	no	no
rs60882330	1	22596533	5.013e-07	meta_gallagher_gw	no	no
rs4655039	1	22597746	4.332e-06	meta_gallagher_gw	no	no
rs6681709	1	22598534	3.271e-06	meta_gallagher_gw	no	no
rs2143100	1	22599878	1.585e-06	meta_gallagher_gw	no	no
rs2179376	1	22600073	1.514e-06	meta_gallagher_gw	no	no
rs4654792	1	22600672	1.671e-05	meta_gallagher_gw	no	no
rs34063726	1	22601011	1.549e-06	meta_gallagher_gw	no	no
rs34451690	1	22601580	1.492e-06	meta_gallagher_gw	no	no
rs12406679	1	22602254	4.414e-06	meta_gallagher_gw	no	no
rs66593554	1	22602556	1.589e-05	meta_gallagher_gw	no	no
rs909812	1	22603366	1.48e-05	meta_gallagher_gw	no	no
rs1076678	1	22603661	2.055e-05	meta_gallagher_gw	no	no
rs12045854	1	22603801	3.556e-06	meta_gallagher_gw	no	no
rs35324933	1	22605024	2.149e-05	meta_gallagher_gw	no	no
rs58231124	1	22605547	2.26e-05	meta_gallagher_gw	no	no
rs35616249	1	22605641	2.26e-05	meta_gallagher_gw	no	no
rs12753092	1	22607557	1.575e-06	meta_gallagher_gw	no	no
rs61766934	1	22608214	1.604e-06	meta_gallagher_gw	no	no
rs12756188	1	22612493	3.999e-05	meta_gallagher_gw	no	no
rs12737805	1	22612690	3.857e-05	meta_gallagher_gw	no	no
rs17356374	1	22614646	8.685e-05	meta_gallagher_gw	no	no
rs12734427	1	22615740	4.005e-05	meta_gallagher_gw	no	no
rs17360519	1	22615804	3.989e-06	meta_gallagher_gw	no	no
rs1980473	1	22616583	1.921e-06	meta_gallagher_gw	no	no
rs880468	1	22616901	1.745e-05	meta_gallagher_gw	no	no
rs880467	1	22616978	1.798e-05	meta_gallagher_gw	no	no
rs880466	1	22617031	1.722e-06	meta_gallagher_gw	no	no
rs72649403	1	22617251	1.99e-05	meta_gallagher_gw	no	no
rs880469	1	22617298	2.029e-05	meta_gallagher_gw	no	no
rs72649404	1	22617345	1.719e-06	meta_gallagher_gw	no	no
rs72868692	1	22617500	0.0002928	meta_gallagher_gw	no	no
rs7515541	1	22619422	3.244e-06	meta_gallagher_gw	no	no
rs71638836	1	22619947	2.303e-05	meta_gallagher_gw	no	no
rs67161961	1	22621303	2.878e-05	meta_gallagher_gw	no	no
rs12568411	1	22622329	2.558e-07	meta_gallagher_gw	no	no
rs10917196	1	22622513	1.984e-06	meta_gallagher_gw	no	no
rs10917196	1	22622513	2.09815e-07	meta_top10000	no	no
rs12120413	1	22622554	1.534e-06	meta_gallagher_gw	no	no
rs10799743	1	22623239	1.412e-07	meta_gallagher_gw	no	no
rs72649408	1	22623542	1.597e-07	meta_gallagher_gw	no	no
rs10799744	1	22623863	2.317e-07	meta_gallagher_gw	no	no
rs10799745	1	22623933	2.691e-07	meta_gallagher_gw	no	no
rs4457550	1	22624235	3.224e-07	meta_gallagher_gw	no	no
rs6426743	1	22624511	1.935e-07	meta_gallagher_gw	no	no
rs6426744	1	22624557	2.391e-06	meta_gallagher_gw	no	no
rs6675040	1	22624702	3.224e-07	meta_gallagher_gw	no	no
rs6426745	1	22624756	3.224e-07	meta_gallagher_gw	no	no
rs7354906	1	22625074	3.349e-07	meta_gallagher_gw	no	no
rs10799746	1	22625246	2.986e-07	meta_gallagher_gw	no	no
rs10753534	1	22625311	1.995e-07	meta_gallagher_gw	no	no
rs12049211	1	22625643	2.294e-07	meta_gallagher_gw	no	no
rs12021835	1	22625826	4.371e-07	meta_gallagher_gw	no	no
rs10917198	1	22625952	2.469e-07	meta_gallagher_gw	no	no
rs10917200	1	22626370	2.377e-07	meta_gallagher_gw	no	no
rs12029355	1	22626638	2.234e-07	meta_gallagher_gw	no	no
rs113619481	1	22626687	2.377e-07	meta_gallagher_gw	no	no
rs116532258	1	22626765	2.31e-07	meta_gallagher_gw	no	no
rs10917201	1	22626927	2.377e-07	meta_gallagher_gw	no	no
rs10917202	1	22627034	2.377e-07	meta_gallagher_gw	no	no
rs10917203	1	22627266	1.636e-06	meta_gallagher_gw	no	no
rs10917204	1	22627313	2.305e-07	meta_gallagher_gw	no	no
rs12088199	1	22627395	2.305e-07	meta_gallagher_gw	no	no
rs12088205	1	22627445	2.45e-07	meta_gallagher_gw	no	no
rs12088248	1	22627517	2.45e-07	meta_gallagher_gw	no	no
rs13374200	1	22627760	2.305e-07	meta_gallagher_gw	no	no
rs4633259	1	22627871	2.168e-07	meta_gallagher_gw	no	no
rs4477249	1	22628301	1.902e-07	meta_gallagher_gw	no	no
rs10917205	1	22628317	1.902e-07	meta_gallagher_gw	no	no
rs72649419	1	22628493	2.579e-05	meta_gallagher_gw	no	no
rs10917206	1	22628496	0.0004325	meta_gallagher_gw	no	no
rs60897542	1	22630645	1.852e-05	meta_gallagher_gw	no	no
rs56741055	1	22630654	1.911e-05	meta_gallagher_gw	no	no
rs112985112	1	22632223	1.852e-05	meta_gallagher_gw	no	no
rs67692625	1	22632550	1.739e-05	meta_gallagher_gw	no	no
rs55654754	1	22633113	3.236e-06	meta_gallagher_gw	no	no
rs12082601	1	22656796	0.0001405	meta_gallagher_gw	no	no
rs143172994	1	22657777	0.0004341	meta_gallagher_gw	no	no
rs12407338	1	22664003	0.0004973	meta_gallagher_gw	no	no
rs4655048	1	22668771	0.0002404	meta_gallagher_gw	no	no
rs4655051	1	22674007	0.0002019	meta_gallagher_gw	no	no
rs1343987	1	22679309	0.0002642	meta_gallagher_gw	no	no
rs1316342	1	22680517	0.0006371	meta_gallagher_gw	no	no
rs12045139	1	22681615	0.0006394	meta_gallagher_gw	no	no
rs74742296	1	22684577	0.0002283	meta_gallagher_gw	no	no
rs12029258	1	22686493	0.0008397	meta_gallagher_gw	no	no
rs12029320	1	22686692	0.0008888	meta_gallagher_gw	no	no
rs55936687	1	22687882	0.0008722	meta_gallagher_gw	no	no
rs55739621	1	22688018	0.0008397	meta_gallagher_gw	no	no
rs1320596	1	22689804	0.0009405	meta_gallagher_gw	no	no
rs12048775	1	22690383	0.0009438	meta_gallagher_gw	no	no
rs12048810	1	22690547	0.0009825	meta_gallagher_gw	no	no
rs16826981	1	22691397	0.0008508	meta_gallagher_gw	no	no
rs4655054	1	22712328	0.0001267	meta_gallagher_gw	no	no
rs61769171	1	22719867	0.0001603	meta_gallagher_gw	no	no
rs61769171	1	22719867	1.30772e-05	meta_top10000	no	no
rs142747853	1	24088607	0.0007178	meta_gallagher_gw	no	no
rs149567639	1	24110272	0.0006584	meta_gallagher_gw	no	no
rs148374857	1	24193632	0.0006621	meta_gallagher_gw	no	no
rs141602265	1	24194017	0.0004422	meta_gallagher_gw	no	no
rs2786862	1	26111743	0.0005534	meta_gallagher_gw	no	no
rs188395871	1	26813314	0.0009537	meta_gallagher_gw	no	no
rs143622520	1	26944657	0.0004935	meta_gallagher_gw	no	no
rs148490419	1	27898122	0.0009755	meta_gallagher_gw	no	no
rs2231874	1	27943688	0.0009797	meta_gallagher_gw	no	no
rs114804468	1	28506345	0.0007504	meta_gallagher_gw	no	no
rs114804468	1	28506345	0.000139918	meta_top10000	no	no
rs12408077	1	28584499	0.0008414	meta_gallagher_gw	no	no
rs12406992	1	28584592	0.0008288	meta_gallagher_gw	no	no
rs580800	1	28585213	0.0007341	meta_gallagher_gw	no	no
rs12127864	1	28589335	0.0008243	meta_gallagher_gw	no	no
rs508772	1	28589578	0.000135	meta_gallagher_gw	no	no
rs503048	1	28590270	0.0008468	meta_gallagher_gw	no	no
rs502273	1	28590319	0.0008243	meta_gallagher_gw	no	no
rs515102	1	28590691	0.0001231	meta_gallagher_gw	no	no
rs11247766	1	28605319	0.0008889	meta_gallagher_gw	no	no
rs10494394	1	28608338	0.0001178	meta_gallagher_gw	no	no
rs12144984	1	28616084	0.0005248	meta_gallagher_gw	no	no
rs559058	1	28620729	5.302e-05	meta_gallagher_gw	no	no
rs12754828	1	28638859	7.384e-05	meta_gallagher_gw	no	no
rs7523070	1	28640773	7.893e-05	meta_gallagher_gw	no	no
rs7528486	1	28641825	0.0004939	meta_gallagher_gw	no	no
rs12126118	1	28642603	0.0005681	meta_gallagher_gw	no	no
rs115733438	1	28645226	0.0004378	meta_gallagher_gw	no	no
rs10902695	1	28645533	0.0004939	meta_gallagher_gw	no	no
rs6598927	1	28650377	0.0003727	meta_gallagher_gw	no	no
rs6699521	1	28651002	0.0001999	meta_gallagher_gw	no	no
rs61783779	1	28651783	0.0002111	meta_gallagher_gw	no	no
rs11247772	1	28664248	0.0007884	meta_gallagher_gw	no	no
rs11247773	1	28664534	0.0007884	meta_gallagher_gw	no	no
rs113438329	1	28664922	0.0007884	meta_gallagher_gw	no	no
rs11247774	1	28665576	0.0008608	meta_gallagher_gw	no	no
rs11247776	1	28668558	0.0008083	meta_gallagher_gw	no	no
rs112453562	1	28669129	0.0001235	meta_gallagher_gw	no	no
rs4908398	1	28676095	0.0007942	meta_gallagher_gw	no	no
rs11247777	1	28677207	0.0008286	meta_gallagher_gw	no	no
rs11247778	1	28677820	0.0008286	meta_gallagher_gw	no	no
rs11582237	1	28677937	0.0001477	meta_gallagher_gw	no	no
rs4908399	1	28679153	0.0008226	meta_gallagher_gw	no	no
rs6690915	1	28682557	0.000968	meta_gallagher_gw	no	no
rs11247781	1	28683194	0.0008651	meta_gallagher_gw	no	no
rs12117842	1	28683267	0.000968	meta_gallagher_gw	no	no
rs111627638	1	28683652	0.0009514	meta_gallagher_gw	no	no
rs67271330	1	28683680	0.0009445	meta_gallagher_gw	no	no
rs12062157	1	28685367	0.000887	meta_gallagher_gw	no	no
rs12076477	1	28685651	0.0009184	meta_gallagher_gw	no	no
rs12062670	1	28686697	0.000956	meta_gallagher_gw	no	no
rs11247785	1	28687194	0.0009801	meta_gallagher_gw	no	no
rs11247786	1	28687448	0.0009633	meta_gallagher_gw	no	no
rs7514960	1	28687624	0.0009801	meta_gallagher_gw	no	no
rs7515051	1	28687745	0.0009801	meta_gallagher_gw	no	no
rs9660549	1	28688657	0.0008645	meta_gallagher_gw	no	no
rs7533232	1	28688947	0.000958	meta_gallagher_gw	no	no
rs11247787	1	28689202	0.000958	meta_gallagher_gw	no	no
rs11247788	1	28689392	0.0009821	meta_gallagher_gw	no	no
rs6682922	1	28690171	0.000958	meta_gallagher_gw	no	no
rs12124751	1	28690402	0.0009488	meta_gallagher_gw	no	no
rs4908345	1	28690572	0.0009416	meta_gallagher_gw	no	no
rs4908400	1	28690628	0.0005981	meta_gallagher_gw	no	no
rs4908401	1	28690784	0.0009254	meta_gallagher_gw	no	no
rs4908402	1	28691532	0.0008957	meta_gallagher_gw	no	no
rs4908403	1	28691708	0.0008735	meta_gallagher_gw	no	no
rs4908404	1	28691734	6.221e-05	meta_gallagher_gw	no	no
rs9658844	1	28692322	0.0008735	meta_gallagher_gw	no	no
rs9658854	1	28692441	0.0008584	meta_gallagher_gw	no	no
rs76678527	1	28692549	6.029e-07	meta_gallagher_gw	no	no
rs76678527	1	28692549	1.02298e-06	meta_top10000	no	no
rs9659647	1	28692550	0.0008735	meta_gallagher_gw	no	no
rs9662045	1	28692792	0.0009044	meta_gallagher_gw	no	no
rs10902698	1	28693607	0.0008519	meta_gallagher_gw	no	no
rs4592274	1	28693934	0.0007321	meta_gallagher_gw	no	no
rs4301654	1	28693997	0.0007509	meta_gallagher_gw	no	no
rs7552396	1	28695187	0.0008735	meta_gallagher_gw	no	no
rs11247790	1	28696091	0.0008669	meta_gallagher_gw	no	no
rs6703793	1	28696392	0.0008735	meta_gallagher_gw	no	no
rs6703997	1	28696678	0.0008436	meta_gallagher_gw	no	no
rs6657867	1	28696852	0.0008584	meta_gallagher_gw	no	no
rs6657880	1	28696890	0.0008584	meta_gallagher_gw	no	no
rs11247791	1	28698629	0.0008735	meta_gallagher_gw	no	no
rs7520288	1	28699948	0.0008735	meta_gallagher_gw	no	no
rs10794515	1	28702173	0.0008803	meta_gallagher_gw	no	no
rs10794516	1	28702351	0.0007378	meta_gallagher_gw	no	no
rs12131892	1	28702645	0.0008803	meta_gallagher_gw	no	no
rs78143625	1	28702882	0.000931	meta_gallagher_gw	no	no
rs80119161	1	28702901	0.0007261	meta_gallagher_gw	no	no
rs72661724	1	28702903	0.000931	meta_gallagher_gw	no	no
rs11247794	1	28703581	0.0008436	meta_gallagher_gw	no	no
rs61647961	1	28703669	0.0008584	meta_gallagher_gw	no	no
rs4908410	1	28704446	0.0009488	meta_gallagher_gw	no	no
rs4908414	1	28706947	0.0009762	meta_gallagher_gw	no	no
rs4908349	1	28706972	0.000905	meta_gallagher_gw	no	no
rs12137056	1	28707612	0.0009762	meta_gallagher_gw	no	no
rs4908415	1	28707678	0.0009762	meta_gallagher_gw	no	no
rs12076528	1	28708182	0.0009356	meta_gallagher_gw	no	no
rs10902699	1	28708846	0.000905	meta_gallagher_gw	no	no
rs10794517	1	28709115	0.0009519	meta_gallagher_gw	no	no
rs6663700	1	28709655	0.0009519	meta_gallagher_gw	no	no
rs6679034	1	28709970	0.0009519	meta_gallagher_gw	no	no
rs6690026	1	28710043	0.0009519	meta_gallagher_gw	no	no
rs11247795	1	28710177	0.0009519	meta_gallagher_gw	no	no
rs4498825	1	28710836	0.0009282	meta_gallagher_gw	no	no
rs11247796	1	28711227	0.0009519	meta_gallagher_gw	no	no
rs7527670	1	28711955	0.0009519	meta_gallagher_gw	no	no
rs12126446	1	28712166	0.0007695	meta_gallagher_gw	no	no
rs10902700	1	28712421	0.0009519	meta_gallagher_gw	no	no
rs4908417	1	28713095	0.0009519	meta_gallagher_gw	no	no
rs10443282	1	28714195	0.0009519	meta_gallagher_gw	no	no
rs10443283	1	28714270	0.0009519	meta_gallagher_gw	no	no
rs7546271	1	28714664	0.0008561	meta_gallagher_gw	no	no
rs6598929	1	28715460	0.000871	meta_gallagher_gw	no	no
rs7552271	1	28716356	0.000871	meta_gallagher_gw	no	no
rs11247797	1	28716638	0.0009762	meta_gallagher_gw	no	no
rs10751728	1	28716679	0.0009432	meta_gallagher_gw	no	no
rs11247798	1	28717126	0.0008415	meta_gallagher_gw	no	no
rs61783803	1	28717470	0.0008489	meta_gallagher_gw	no	no
rs61783807	1	28718349	0.0008937	meta_gallagher_gw	no	no
rs10902701	1	28719577	0.0008937	meta_gallagher_gw	no	no
rs11247799	1	28719851	0.0008937	meta_gallagher_gw	no	no
rs10902702	1	28720151	0.0009169	meta_gallagher_gw	no	no
rs4908418	1	28721567	0.0009092	meta_gallagher_gw	no	no
rs4908419	1	28721651	0.0007517	meta_gallagher_gw	no	no
rs4908420	1	28721713	0.0009169	meta_gallagher_gw	no	no
rs4908421	1	28721924	0.0009169	meta_gallagher_gw	no	no
rs12142764	1	28723450	0.0009013	meta_gallagher_gw	no	no
rs61283881	1	28724490	0.0009169	meta_gallagher_gw	no	no
rs12134676	1	28725571	0.0009407	meta_gallagher_gw	no	no
rs12135690	1	28729022	0.0009169	meta_gallagher_gw	no	no
rs5013826	1	28729142	0.0009247	meta_gallagher_gw	no	no
rs12135748	1	28729234	0.0008783	meta_gallagher_gw	no	no
rs11247807	1	28729564	0.00086	meta_gallagher_gw	no	no
rs4615861	1	28730212	0.0009247	meta_gallagher_gw	no	no
rs6598930	1	28731046	0.0007079	meta_gallagher_gw	no	no
rs7531648	1	28731306	0.0008827	meta_gallagher_gw	no	no
rs12091029	1	28733993	0.0009291	meta_gallagher_gw	no	no
rs143167197	1	28734372	2.258e-07	meta_gallagher_gw	no	no
rs143167197	1	28734372	4.23434e-07	meta_top10000	no	no
rs6679916	1	28734930	0.0008827	meta_gallagher_gw	no	no
rs78085960	1	28736113	5.311e-05	meta_gallagher_gw	no	no
rs6670997	1	28736273	0.0009298	meta_gallagher_gw	no	no
rs4399181	1	28737419	0.0008827	meta_gallagher_gw	no	no
rs7518232	1	28739298	0.0008236	meta_gallagher_gw	no	no
rs11247813	1	28741006	0.0007951	meta_gallagher_gw	no	no
rs12140359	1	28741990	0.0007414	meta_gallagher_gw	no	no
rs11247814	1	28742322	0.0007612	meta_gallagher_gw	no	no
rs61783821	1	28744037	0.0008017	meta_gallagher_gw	no	no
rs61783822	1	28744059	0.0007809	meta_gallagher_gw	no	no
rs35288626	1	28744571	0.0008017	meta_gallagher_gw	no	no
rs35160854	1	28744866	0.0008229	meta_gallagher_gw	no	no
rs34721444	1	28744905	0.0008017	meta_gallagher_gw	no	no
rs61783826	1	28748137	0.0008017	meta_gallagher_gw	no	no
rs61783827	1	28750025	0.0008017	meta_gallagher_gw	no	no
rs141634537	1	28751059	0.0003682	meta_gallagher_gw	no	no
rs61783830	1	28752507	0.0008017	meta_gallagher_gw	no	no
rs34017421	1	28753096	0.0007745	meta_gallagher_gw	no	no
rs35677846	1	28753632	0.0007809	meta_gallagher_gw	no	no
rs61783832	1	28753994	0.0008229	meta_gallagher_gw	no	no
rs61783835	1	28755753	0.0001346	meta_gallagher_gw	no	no
rs61783838	1	28759147	0.0008132	meta_gallagher_gw	no	no
rs35280037	1	28760166	0.0009013	meta_gallagher_gw	no	no
rs67198337	1	28760525	0.0007993	meta_gallagher_gw	no	no
rs35117860	1	28761670	0.0008132	meta_gallagher_gw	no	no
rs34734086	1	28762508	0.0008276	meta_gallagher_gw	no	no
rs35593799	1	28762675	0.0008565	meta_gallagher_gw	no	no
rs34288882	1	28763330	0.0007993	meta_gallagher_gw	no	no
rs35830319	1	28764292	0.0008132	meta_gallagher_gw	no	no
rs61783845	1	28765094	0.0008132	meta_gallagher_gw	no	no
rs61783847	1	28766490	0.0008132	meta_gallagher_gw	no	no
rs61783848	1	28767960	0.0008274	meta_gallagher_gw	no	no
rs61783849	1	28768245	0.0008132	meta_gallagher_gw	no	no
rs61783850	1	28768375	0.0008345	meta_gallagher_gw	no	no
rs34990158	1	28770027	0.0008563	meta_gallagher_gw	no	no
rs34183469	1	28770143	0.0008345	meta_gallagher_gw	no	no
rs34157354	1	28770223	0.0008132	meta_gallagher_gw	no	no
rs61783859	1	28776637	0.0009911	meta_gallagher_gw	no	no
rs34697248	1	28781310	0.0008345	meta_gallagher_gw	no	no
rs75590636	1	28786793	0.0004142	meta_gallagher_gw	no	no
rs61748637	1	28793149	9.635e-08	meta_gallagher_gw	no	no
rs61748637	1	28793149	2.13354e-07	meta_top10000	no	no
rs61785969	1	28796061	0.0007925	meta_gallagher_gw	no	no
rs67977212	1	28801437	0.0008905	meta_gallagher_gw	no	no
rs28534428	1	28808661	0.0009607	meta_gallagher_gw	no	no
rs6426348	1	28811547	0.0009367	meta_gallagher_gw	no	no
rs10799118	1	28820834	0.0009852	meta_gallagher_gw	no	no
rs9107	1	28826587	0.0009762	meta_gallagher_gw	no	no
rs6689862	1	28837443	0.0002745	meta_gallagher_gw	no	no
rs2853734	1	28837575	9.829e-05	meta_gallagher_gw	no	no
rs150259986	1	28883856	5.425e-06	meta_gallagher_gw	no	no
rs150259986	1	28883856	1.17773e-06	meta_top10000	no	no
rs115638881	1	28921480	0.000826	meta_gallagher_gw	no	no
rs4252979	1	28958952	0.0005916	meta_gallagher_gw	no	no
rs12032477	1	28988429	0.0001609	meta_gallagher_gw	no	no
rs1962328	1	28991431	0.0009936	meta_gallagher_gw	no	no
rs12082843	1	29003360	5.055e-05	meta_gallagher_gw	no	no
rs6704457	1	29065039	0.0007827	meta_gallagher_gw	no	no
rs148344048	1	29068748	0.0002272	meta_gallagher_gw	no	no
rs80290977	1	29068754	2.16e-05	meta_gallagher_gw	no	no
rs602345	1	29075292	0.0007776	meta_gallagher_gw	no	no
rs115833099	1	29079401	0.0001618	meta_gallagher_gw	no	no
rs11589088	1	29092881	1.714e-05	meta_gallagher_gw	no	no
rs74640552	1	29092916	2.042e-05	meta_gallagher_gw	no	no
rs1765990	1	29097216	0.0008315	meta_gallagher_gw	no	no
rs116620170	1	29112766	0.0001425	meta_gallagher_gw	no	no
rs79174674	1	29118976	5.161e-05	meta_gallagher_gw	no	no
rs10799121	1	29129932	0.0007428	meta_gallagher_gw	no	no
rs11586090	1	29152622	5.346e-05	meta_gallagher_gw	no	no
rs2024606	1	29686619	0.0009565	meta_gallagher_gw	no	no
rs10753253	1	30255396	0.0004112	meta_gallagher_gw	no	no
rs10798870	1	30255513	0.0003485	meta_gallagher_gw	no	no
rs72652741	1	31097678	0.0522094	meta_top10000	no	no
rs140829732	1	32074773	0.0004452	meta_gallagher_gw	no	no
rs2228553	1	32138045	0.000748	meta_gallagher_gw	no	no
rs116820602	1	35152862	0.000234	meta_gallagher_gw	no	no
rs150906863	1	35676744	0.0005912	meta_gallagher_gw	no	no
rs113753724	1	36881190	3.128e-05	meta_gallagher_gw	no	no
rs55664156	1	37210185	0.0007695	meta_gallagher_gw	no	no
rs72668116	1	37225155	0.0006925	meta_gallagher_gw	no	no
rs72668121	1	37232443	0.0007396	meta_gallagher_gw	no	no
rs36040885	1	37235011	0.0009117	meta_gallagher_gw	no	no
rs56017221	1	37272788	0.0004685	meta_gallagher_gw	no	no
rs183930239	1	37891514	0.0008485	meta_gallagher_gw	no	no
rs56809193	1	39609298	0.0005924	meta_gallagher_gw	no	no
rs116438551	1	40000499	0.0008629	meta_gallagher_gw	no	no
rs12354330	1	40476220	5.3776e-05	meta_top10000	no	no
rs12354345	1	40476237	5.91264e-05	meta_top10000	no	no
rs11209226	1	41414143	0.0006443	meta_gallagher_gw	no	no
rs115804585	1	41836209	8.535e-05	meta_gallagher_gw	no	no
rs11583379	1	41838844	5.961e-05	meta_gallagher_gw	no	no
rs146683187	1	41840997	0.0001503	meta_gallagher_gw	no	no
rs2226263	1	41854946	0.0002421	meta_gallagher_gw	no	no
rs78589412	1	41855066	0.0002559	meta_gallagher_gw	no	no
rs57215776	1	41882018	4.275e-05	meta_gallagher_gw	no	no
rs78268602	1	41886501	0.00029	meta_gallagher_gw	no	no
rs12567360	1	41927544	0.0003088	meta_gallagher_gw	no	no
rs75572952	1	41935570	0.0005605	meta_gallagher_gw	no	no
rs872502	1	41940035	0.0001124	meta_gallagher_gw	no	no
rs2492076	1	41941726	0.0003681	meta_gallagher_gw	no	no
rs11210262	1	41944144	0.0003926	meta_gallagher_gw	no	no
rs6690839	1	41944183	0.0006772	meta_gallagher_gw	no	no
rs5800	1	41944690	0.0003589	meta_gallagher_gw	no	no
rs11572362	1	41947359	0.0003086	meta_gallagher_gw	no	no
rs11210270	1	41947384	0.0003103	meta_gallagher_gw	no	no
rs11210272	1	41947507	0.0002585	meta_gallagher_gw	no	no
rs2759257	1	41949628	0.0001151	meta_gallagher_gw	no	no
rs2984691	1	41950312	0.000543	meta_gallagher_gw	no	no
rs6674101	1	41950473	1.741e-05	meta_gallagher_gw	no	no
rs11572340	1	41950905	0.0005709	meta_gallagher_gw	no	no
rs4660541	1	41954444	5.146e-05	meta_gallagher_gw	no	no
rs71648550	1	41955090	5.214e-05	meta_gallagher_gw	no	no
rs12751675	1	41955714	8.421e-05	meta_gallagher_gw	no	no
rs2991350	1	41960058	8.057e-05	meta_gallagher_gw	no	no
rs2492077	1	41960064	0.000542	meta_gallagher_gw	no	no
rs2991349	1	41961626	0.0005326	meta_gallagher_gw	no	no
rs2991348	1	41961683	0.0005612	meta_gallagher_gw	no	no
rs747460	1	41962029	0.0003004	meta_gallagher_gw	no	no
rs747459	1	41962681	0.0004146	meta_gallagher_gw	no	no
rs2492078	1	41963700	0.0009349	meta_gallagher_gw	no	no
rs2781241	1	41966731	0.0002348	meta_gallagher_gw	no	no
rs1385129	1	43408966	0.0002146	meta_gallagher_gw	no	no
rs710223	1	43411038	0.0002454	meta_gallagher_gw	no	no
rs1681859	1	43411829	0.0002394	meta_gallagher_gw	no	no
rs900834	1	43412343	0.0002414	meta_gallagher_gw	no	no
rs900836	1	43412727	0.0001457	meta_gallagher_gw	no	no
rs900837	1	43412793	0.0001419	meta_gallagher_gw	no	no
rs2297977	1	43415288	0.0002053	meta_gallagher_gw	no	no
rs710220	1	43415346	0.0002318	meta_gallagher_gw	no	no
rs10890232	1	43416514	0.0003622	meta_gallagher_gw	no	no
rs4660691	1	43417150	0.000193	meta_gallagher_gw	no	no
rs2297972	1	43418026	0.0003806	meta_gallagher_gw	no	no
rs3754223	1	43419091	0.0001684	meta_gallagher_gw	no	no
rs3768043	1	43419354	0.0003625	meta_gallagher_gw	no	no
rs3768044	1	43420154	0.0002914	meta_gallagher_gw	no	no
rs710219	1	43422004	0.0001395	meta_gallagher_gw	no	no
rs11537640	1	43424519	0.0001715	meta_gallagher_gw	no	no
rs3806401	1	43426212	0.0001419	meta_gallagher_gw	no	no
rs3738514	1	43426591	0.0001419	meta_gallagher_gw	no	no
rs710218	1	43427218	0.0002774	meta_gallagher_gw	no	no
rs710216	1	43428757	3.132e-05	meta_gallagher_gw	no	no
rs710215	1	43429105	4.092e-05	meta_gallagher_gw	no	no
rs841563	1	43429520	2.622e-05	meta_gallagher_gw	no	no
rs859511	1	43430260	2.961e-05	meta_gallagher_gw	no	no
rs12039898	1	43430435	4.24e-05	meta_gallagher_gw	no	no
rs9439065	1	43432125	3.072e-05	meta_gallagher_gw	no	no
rs12041787	1	43432275	2.906e-05	meta_gallagher_gw	no	no
rs2886876	1	43432741	4.278e-05	meta_gallagher_gw	no	no
rs841570	1	43435571	3.341e-05	meta_gallagher_gw	no	no
rs841573	1	43436369	2.747e-05	meta_gallagher_gw	no	no
rs710214	1	43439282	8.419e-05	meta_gallagher_gw	no	no
rs844501	1	43440783	8.725e-05	meta_gallagher_gw	no	no
rs35906582	1	43442510	0.0004991	meta_gallagher_gw	no	no
rs9438964	1	43443742	0.0003521	meta_gallagher_gw	no	no
rs11210771	1	43444560	0.0001113	meta_gallagher_gw	no	no
rs698046	1	43446606	0.0003664	meta_gallagher_gw	no	no
rs11210772	1	43448499	0.0001284	meta_gallagher_gw	no	no
rs12029931	1	43456880	0.0001535	meta_gallagher_gw	no	no
rs4660697	1	43458250	0.0002353	meta_gallagher_gw	no	no
rs4660698	1	43458388	0.0002311	meta_gallagher_gw	no	no
rs1770813	1	43460151	3.754e-05	meta_gallagher_gw	no	no
rs1681865	1	43460154	3.754e-05	meta_gallagher_gw	no	no
rs72678370	1	43466933	0.0003686	meta_gallagher_gw	no	no
rs11210951	1	44541961	0.0002851	meta_gallagher_gw	no	no
rs77366419	1	45532199	0.0009241	meta_gallagher_gw	no	no
rs185030717	1	46101436	0.0009053	meta_gallagher_gw	no	no
rs114307982	1	46403134	0.000849	meta_gallagher_gw	no	no
rs189507027	1	46432153	0.0008663	meta_gallagher_gw	no	no
rs114653131	1	46456626	0.0009649	meta_gallagher_gw	no	no
rs184405636	1	47093084	0.0003584	meta_gallagher_gw	no	no
rs471785	1	48680299	0.0006225	meta_gallagher_gw	no	no
rs1128934	1	49224584	0.0002355	meta_gallagher_gw	no	no
rs185309481	1	49279972	0.0003662	meta_gallagher_gw	no	no
rs186707681	1	49392503	0.0004139	meta_gallagher_gw	no	no
rs183830598	1	49576103	0.0001282	meta_gallagher_gw	no	no
rs182679250	1	49822001	0.0001162	meta_gallagher_gw	no	no
rs190233570	1	50218104	0.0001391	meta_gallagher_gw	no	no
rs141494218	1	50439615	0.0001852	meta_gallagher_gw	no	no
rs182260004	1	50614401	0.0003941	meta_gallagher_gw	no	no
rs200087688	1	50615618	0.0006704	meta_gallagher_gw	no	no
rs192598691	1	50619908	0.0003938	meta_gallagher_gw	no	no
rs183874235	1	50630530	0.0003935	meta_gallagher_gw	no	no
rs6682989	1	50826176	0.0004927	meta_gallagher_gw	no	no
rs78068749	1	50826624	0.0003994	meta_gallagher_gw	no	no
rs7553439	1	50861622	0.0004165	meta_gallagher_gw	no	no
rs148205917	1	50909377	9.046e-05	meta_gallagher_gw	no	no
rs140912765	1	50931196	0.0001369	meta_gallagher_gw	no	no
rs3789575	1	50937952	0.0002204	meta_gallagher_gw	no	no
rs114958856	1	50960324	0.0003161	meta_gallagher_gw	no	no
rs114421797	1	50983572	0.0001701	meta_gallagher_gw	no	no
rs146339474	1	51000031	0.000166	meta_gallagher_gw	no	no
rs192732868	1	51024847	0.0001307	meta_gallagher_gw	no	no
rs186567030	1	51106719	0.0002112	meta_gallagher_gw	no	no
rs115427752	1	51116255	0.000181	meta_gallagher_gw	no	no
rs114623137	1	51141894	7.584e-05	meta_gallagher_gw	no	no
rs12567376	1	51144281	8.678e-05	meta_gallagher_gw	no	no
rs140172049	1	51172613	7.144e-05	meta_gallagher_gw	no	no
rs141282082	1	51179144	7.928e-05	meta_gallagher_gw	no	no
rs115759686	1	51218217	7.93e-05	meta_gallagher_gw	no	no
rs17106369	1	51265284	0.0001741	meta_gallagher_gw	no	no
rs75796439	1	51284105	0.0002328	meta_gallagher_gw	no	no
rs140921630	1	51295893	0.0002265	meta_gallagher_gw	no	no
rs11205783	1	51318104	0.0003956	meta_gallagher_gw	no	no
rs78565398	1	51342720	0.000281	meta_gallagher_gw	no	no
rs35702947	1	51346547	0.0007338	meta_gallagher_gw	no	no
rs17106375	1	51381188	0.0001053	meta_gallagher_gw	no	no
rs60551908	1	51386860	0.0002678	meta_gallagher_gw	no	no
rs11578799	1	51424556	0.0001293	meta_gallagher_gw	no	no
rs12564376	1	51466022	8.81e-05	meta_gallagher_gw	no	no
rs80257436	1	51466333	7.57e-05	meta_gallagher_gw	no	no
rs74467103	1	51466446	9.87e-05	meta_gallagher_gw	no	no
rs138005679	1	51473754	0.0004291	meta_gallagher_gw	no	no
rs112279553	1	51480262	0.0005054	meta_gallagher_gw	no	no
rs72906848	1	51496256	0.0005371	meta_gallagher_gw	no	no
rs78933396	1	51525592	3.118e-05	meta_gallagher_gw	no	no
rs76056311	1	54777243	0.0009113	meta_gallagher_gw	no	no
rs75529873	1	55711023	0.0008206	meta_gallagher_gw	no	no
rs72662563	1	55712468	0.0004593	meta_gallagher_gw	no	no
rs72662569	1	55715050	0.0003557	meta_gallagher_gw	no	no
rs143598769	1	55745877	0.0005502	meta_gallagher_gw	no	no
rs61774700	1	55960196	0.00079	meta_gallagher_gw	no	no
rs7525807	1	56867576	0.000767	meta_gallagher_gw	no	no
rs7549365	1	56867989	0.0007458	meta_gallagher_gw	no	no
rs7554993	1	56869251	0.0006573	meta_gallagher_gw	no	no
rs4306171	1	56869450	0.0006856	meta_gallagher_gw	no	no
rs7514613	1	56872601	0.0009661	meta_gallagher_gw	no	no
rs61766988	1	57362698	0.0003945	meta_gallagher_gw	no	no
rs144518245	1	57446469	0.0001313	meta_gallagher_gw	no	no
rs79307051	1	57541557	0.0008167	meta_gallagher_gw	no	no
rs569190470	1	57872598	0.0004011	meta_gallagher_gw	no	no
rs538091941	1	57872599	0.0003989	meta_gallagher_gw	no	no
rs12145205	1	59056183	0.0006342	meta_gallagher_gw	no	no
rs232801	1	59067315	0.0002736	meta_gallagher_gw	no	no
rs232802	1	59067459	0.0002658	meta_gallagher_gw	no	no
rs232804	1	59068213	0.0002793	meta_gallagher_gw	no	no
rs232808	1	59071776	0.0002585	meta_gallagher_gw	no	no
rs232809	1	59073470	0.0002511	meta_gallagher_gw	no	no
rs232816	1	59084139	0.0003217	meta_gallagher_gw	no	no
rs232771	1	59091759	0.0006997	meta_gallagher_gw	no	no
rs111891435	1	59140394	0.0006383	meta_gallagher_gw	no	no
rs331633	1	59680579	0.0001157	meta_gallagher_gw	no	no
rs79624528	1	59691981	0.000303	meta_gallagher_gw	no	no
rs333675	1	59727623	0.0002163	meta_gallagher_gw	no	no
rs333680	1	59729915	0.0002504	meta_gallagher_gw	no	no
rs333681	1	59730123	0.0001873	meta_gallagher_gw	no	no
rs333682	1	59731291	0.0001972	meta_gallagher_gw	no	no
rs17119199	1	59731352	0.000229	meta_gallagher_gw	no	no
rs333683	1	59731843	0.0001838	meta_gallagher_gw	no	no
rs3012156	1	59733452	0.0001576	meta_gallagher_gw	no	no
rs333660	1	59741081	0.0001247	meta_gallagher_gw	no	no
rs59907902	1	59742283	0.0001967	meta_gallagher_gw	no	no
rs333662	1	59743914	0.0005561	meta_gallagher_gw	no	no
rs77962070	1	60197393	0.0003057	meta_gallagher_gw	no	no
rs76600213	1	60992156	0.0006482	meta_gallagher_gw	no	no
rs76276789	1	61257188	0.0008518	meta_gallagher_gw	no	no
rs115574854	1	61273515	0.0009164	meta_gallagher_gw	no	no
rs114778117	1	61308105	0.0009532	meta_gallagher_gw	no	no
rs67219345	1	61358600	0.0007573	meta_gallagher_gw	no	no
rs66606678	1	62382543	0.0003021	meta_gallagher_gw	no	no
rs2886446	1	62391060	0.0002486	meta_gallagher_gw	no	no
rs2365734	1	62391234	0.0003221	meta_gallagher_gw	no	no
rs35814605	1	62391797	0.0002518	meta_gallagher_gw	no	no
rs7514549	1	62403507	0.0002957	meta_gallagher_gw	no	no
rs77428483	1	62411155	0.0003691	meta_gallagher_gw	no	no
rs34189113	1	62417664	0.0007265	meta_gallagher_gw	no	no
rs17378746	1	62423329	0.0006683	meta_gallagher_gw	no	no
rs11804927	1	62429989	0.0006447	meta_gallagher_gw	no	no
rs6667051	1	62430401	0.0007019	meta_gallagher_gw	no	no
rs12725114	1	62432641	0.0004908	meta_gallagher_gw	no	no
rs12725290	1	62432789	0.0005974	meta_gallagher_gw	no	no
rs12735117	1	62434137	0.0007076	meta_gallagher_gw	no	no
rs34843158	1	62434971	0.0005562	meta_gallagher_gw	no	no
rs12740631	1	62435397	0.0005352	meta_gallagher_gw	no	no
rs2482893	1	62436929	0.0006454	meta_gallagher_gw	no	no
rs2482894	1	62437872	0.0007602	meta_gallagher_gw	no	no
rs885581	1	62445706	6.827e-05	meta_gallagher_gw	no	no
rs11207882	1	62447077	0.0002624	meta_gallagher_gw	no	no
rs12092770	1	62447302	0.0002273	meta_gallagher_gw	no	no
rs35266608	1	62447633	0.0002443	meta_gallagher_gw	no	no
rs12057791	1	62448152	0.0002083	meta_gallagher_gw	no	no
rs7545272	1	62448245	0.0004987	meta_gallagher_gw	no	no
rs6587951	1	62448580	0.0004801	meta_gallagher_gw	no	no
rs12059237	1	62448945	0.0006906	meta_gallagher_gw	no	no
rs12730586	1	62449102	0.0002443	meta_gallagher_gw	no	no
rs12059388	1	62449268	0.0002317	meta_gallagher_gw	no	no
rs12095704	1	62449339	0.0002247	meta_gallagher_gw	no	no
rs12090332	1	62449443	0.0007069	meta_gallagher_gw	no	no
rs12059478	1	62449514	0.0007069	meta_gallagher_gw	no	no
rs12090390	1	62449624	0.0002256	meta_gallagher_gw	no	no
rs11207883	1	62449902	0.0003817	meta_gallagher_gw	no	no
rs11207884	1	62449943	0.0003532	meta_gallagher_gw	no	no
rs12564318	1	62449957	0.0001865	meta_gallagher_gw	no	no
rs11207886	1	62450334	0.000237	meta_gallagher_gw	no	no
rs11207887	1	62450782	0.0004809	meta_gallagher_gw	no	no
rs11207891	1	62450846	0.0003099	meta_gallagher_gw	no	no
rs12093140	1	62451074	0.0001922	meta_gallagher_gw	no	no
rs12093181	1	62451171	0.000411	meta_gallagher_gw	no	no
rs12093218	1	62451292	0.0003702	meta_gallagher_gw	no	no
rs12093294	1	62451433	0.0003702	meta_gallagher_gw	no	no
rs12062458	1	62451578	0.000168	meta_gallagher_gw	no	no
rs12742283	1	62451661	0.0003606	meta_gallagher_gw	no	no
rs12742700	1	62451773	0.0003606	meta_gallagher_gw	no	no
rs12742445	1	62451792	0.0001549	meta_gallagher_gw	no	no
rs12746805	1	62451998	0.00038	meta_gallagher_gw	no	no
rs12746542	1	62452026	0.0003901	meta_gallagher_gw	no	no
rs12746718	1	62452173	0.0003901	meta_gallagher_gw	no	no
rs6670928	1	62452521	0.000411	meta_gallagher_gw	no	no
rs6671315	1	62452749	0.0002044	meta_gallagher_gw	no	no
rs17122891	1	62453523	0.0002021	meta_gallagher_gw	no	no
rs12563257	1	62453764	0.0004538	meta_gallagher_gw	no	no
rs1556486	1	62454724	0.0004202	meta_gallagher_gw	no	no
rs3762447	1	62455744	0.000635	meta_gallagher_gw	no	no
rs1134767	1	62456014	7.029e-05	meta_gallagher_gw	no	no
rs12730210	1	62456048	0.000164	meta_gallagher_gw	no	no
rs67439419	1	62457096	0.0007404	meta_gallagher_gw	no	no
rs67187546	1	62457853	0.0007473	meta_gallagher_gw	no	no
rs1819472	1	62457978	0.0004927	meta_gallagher_gw	no	no
rs12756068	1	62459158	0.0007235	meta_gallagher_gw	no	no
rs56033850	1	62460114	0.0007235	meta_gallagher_gw	no	no
rs35663562	1	62461885	0.0007235	meta_gallagher_gw	no	no
rs6684445	1	62461993	0.0001577	meta_gallagher_gw	no	no
rs6686958	1	62462099	0.0001744	meta_gallagher_gw	no	no
rs12070711	1	62462161	0.0001577	meta_gallagher_gw	no	no
rs67695689	1	62462202	0.0007755	meta_gallagher_gw	no	no
rs34115734	1	62462576	0.0007235	meta_gallagher_gw	no	no
rs35393759	1	62462739	0.0006457	meta_gallagher_gw	no	no
rs35702885	1	62462780	0.0007404	meta_gallagher_gw	no	no
rs2067506	1	62463045	0.0006156	meta_gallagher_gw	no	no
rs6690451	1	62463249	0.0005728	meta_gallagher_gw	no	no
rs34935930	1	62463274	0.0006592	meta_gallagher_gw	no	no
rs7543741	1	62463374	0.0007069	meta_gallagher_gw	no	no
rs7543658	1	62463392	0.0006906	meta_gallagher_gw	no	no
rs7521526	1	62463900	0.0001493	meta_gallagher_gw	no	no
rs7556129	1	62464028	0.0006457	meta_gallagher_gw	no	no
rs7546476	1	62464103	0.0006457	meta_gallagher_gw	no	no
rs12745141	1	62464134	0.0006457	meta_gallagher_gw	no	no
rs12063314	1	62464263	0.00013	meta_gallagher_gw	no	no
rs12745227	1	62464383	0.0006305	meta_gallagher_gw	no	no
rs7354833	1	62464453	0.0003702	meta_gallagher_gw	no	no
rs944704	1	62464786	0.00038	meta_gallagher_gw	no	no
rs34348666	1	62464966	0.0006305	meta_gallagher_gw	no	no
rs36100977	1	62464975	0.0006305	meta_gallagher_gw	no	no
rs944706	1	62465110	0.00038	meta_gallagher_gw	no	no
rs12564151	1	62465264	0.0001452	meta_gallagher_gw	no	no
rs12732712	1	62465513	0.000737	meta_gallagher_gw	no	no
rs12751120	1	62465515	0.0006585	meta_gallagher_gw	no	no
rs35177982	1	62467817	0.0006305	meta_gallagher_gw	no	no
rs35597240	1	62468090	0.0006156	meta_gallagher_gw	no	no
rs9659713	1	62468306	0.0006613	meta_gallagher_gw	no	no
rs9661818	1	62468494	0.0006305	meta_gallagher_gw	no	no
rs7526627	1	62468653	0.0007235	meta_gallagher_gw	no	no
rs7526836	1	62468855	0.000613	meta_gallagher_gw	no	no
rs2886448	1	62469017	0.0006044	meta_gallagher_gw	no	no
rs7517453	1	62469295	0.0007235	meta_gallagher_gw	no	no
rs2365737	1	62469338	0.0006457	meta_gallagher_gw	no	no
rs2365738	1	62469398	0.0006613	meta_gallagher_gw	no	no
rs1556485	1	62469545	0.0006906	meta_gallagher_gw	no	no
rs1556484	1	62469624	0.0006684	meta_gallagher_gw	no	no
rs1556483	1	62469742	0.0006906	meta_gallagher_gw	no	no
rs1556482	1	62469765	0.0006906	meta_gallagher_gw	no	no
rs28421619	1	62469875	0.0003593	meta_gallagher_gw	no	no
rs72677918	1	62469876	0.000785	meta_gallagher_gw	no	no
rs72677919	1	62470233	0.0005055	meta_gallagher_gw	no	no
rs72677920	1	62470234	0.0005175	meta_gallagher_gw	no	no
rs12749323	1	62470367	0.0006592	meta_gallagher_gw	no	no
rs12748935	1	62470405	0.0005868	meta_gallagher_gw	no	no
rs12731388	1	62470635	0.0006592	meta_gallagher_gw	no	no
rs12731402	1	62470674	0.0005728	meta_gallagher_gw	no	no
rs17122903	1	62471634	0.0003245	meta_gallagher_gw	no	no
rs72677923	1	62471651	0.000629	meta_gallagher_gw	no	no
rs17386553	1	62471711	0.0006592	meta_gallagher_gw	no	no
rs67562032	1	62471816	0.0006021	meta_gallagher_gw	no	no
rs34394793	1	62472507	0.000629	meta_gallagher_gw	no	no
rs35402181	1	62473618	0.000577	meta_gallagher_gw	no	no
rs12753261	1	62474650	0.0005847	meta_gallagher_gw	no	no
rs7539547	1	62474737	0.000588	meta_gallagher_gw	no	no
rs12738266	1	62475499	0.0006938	meta_gallagher_gw	no	no
rs6678093	1	62475612	0.0001245	meta_gallagher_gw	no	no
rs6678412	1	62475897	0.0007367	meta_gallagher_gw	no	no
rs34986631	1	62476490	0.000864	meta_gallagher_gw	no	no
rs35411216	1	62476625	0.0009165	meta_gallagher_gw	no	no
rs66472440	1	62476804	0.000876	meta_gallagher_gw	no	no
rs35523060	1	62476947	0.0008372	meta_gallagher_gw	no	no
rs12567320	1	62477075	0.0001478	meta_gallagher_gw	no	no
rs17382499	1	62477497	0.0008838	meta_gallagher_gw	no	no
rs72677926	1	62477758	0.0008564	meta_gallagher_gw	no	no
rs6685239	1	62477918	0.0008489	meta_gallagher_gw	no	no
rs11207894	1	62488349	0.0003428	meta_gallagher_gw	no	no
rs11586551	1	62488715	0.0002518	meta_gallagher_gw	no	no
rs10889284	1	62488918	0.0002327	meta_gallagher_gw	no	no
rs1332630	1	62492215	0.0008809	meta_gallagher_gw	no	no
rs12750860	1	62518329	0.0002886	meta_gallagher_gw	no	no
rs12732781	1	62518459	0.0004434	meta_gallagher_gw	no	no
rs12097259	1	62519836	0.0002894	meta_gallagher_gw	no	no
rs991191	1	62521305	0.000368	meta_gallagher_gw	no	no
rs7551942	1	62522284	0.0004743	meta_gallagher_gw	no	no
rs2476187	1	62528738	0.0009278	meta_gallagher_gw	no	no
rs6674622	1	62534938	0.0008009	meta_gallagher_gw	no	no
rs6681153	1	62536469	0.0002509	meta_gallagher_gw	no	no
rs6668421	1	62536619	0.0003281	meta_gallagher_gw	no	no
rs6668600	1	62536683	0.0004209	meta_gallagher_gw	no	no
rs12062653	1	64368590	0.0003856	meta_gallagher_gw	no	no
rs35980819	1	65872019	0.0003769	meta_gallagher_gw	no	no
rs75728897	1	66105340	0.0007402	meta_gallagher_gw	no	no
rs115245247	1	66281634	0.0002793	meta_gallagher_gw	no	no
rs116282200	1	66568117	0.0003055	meta_gallagher_gw	no	no
rs56333341	1	68054209	0.0004016	meta_gallagher_gw	no	no
rs55887120	1	68054319	0.0002384	meta_gallagher_gw	no	no
rs56186096	1	68054494	0.000396	meta_gallagher_gw	no	no
rs10437082	1	68054719	0.0002899	meta_gallagher_gw	no	no
rs72680993	1	68054742	0.0002232	meta_gallagher_gw	no	no
rs114700498	1	68054775	0.0002998	meta_gallagher_gw	no	no
rs12131649	1	68058225	0.0003366	meta_gallagher_gw	no	no
rs55794213	1	68059020	0.0003359	meta_gallagher_gw	no	no
rs9803718	1	68060400	0.0003839	meta_gallagher_gw	no	no
rs12134908	1	68061530	0.0004404	meta_gallagher_gw	no	no
rs12135729	1	68061944	0.0004065	meta_gallagher_gw	no	no
rs12135997	1	68062881	0.000384	meta_gallagher_gw	no	no
rs55747525	1	68063390	0.000397	meta_gallagher_gw	no	no
rs12139942	1	68066154	0.0004143	meta_gallagher_gw	no	no
rs6679101	1	68066417	0.0004884	meta_gallagher_gw	no	no
rs72682816	1	68067549	0.0005093	meta_gallagher_gw	no	no
rs72682820	1	68067779	0.0004384	meta_gallagher_gw	no	no
rs72682821	1	68068589	0.0004952	meta_gallagher_gw	no	no
rs55823512	1	68068710	0.0004573	meta_gallagher_gw	no	no
rs72682826	1	68069925	0.0006537	meta_gallagher_gw	no	no
rs9970835	1	68071196	0.0005117	meta_gallagher_gw	no	no
rs72682833	1	68072461	0.000401	meta_gallagher_gw	no	no
rs56387133	1	68073803	0.0001264	meta_gallagher_gw	no	no
rs55658126	1	68076140	0.0001385	meta_gallagher_gw	no	no
rs72682838	1	68078971	0.0001059	meta_gallagher_gw	no	no
rs78584627	1	68080065	0.0001299	meta_gallagher_gw	no	no
rs12130948	1	68082611	8.608e-05	meta_gallagher_gw	no	no
rs72682840	1	68084555	0.0001014	meta_gallagher_gw	no	no
rs11352640	1	68408582	0.000609	meta_gallagher_gw	no	no
rs12142573	1	69241982	0.0005623	meta_gallagher_gw	no	no
rs6660425	1	69242845	0.0007124	meta_gallagher_gw	no	no
rs6673222	1	69242869	0.0005537	meta_gallagher_gw	no	no
rs10493449	1	69243544	0.0005608	meta_gallagher_gw	no	no
rs12130980	1	69245150	0.000546	meta_gallagher_gw	no	no
rs12117305	1	69246886	0.0005392	meta_gallagher_gw	no	no
rs12127740	1	69247884	0.0005392	meta_gallagher_gw	no	no
rs7552395	1	69250128	0.0005567	meta_gallagher_gw	no	no
rs12134670	1	69250486	0.0005331	meta_gallagher_gw	no	no
rs12132720	1	69251957	0.0004906	meta_gallagher_gw	no	no
rs78328618	1	69261897	0.0005747	meta_gallagher_gw	no	no
rs78590434	1	69261898	0.0005747	meta_gallagher_gw	no	no
rs12760956	1	69263276	0.0005615	meta_gallagher_gw	no	no
rs6656645	1	69267357	0.0005399	meta_gallagher_gw	no	no
rs2131124	1	69267598	0.0005724	meta_gallagher_gw	no	no
rs34387366	1	69268298	0.0005724	meta_gallagher_gw	no	no
rs6588335	1	69270089	0.0005266	meta_gallagher_gw	no	no
rs34010224	1	69271138	0.0005567	meta_gallagher_gw	no	no
rs17130815	1	69272261	0.0005567	meta_gallagher_gw	no	no
rs7525081	1	69273226	0.000534	meta_gallagher_gw	no	no
rs12145845	1	69275438	0.0005645	meta_gallagher_gw	no	no
rs12726488	1	69276677	0.0005444	meta_gallagher_gw	no	no
rs12124160	1	69281144	0.000537	meta_gallagher_gw	no	no
rs12122782	1	69283288	0.0004368	meta_gallagher_gw	no	no
rs12119036	1	69283613	0.0004139	meta_gallagher_gw	no	no
rs71649093	1	69284300	0.0003645	meta_gallagher_gw	no	no
rs12124944	1	69285306	0.0004275	meta_gallagher_gw	no	no
rs6673057	1	69286494	0.0004156	meta_gallagher_gw	no	no
rs12126191	1	69288751	0.0004876	meta_gallagher_gw	no	no
rs151263234	1	69317250	0.000673231	meta_top10000	no	no
rs61783688	1	69632623	0.0008362	meta_gallagher_gw	no	no
rs113123620	1	71519639	0.0006906	meta_gallagher_gw	no	no
rs72672934	1	71606729	0.0006557	meta_gallagher_gw	no	no
rs145121846	1	71653463	0.0007954	meta_gallagher_gw	no	no
rs1426177	1	72302396	6.373e-05	meta_gallagher_gw	no	no
rs75316636	1	72342452	5.761e-05	meta_gallagher_gw	no	no
rs75866531	1	72345355	5.36e-05	meta_gallagher_gw	no	no
rs12122440	1	76477207	0.0008548	meta_gallagher_gw	no	no
rs4949688	1	76477526	0.0001453	meta_gallagher_gw	no	no
rs7556623	1	76482034	0.0001354	meta_gallagher_gw	no	no
rs12023970	1	76484238	0.0001482	meta_gallagher_gw	no	no
rs2289240	1	76485092	0.0001505	meta_gallagher_gw	no	no
rs2289241	1	76485133	0.0001505	meta_gallagher_gw	no	no
rs12035171	1	76490088	0.0001008	meta_gallagher_gw	no	no
rs10493578	1	76490234	0.0001196	meta_gallagher_gw	no	no
rs59862803	1	76494916	0.0007742	meta_gallagher_gw	no	no
rs1344929	1	76496663	0.0007698	meta_gallagher_gw	no	no
rs1370714	1	76497033	0.0005455	meta_gallagher_gw	no	no
rs11162070	1	76499313	0.0001557	meta_gallagher_gw	no	no
rs6703146	1	76503461	0.0001519	meta_gallagher_gw	no	no
rs10493580	1	76504912	0.0001519	meta_gallagher_gw	no	no
rs12045798	1	76506114	0.0001699	meta_gallagher_gw	no	no
rs12038667	1	76506246	8.774e-05	meta_gallagher_gw	no	no
rs12045847	1	76506253	9.302e-05	meta_gallagher_gw	no	no
rs7517793	1	76507997	8.995e-05	meta_gallagher_gw	no	no
rs7517974	1	76508153	9.266e-05	meta_gallagher_gw	no	no
rs12040748	1	76508793	8.995e-05	meta_gallagher_gw	no	no
rs7529565	1	76509560	0.0001797	meta_gallagher_gw	no	no
rs11805321	1	76510017	8.733e-05	meta_gallagher_gw	no	no
rs4949690	1	76510298	0.0001156	meta_gallagher_gw	no	no
rs6704184	1	76511628	0.0001153	meta_gallagher_gw	no	no
rs17607383	1	76512161	0.0009393	meta_gallagher_gw	no	no
rs11162073	1	76512351	0.0002642	meta_gallagher_gw	no	no
rs12039427	1	76512557	0.0001316	meta_gallagher_gw	no	no
rs17659615	1	76514397	0.0008544	meta_gallagher_gw	no	no
rs4146895	1	76519594	8.463e-05	meta_gallagher_gw	no	no
rs4146896	1	76519602	7.731e-05	meta_gallagher_gw	no	no
rs1417407	1	76530309	0.0001524	meta_gallagher_gw	no	no
rs12568806	1	76530997	0.0001468	meta_gallagher_gw	no	no
rs699830	1	76535111	0.0001242	meta_gallagher_gw	no	no
rs291071	1	76535980	0.0002028	meta_gallagher_gw	no	no
rs291075	1	76537448	0.0001402	meta_gallagher_gw	no	no
rs34354538	1	76537846	0.0003558	meta_gallagher_gw	no	no
rs11162079	1	76540291	0.000147	meta_gallagher_gw	no	no
rs10443175	1	76545413	0.0006975	meta_gallagher_gw	no	no
rs699829	1	76546051	0.0005961	meta_gallagher_gw	no	no
rs139096587	1	78526062	0.0007753	meta_gallagher_gw	no	no
rs1776289	1	80744806	0.0006616	meta_gallagher_gw	no	no
rs184812	1	80970978	0.0009046	meta_gallagher_gw	no	no
rs12131594	1	81138117	2.054e-05	meta_gallagher_gw	no	no
rs74385458	1	81179873	0.0007072	meta_gallagher_gw	no	no
rs77237189	1	81182077	0.0006939	meta_gallagher_gw	no	no
rs74864115	1	81188576	0.0006071	meta_gallagher_gw	no	no
rs79170318	1	81196235	0.0006073	meta_gallagher_gw	no	no
rs11163147	1	81348590	0.0006892	meta_gallagher_gw	no	no
rs12096418	1	81348963	0.0006798	meta_gallagher_gw	no	no
rs6673575	1	81349395	0.000704	meta_gallagher_gw	no	no
rs12096649	1	81349597	0.0005616	meta_gallagher_gw	no	no
rs6424724	1	81349768	0.0004451	meta_gallagher_gw	no	no
rs7520689	1	81350092	0.0006044	meta_gallagher_gw	no	no
rs7531454	1	81350612	0.0006213	meta_gallagher_gw	no	no
rs7551858	1	81350979	0.0006388	meta_gallagher_gw	no	no
rs6699391	1	81351021	0.0007749	meta_gallagher_gw	no	no
rs17105610	1	81351100	0.0006214	meta_gallagher_gw	no	no
rs4650491	1	81352249	0.0005634	meta_gallagher_gw	no	no
rs2389079	1	81352554	0.0007768	meta_gallagher_gw	no	no
rs190896048	1	83708779	3.852e-05	meta_gallagher_gw	no	no
rs186296450	1	83876882	0.0006045	meta_gallagher_gw	no	no
rs12098061	1	84146671	0.0009143	meta_gallagher_gw	no	no
rs11161561	1	85706113	0.0006993	meta_gallagher_gw	no	no
rs188295155	1	87763617	0.0009929	meta_gallagher_gw	no	no
rs183867890	1	87873800	0.0007389	meta_gallagher_gw	no	no
rs189443482	1	87893248	0.000369	meta_gallagher_gw	no	no
rs34524011	1	88083175	0.0004935	meta_gallagher_gw	no	no
rs79323490	1	88144403	0.0005271	meta_gallagher_gw	no	no
rs77255178	1	88145900	0.0005289	meta_gallagher_gw	no	no
rs75054072	1	88147486	0.0005344	meta_gallagher_gw	no	no
rs77790545	1	88148447	0.0005715	meta_gallagher_gw	no	no
rs77080808	1	88150184	0.0006302	meta_gallagher_gw	no	no
rs116132203	1	89591094	0.0004251	meta_gallagher_gw	no	no
rs114761218	1	90902000	6.078e-05	meta_gallagher_gw	no	no
rs146490748	1	90947317	8.84e-05	meta_gallagher_gw	no	no
rs35830427	1	91121974	0.0005948	meta_gallagher_gw	no	no
rs555060298	1	91677498	0.0001242	meta_gallagher_gw	no	no
rs4650271	1	92168758	0.0006554	meta_gallagher_gw	no	no
rs6604060	1	92328595	0.000661	meta_gallagher_gw	no	no
rs6604061	1	92328613	0.0006997	meta_gallagher_gw	no	no
rs6684753	1	92330016	0.0002293	meta_gallagher_gw	no	no
rs4658278	1	92330374	0.0001938	meta_gallagher_gw	no	no
rs12404119	1	92331129	0.0002475	meta_gallagher_gw	no	no
rs12402298	1	92331131	0.0002401	meta_gallagher_gw	no	no
rs12124897	1	92331900	0.0002191	meta_gallagher_gw	no	no
rs1488691	1	92332865	0.0002134	meta_gallagher_gw	no	no
rs7533784	1	92333569	0.0001901	meta_gallagher_gw	no	no
rs10493856	1	92334749	0.0001647	meta_gallagher_gw	no	no
rs10875030	1	92339976	0.000808	meta_gallagher_gw	no	no
rs12127774	1	92340023	0.0007201	meta_gallagher_gw	no	no
rs7545838	1	92342885	0.0002086	meta_gallagher_gw	no	no
rs10875033	1	92344196	4.35e-05	meta_gallagher_gw	no	no
rs60567426	1	92349754	0.0001018	meta_gallagher_gw	no	no
rs72728001	1	96211328	0.00033	meta_gallagher_gw	no	no
rs112810533	1	96475417	0.000135038	meta_top10000	no	no
rs78807223	1	98462868	0.0003962	meta_gallagher_gw	no	no
rs61811157	1	100415843	0.0004914	meta_gallagher_gw	no	no
rs180807747	1	100540743	0.0003428	meta_gallagher_gw	no	no
rs12118497	1	102238288	0.0009247	meta_gallagher_gw	no	no
rs1327581	1	102241648	0.0009886	meta_gallagher_gw	no	no
rs141693590	1	103292112	0.0009656	meta_gallagher_gw	no	no
rs11185105	1	107933545	0.0003338	meta_gallagher_gw	no	no
rs12116525	1	107934152	0.0001366	meta_gallagher_gw	no	no
rs10881464	1	107934406	0.0001991	meta_gallagher_gw	no	no
rs11185106	1	107934471	0.0001076	meta_gallagher_gw	no	no
rs11185106	1	107934471	0.000680934	meta_top10000	no	no
rs10494069	1	107934646	0.0001859	meta_gallagher_gw	no	no
rs17014199	1	107935133	0.0002456	meta_gallagher_gw	no	no
rs2587895	1	107936393	0.0002319	meta_gallagher_gw	no	no
rs2587895	1	107936393	0.000878687	meta_top10000	no	no
rs10881465	1	107938505	0.0002625	meta_gallagher_gw	no	no
rs10881466	1	107938701	0.0002707	meta_gallagher_gw	no	no
rs11185107	1	107940108	0.0002878	meta_gallagher_gw	no	no
rs1318856	1	107940319	0.0007328	meta_gallagher_gw	no	no
rs12068183	1	107942289	0.0003647	meta_gallagher_gw	no	no
rs11185108	1	107943260	0.0002757	meta_gallagher_gw	no	no
rs6583026	1	107944955	0.0002561	meta_gallagher_gw	no	no
rs12126267	1	107946262	0.000269	meta_gallagher_gw	no	no
rs10785821	1	107948862	0.0002263	meta_gallagher_gw	no	no
rs10785822	1	107949083	0.0001936	meta_gallagher_gw	no	no
rs10785822	1	107949083	0.000904071	meta_top10000	no	no
rs1444039	1	107949256	0.0035154	meta_top10000	no	no
rs10748505	1	107953826	0.0002757	meta_gallagher_gw	no	no
rs960023	1	107958157	0.0002614	meta_gallagher_gw	no	no
rs960024	1	107958357	0.0015897	meta_top10000	no	no
rs12754313	1	107958653	0.0004394	meta_gallagher_gw	no	no
rs12078289	1	107958969	0.0004889	meta_gallagher_gw	no	no
rs17018958	1	107959109	0.0004467	meta_gallagher_gw	no	no
rs28522856	1	107959239	0.0005101	meta_gallagher_gw	no	no
rs11185110	1	107959278	0.0005101	meta_gallagher_gw	no	no
rs10785823	1	107959442	0.0004921	meta_gallagher_gw	no	no
rs10785824	1	107959500	0.0004504	meta_gallagher_gw	no	no
rs1328202	1	107959912	0.0005219	meta_gallagher_gw	no	no
rs1328201	1	107959920	0.0004639	meta_gallagher_gw	no	no
rs6681700	1	107960161	0.0005339	meta_gallagher_gw	no	no
rs12136515	1	107961777	0.0002543	meta_gallagher_gw	no	no
rs11185112	1	107964274	0.000233	meta_gallagher_gw	no	no
rs17530951	1	107964634	0.0002216	meta_gallagher_gw	no	no
rs17530951	1	107964634	0.000881621	meta_top10000	no	no
rs77848106	1	107971673	0.00425519	meta_top10000	no	no
rs600647	1	107972021	0.0009432	meta_gallagher_gw	no	no
rs11586853	1	107975363	0.0002654	meta_gallagher_gw	no	no
rs11586853	1	107975363	0.00106978	meta_top10000	no	no
rs17531363	1	107977075	0.00376986	meta_top10000	no	no
rs1373336	1	107977820	0.0003099	meta_gallagher_gw	no	no
rs1373336	1	107977820	0.00110984	meta_top10000	no	no
rs10748506	1	107978482	0.0005146	meta_gallagher_gw	no	no
rs10748506	1	107978482	0.00155092	meta_top10000	no	no
rs483206	1	107979679	0.0005435	meta_gallagher_gw	no	no
rs589364	1	107980138	0.0005183	meta_gallagher_gw	no	no
rs588810	1	107980308	0.0004707	meta_gallagher_gw	no	no
rs512742	1	107980630	0.0003931	meta_gallagher_gw	no	no
rs517316	1	107981144	0.0004004	meta_gallagher_gw	no	no
rs12095462	1	107982788	0.00208437	meta_top10000	no	no
rs11185115	1	107982992	0.00205716	meta_top10000	no	no
rs776284	1	107984098	0.0004912	meta_gallagher_gw	no	no
rs620325	1	107984445	0.0007205	meta_gallagher_gw	no	no
rs11185116	1	107984475	0.0003319	meta_gallagher_gw	no	no
rs590987	1	107986409	0.0007464	meta_gallagher_gw	no	no
rs11185117	1	107988041	0.0005405	meta_gallagher_gw	no	no
rs694898	1	107989289	0.0007016	meta_gallagher_gw	no	no
rs1444042	1	107989885	0.00248084	meta_top10000	no	no
rs1444041	1	107990214	0.00248084	meta_top10000	no	no
rs10881467	1	107990347	0.00263891	meta_top10000	no	no
rs17019083	1	107993450	0.0007242	meta_gallagher_gw	no	no
rs35518635	1	107995305	0.0006806	meta_gallagher_gw	no	no
rs12117762	1	107995842	0.0004056	meta_gallagher_gw	no	no
rs11802147	1	108001307	0.002983	meta_top10000	no	no
rs521721	1	108001448	0.0009324	meta_gallagher_gw	no	no
rs4914945	1	108002360	0.00272593	meta_top10000	no	no
rs11185118	1	108005538	0.0009449	meta_gallagher_gw	no	no
rs10881468	1	108010639	0.0007697	meta_gallagher_gw	no	no
rs11185120	1	108011589	0.00180082	meta_top10000	no	no
rs1899776	1	108017292	0.0008404	meta_gallagher_gw	no	no
rs35549581	1	108017543	0.0005485	meta_gallagher_gw	no	no
rs661289	1	108660984	0.0003061	meta_gallagher_gw	no	no
rs1777448	1	108661274	0.0003118	meta_gallagher_gw	no	no
rs115103401	1	109770595	0.0006645	meta_gallagher_gw	no	no
rs3138072	1	110468009	9.564e-06	meta_gallagher_gw	no	no
rs3138072	1	110468009	1.28031e-05	meta_top10000	no	no
rs3093037	1	110471906	2.876e-05	meta_gallagher_gw	no	no
rs3093037	1	110471906	2.30254e-05	meta_top10000	no	no
rs12132533	1	110475552	7.021e-05	meta_gallagher_gw	no	no
rs12132533	1	110475552	5.39447e-05	meta_top10000	no	no
rs12133405	1	110476100	7.266e-05	meta_gallagher_gw	no	no
rs12133405	1	110476100	5.48978e-05	meta_top10000	no	no
rs12751930	1	110476726	6.433e-05	meta_gallagher_gw	no	no
rs12751930	1	110476726	5.12697e-05	meta_top10000	no	no
rs12134543	1	110477266	0.0001019	meta_gallagher_gw	no	no
rs12134543	1	110477266	7.48185e-05	meta_top10000	no	no
rs12723805	1	110478327	0.0002116	meta_gallagher_gw	no	no
rs6537886	1	110478860	0.0001803	meta_gallagher_gw	no	no
rs6537886	1	110478860	8.94612e-05	meta_top10000	no	no
rs7417586	1	110480564	0.0002081	meta_gallagher_gw	no	no
rs2089144	1	110480787	0.0003151	meta_gallagher_gw	no	no
rs7367104	1	110483917	0.000302	meta_gallagher_gw	no	no
rs12239977	1	110484264	0.0003099	meta_gallagher_gw	no	no
rs12239819	1	110484409	0.0003349	meta_gallagher_gw	no	no
rs61785479	1	110495038	0.0004634	meta_gallagher_gw	no	no
rs12142041	1	110505038	4.409e-05	meta_gallagher_gw	no	no
rs34516879	1	110510547	0.0001413	meta_gallagher_gw	no	no
rs17668350	1	110543223	0.0002221	meta_gallagher_gw	no	no
rs12124382	1	110631389	0.0007436	meta_gallagher_gw	no	no
rs201876410	1	114067426	0.000511	meta_gallagher_gw	no	no
rs141256429	1	114829400	0.0006178	meta_gallagher_gw	no	no
rs1935829	1	116584842	0.000922	meta_gallagher_gw	no	no
rs1158335	1	116619751	0.0009479	meta_gallagher_gw	no	no
rs2488441	1	116632546	0.0008471	meta_gallagher_gw	no	no
rs1146356	1	116655492	0.0006968	meta_gallagher_gw	no	no
rs1146361	1	116658817	0.0006458	meta_gallagher_gw	no	no
rs10923436	1	118374457	0.0006232	meta_gallagher_gw	no	no
rs12144795	1	118374497	0.0001839	meta_gallagher_gw	no	no
rs139366126	1	119070802	0.0008662	meta_gallagher_gw	no	no
rs150875167	1	119122082	0.0009284	meta_gallagher_gw	no	no
rs148284078	1	119146823	0.0009839	meta_gallagher_gw	no	no
rs150779781	1	119147154	0.00091	meta_gallagher_gw	no	no
rs72703402	1	119272315	0.0002909	meta_gallagher_gw	no	no
rs72705307	1	119304681	6.495e-05	meta_gallagher_gw	no	no
rs72705316	1	119362877	3.91e-05	meta_gallagher_gw	no	no
rs72705318	1	119391055	3.179e-05	meta_gallagher_gw	no	no
rs56343859	1	120003860	0.0002477	meta_gallagher_gw	no	no
rs57590001	1	145381651	0.0006375	meta_gallagher_gw	no	no
rs12088164	1	145383227	0.0004072	meta_gallagher_gw	no	no
rs12086156	1	145383239	0.0004234	meta_gallagher_gw	no	no
rs74119639	1	145384130	0.0004741	meta_gallagher_gw	no	no
rs6667334	1	145384592	0.0003048	meta_gallagher_gw	no	no
rs12088906	1	145393335	0.0005558	meta_gallagher_gw	no	no
rs12091564	1	145395604	0.0007459	meta_gallagher_gw	no	no
rs115879572	1	145396313	0.0006287	meta_gallagher_gw	no	no
rs142392475	1	145396330	0.0006223	meta_gallagher_gw	no	no
rs16827081	1	145398042	0.0006562	meta_gallagher_gw	no	no
rs4126494	1	145434931	0.0007779	meta_gallagher_gw	no	no
rs7211	1	145441620	0.0009131	meta_gallagher_gw	no	no
rs704986	1	145446285	0.0006625	meta_gallagher_gw	no	no
rs833937	1	145446706	0.0009889	meta_gallagher_gw	no	no
rs833938	1	145446757	0.0005758	meta_gallagher_gw	no	no
rs833940	1	145449232	0.0004941	meta_gallagher_gw	no	no
rs2479855	1	145468414	0.0005056	meta_gallagher_gw	no	no
rs704984	1	145471191	0.0005357	meta_gallagher_gw	no	no
rs833943	1	145479219	0.0007249	meta_gallagher_gw	no	no
rs149172615	1	145489273	0.0004841	meta_gallagher_gw	no	no
rs12027482	1	145496996	0.0006838	meta_gallagher_gw	no	no
rs10910821	1	145517063	0.0003866	meta_gallagher_gw	no	no
rs11204785	1	151150857	0.0009763	meta_gallagher_gw	no	no
rs6681071	1	151231546	0.0009757	meta_gallagher_gw	no	no
rs2275900	1	151238222	0.0004598	meta_gallagher_gw	no	no
rs7489	1	151239051	0.0003836	meta_gallagher_gw	no	no
rs10888408	1	151239570	0.0005666	meta_gallagher_gw	no	no
rs41302131	1	151240008	0.0004974	meta_gallagher_gw	no	no
rs11204791	1	151240542	0.0005106	meta_gallagher_gw	no	no
rs12048670	1	151244986	0.0003673	meta_gallagher_gw	no	no
rs6587562	1	151246241	0.0002054	meta_gallagher_gw	no	no
rs4971027	1	151250421	0.00082	meta_gallagher_gw	no	no
rs10788803	1	151263782	0.0006223	meta_gallagher_gw	no	no
rs10888409	1	151271782	0.0005834	meta_gallagher_gw	no	no
rs10888410	1	151272451	0.0006278	meta_gallagher_gw	no	no
rs4971030	1	151280995	0.0006631	meta_gallagher_gw	no	no
rs943637	1	151283019	0.0004266	meta_gallagher_gw	no	no
rs4971031	1	151287630	0.0007132	meta_gallagher_gw	no	no
rs1056847	1	151288172	0.000665	meta_gallagher_gw	no	no
rs4971032	1	151290424	0.0005379	meta_gallagher_gw	no	no
rs4970948	1	151291243	0.0004465	meta_gallagher_gw	no	no
rs7518924	1	151291701	0.0004264	meta_gallagher_gw	no	no
rs5022636	1	151295061	0.0004183	meta_gallagher_gw	no	no
rs7545392	1	151310255	0.000716	meta_gallagher_gw	no	no
rs4971033	1	151310854	0.0004709	meta_gallagher_gw	no	no
rs7552906	1	151313774	0.0008185	meta_gallagher_gw	no	no
rs11587157	1	151321327	0.0006706	meta_gallagher_gw	no	no
rs4970949	1	151323227	0.0007303	meta_gallagher_gw	no	no
rs6677686	1	151328104	0.0005954	meta_gallagher_gw	no	no
rs744536	1	151328794	0.0006065	meta_gallagher_gw	no	no
rs12069445	1	151335440	0.0006825	meta_gallagher_gw	no	no
rs10788804	1	151337788	0.0007638	meta_gallagher_gw	no	no
rs80223568	1	151803449	0.0003781	meta_gallagher_gw	no	no
rs11204899	1	151816320	0.0007319	meta_gallagher_gw	no	no
rs11204900	1	151816337	0.0008276	meta_gallagher_gw	no	no
rs7544269	1	151816563	0.0006204	meta_gallagher_gw	no	no
rs7536659	1	151816718	0.0007697	meta_gallagher_gw	no	no
rs77157159	1	153573999	0.000596	meta_gallagher_gw	no	no
rs77157159	1	153573999	0.00103875	meta_top10000	no	no
rs139150231	1	153578144	6.164e-05	meta_gallagher_gw	no	no
rs61805738	1	153591876	4.668e-05	meta_gallagher_gw	no	no
rs61805738	1	153591876	0.000382554	meta_top10000	no	no
rs114678888	1	153595448	4.753e-05	meta_gallagher_gw	no	no
rs114678888	1	153595448	0.000380818	meta_top10000	no	no
rs61806710	1	153628353	0.0001556	meta_gallagher_gw	no	no
rs8532	1	153631943	0.0001473	meta_gallagher_gw	no	no
rs61806714	1	153645143	0.0002028	meta_gallagher_gw	no	no
rs61806719	1	153655319	0.0006171	meta_gallagher_gw	no	no
rs28730729	1	153659860	0.0003883	meta_gallagher_gw	no	no
rs28730731	1	153661845	0.0003474	meta_gallagher_gw	no	no
rs80286477	1	154060268	0.0005077	meta_gallagher_gw	no	no
rs114166921	1	154211108	0.0003882	meta_gallagher_gw	no	no
rs1870940	1	154984363	0.0001826	meta_gallagher_gw	no	no
rs3753639	1	154986091	0.0001539	meta_gallagher_gw	no	no
rs141845046	1	154987704	0.0008662	meta_gallagher_gw	no	no
rs905938	1	154991389	0.0003251	meta_gallagher_gw	no	no
rs112439021	1	154993916	0.000338	meta_gallagher_gw	no	no
rs76798800	1	154994978	0.0002373	meta_gallagher_gw	no	no
rs201056620	1	155670306	0.0007892	meta_gallagher_gw	no	no
rs4641	1	156107534	0.0004103	meta_gallagher_gw	no	no
rs759330	1	156213257	0.0005432	meta_gallagher_gw	no	no
rs2842877	1	156226800	0.0002499	meta_gallagher_gw	no	no
rs2287027	1	156229580	0.000442	meta_gallagher_gw	no	no
rs2256704	1	156232131	0.0004545	meta_gallagher_gw	no	no
rs2842880	1	156232358	0.0003248	meta_gallagher_gw	no	no
rs2758614	1	156236674	0.0009838	meta_gallagher_gw	no	no
rs2248273	1	156247907	0.0003902	meta_gallagher_gw	no	no
rs3001791	1	156251425	0.0003321	meta_gallagher_gw	no	no
rs3123025	1	156267004	0.000777	meta_gallagher_gw	no	no
rs2985710	1	156269869	0.0004687	meta_gallagher_gw	no	no
rs2842862	1	156275471	0.000457	meta_gallagher_gw	no	no
rs12755542	1	156281406	0.0004583	meta_gallagher_gw	no	no
rs2842863	1	156286396	0.0005752	meta_gallagher_gw	no	no
rs2764404	1	156286423	0.000447	meta_gallagher_gw	no	no
rs2249790	1	156287360	0.000447	meta_gallagher_gw	no	no
rs2250265	1	156291365	0.000447	meta_gallagher_gw	no	no
rs4445457	1	156293492	0.0004556	meta_gallagher_gw	no	no
rs2985709	1	156299578	0.0004584	meta_gallagher_gw	no	no
rs67840238	1	156301122	0.0002353	meta_gallagher_gw	no	no
rs3001785	1	156301231	0.0004303	meta_gallagher_gw	no	no
rs2842859	1	156324076	0.000333	meta_gallagher_gw	no	no
rs2985715	1	156332606	0.0003669	meta_gallagher_gw	no	no
rs189616515	1	157578826	0.0004641	meta_gallagher_gw	no	no
rs7547120	1	158037073	0.0008577	meta_gallagher_gw	no	no
rs34536198	1	158038598	0.0008444	meta_gallagher_gw	no	no
rs17420551	1	158039425	0.0004354	meta_gallagher_gw	no	no
rs7547456	1	158039865	0.0004426	meta_gallagher_gw	no	no
rs7512053	1	158042940	0.0003985	meta_gallagher_gw	no	no
rs7547150	1	158043279	0.0004248	meta_gallagher_gw	no	no
rs41364551	1	158044360	0.000382	meta_gallagher_gw	no	no
rs41432146	1	158044382	0.0003914	meta_gallagher_gw	no	no
rs7539134	1	158044594	0.0004036	meta_gallagher_gw	no	no
rs34608435	1	158045264	0.0004136	meta_gallagher_gw	no	no
rs12118395	1	159986826	0.0004016	meta_gallagher_gw	no	no
rs28690172	1	159992494	0.0003949	meta_gallagher_gw	no	no
rs1048512	1	159994898	0.0004214	meta_gallagher_gw	no	no
rs41265749	1	159995288	0.0004214	meta_gallagher_gw	no	no
rs12403242	1	159995482	0.0004214	meta_gallagher_gw	no	no
rs6659346	1	159995809	0.000593	meta_gallagher_gw	no	no
rs12409352	1	160000435	0.0004591	meta_gallagher_gw	no	no
rs72704715	1	160002228	0.0004004	meta_gallagher_gw	no	no
rs11265308	1	160003783	0.0003679	meta_gallagher_gw	no	no
rs2820556	1	160005842	0.0008793	meta_gallagher_gw	no	no
rs2486253	1	160009419	0.0007928	meta_gallagher_gw	no	no
rs2820553	1	160013353	0.000427	meta_gallagher_gw	no	no
rs12133079	1	160016464	0.000168	meta_gallagher_gw	no	no
rs1186680	1	160016711	0.0005013	meta_gallagher_gw	no	no
rs111973643	1	161389723	0.0006578	meta_gallagher_gw	no	no
rs112437409	1	161404131	0.0004662	meta_gallagher_gw	no	no
rs111253845	1	161407936	0.0002295	meta_gallagher_gw	no	no
rs77695293	1	161408083	0.0003181	meta_gallagher_gw	no	no
rs78663196	1	161408226	0.0005457	meta_gallagher_gw	no	no
rs116711837	1	161408228	0.0005457	meta_gallagher_gw	no	no
rs74124962	1	161408398	0.0002358	meta_gallagher_gw	no	no
rs74124963	1	161408680	0.000539	meta_gallagher_gw	no	no
rs74124965	1	161408684	0.0005457	meta_gallagher_gw	no	no
rs74124975	1	161408700	0.0005457	meta_gallagher_gw	no	no
rs74124976	1	161409023	0.0005078	meta_gallagher_gw	no	no
rs74124977	1	161409143	0.0005333	meta_gallagher_gw	no	no
rs74124978	1	161409184	0.0005333	meta_gallagher_gw	no	no
[truncated: 48,050 more rows]

## Sheet: Figure 3a var. annot.
annot	ref.count	ref.prop	count	proportion	enrichment	fisher.P
UTR3	233824	0.0093225	140	0.0144063	1.54532	1.39172e-06
UTR5	71546	0.00285252	43	0.00442478	1.55118	0.00733377
downstream	284177	0.0113301	114	0.0117308	1.03537	0.701198
exonic	254736	0.0101563	89	0.00915826	0.901736	0.362053
intergenic	11684523	0.465859	3177	0.326919	0.701756	2.05093e-170
intronic	9137749	0.36432	5210	0.536119	1.47156	1.13237e-259
ncRNA_exonic	259951	0.0103642	93	0.00956987	0.923361	0.482833
ncRNA_intronic	2884355	0.114998	726	0.0747067	0.649633	1.01024e-39
ncRNA_splicing	1313	5.23489e-05	0	0	0	1
splicing	2830	0.000112831	1	0.000102902	0.911997	1
upstream	266686	0.0106327	125	0.0128627	1.20973	0.0375053

## Sheet: Figure 3b gene res.
GENE	CHR	START	STOP	NSNPS	NPARAM	N	ZSTAT	P	SYMBOL
ENSG00000269831	1	738532	739137	1	1	367903	-0.87348	0.8088	AL669831.1
ENSG00000269308	1	818043	819983	1	1	367903	0.028579	0.4886	AL645608.2
ENSG00000187634	1	860260	879955	78	18	367903	-0.68944	0.75473	SAMD11
ENSG00000268179	1	861264	866445	33	9	367903	-1.0366	0.85005	AL645608.1
ENSG00000188976	1	879584	894689	49	11	367903	-0.24899	0.59832	NOC2L
ENSG00000187961	1	895967	901095	13	4	367903	-0.67519	0.75022	KLHL17
ENSG00000187583	1	901877	911245	36	16	367903	0.40678	0.34208	PLEKHN1
ENSG00000187642	1	910579	917497	21	5	367903	1.243	0.10694	C1orf170
ENSG00000188290	1	934342	935552	5	2	367903	0.34906	0.36352	HES4
ENSG00000187608	1	948803	949920	7	3	367903	-1.2123	0.8873	ISG15
ENSG00000188157	1	955503	991496	116	16	367903	0.30506	0.38016	AGRN
ENSG00000237330	1	1006346	1009687	8	3	367903	0.21664	0.41425	RNF223
ENSG00000131591	1	1017198	1051741	115	15	367903	0.34177	0.36626	C1orf159
ENSG00000162571	1	1109264	1133315	147	20	367903	-1.2412	0.89273	TTLL10
ENSG00000186891	1	1138888	1142071	10	2	367903	-1.4179	0.92188	TNFRSF18
ENSG00000186827	1	1146706	1149518	10	4	367903	0.83954	0.20058	TNFRSF4
ENSG00000078808	1	1152288	1167411	95	6	367903	-0.11083	0.54412	SDF4
ENSG00000176022	1	1167629	1170421	7	2	367903	0.69226	0.24439	B3GALT6
ENSG00000184163	1	1177826	1182102	15	4	367903	-1.2705	0.89805	FAM132A
ENSG00000160087	1	1189289	1209265	57	10	367903	-0.61144	0.72955	UBE2J2
ENSG00000162572	1	1215816	1227409	40	15	367903	-1.8401	0.96712	SCNN1D
ENSG00000131584	1	1227756	1244989	52	12	367903	0.60921	0.27119	ACAP3
ENSG00000169972	1	1243947	1247057	3	2	367903	2.0958	0.018052	PUSL1
ENSG00000127054	1	1246965	1260071	19	6	367903	0.93041	0.17608	CPSF3L
ENSG00000224051	1	1260136	1264277	12	3	367903	0.27319	0.39235	GLTPD1
ENSG00000169962	1	1266694	1270686	13	5	367903	0.012864	0.49487	TAS1R3
ENSG00000107404	1	1270656	1284730	34	9	367903	0.26769	0.39447	DVL1
ENSG00000162576	1	1288069	1297157	30	7	367903	0.77079	0.22042	MXRA8
ENSG00000175756	1	1309110	1310875	9	4	367903	0.74724	0.22746	AURKAIP1
ENSG00000221978	1	1321091	1334708	20	6	367903	1.7862	0.03703	CCNL2
ENSG00000224870	1	1334902	1337426	10	3	367903	1.2123	0.11269	RP4-758J18.2
ENSG00000242485	1	1337288	1342693	16	6	367903	1.1726	0.12048	MRPL20
ENSG00000235098	1	1353800	1357149	10	5	367903	1.1769	0.11961	ANKRD65
ENSG00000205116	1	1361508	1363167	8	3	367903	1.4751	0.070092	TMEM88B
ENSG00000179403	1	1370241	1378262	16	4	367903	0.15877	0.43692	VWA1
ENSG00000215915	1	1385069	1405538	83	13	367903	0.0996	0.46033	ATAD3C
ENSG00000160072	1	1407143	1433228	88	11	367903	-0.4197	0.66265	ATAD3B
ENSG00000197785	1	1447531	1470067	80	15	367903	-1.4562	0.92733	ATAD3A
ENSG00000205090	1	1470554	1475833	11	5	367903	-1.8348	0.96673	TMEM240
ENSG00000160075	1	1477053	1510249	99	14	367903	-1.3251	0.90743	SSU72
ENSG00000215014	1	1510355	1511373	5	1	367903	-1.6262	0.94805	AL645728.1
ENSG00000228594	1	1533392	1535476	2	1	367903	0.16003	0.43643	C1orf233
ENSG00000197530	1	1550795	1565990	38	9	367903	0.43903	0.33032	MIB2
ENSG00000248333	1	1570603	1590473	20	4	367903	-0.63023	0.73573	CDK11B
ENSG00000189339	1	1592939	1624167	69	14	367903	0.68014	0.24821	SLC35E2B
ENSG00000008128	1	1634169	1655766	49	3	367903	-0.020531	0.50819	CDK11A
ENSG00000215790	1	1656277	1677431	51	9	367903	-0.95766	0.83088	SLC35E2
ENSG00000008130	1	1682671	1711896	75	12	367903	-0.52118	0.69888	NADK
ENSG00000078369	1	1716729	1822495	165	25	367903	-0.3255	0.6276	GNB1
ENSG00000169885	1	1846266	1848735	11	3	367903	-0.8755	0.80935	CALML6
ENSG00000178821	1	1849029	1850712	5	2	367903	-0.60703	0.72809	TMEM52
ENSG00000142609	1	1853396	1935276	310	26	367903	-0.78366	0.78338	C1orf222
ENSG00000187730	1	1950780	1962192	31	7	367903	1.054	0.14595	GABRD
ENSG00000067606	1	1981909	2116834	418	31	367903	-0.71613	0.76305	PRKCZ
ENSG00000162585	1	2115903	2144159	52	12	367903	0.51469	0.30339	C1orf86
ENSG00000269554	1	2121237	2123179	3	2	367903	0.23442	0.40733	AL590822.2
ENSG00000203301	1	2143360	2145620	6	3	367903	-1.4178	0.92188	AL590822.1
ENSG00000157933	1	2160134	2241558	244	46	367903	0.12889	0.44872	SKI
ENSG00000116151	1	2252692	2323146	303	37	367903	0.65006	0.25783	MORN1
ENSG00000157916	1	2323267	2336883	37	11	367903	-1.357	0.91261	RER1
ENSG00000157911	1	2336236	2345236	23	8	367903	-1.1177	0.86815	PEX10
ENSG00000149527	1	2357419	2436969	305	42	367903	0.24554	0.40302	PLCH2
ENSG00000157881	1	2439972	2458039	49	9	367903	0.63931	0.26131	PANK4
ENSG00000197921	1	2460184	2461684	3	2	367903	0.11717	0.45336	HES5
ENSG00000157873	1	2487078	2496821	20	5	367903	-0.71015	0.7612	TNFRSF14
ENSG00000157870	1	2517930	2522908	11	5	367903	0.97319	0.16523	FAM213B
ENSG00000142606	1	2522078	2564481	157	11	367903	1.3802	0.083763	MMEL1
ENSG00000215912	1	2567415	2718286	111	12	367903	-0.22341	0.58839	TTC34
ENSG00000169717	1	2938046	2939465	3	1	367903	0.5024	0.30769	ACTRT2
ENSG00000142611	1	2985732	3355185	1578	163	367903	0.72123	0.23538	PRDM16
ENSG00000130762	1	3370990	3397677	98	13	367903	1.6327	0.051268	ARHGEF16
ENSG00000162591	1	3406484	3528059	518	70	367903	1.0237	0.15298	MEGF6
ENSG00000158109	1	3541566	3546691	12	3	367903	-1.1068	0.86581	TPRG1L
ENSG00000116213	1	3547331	3569325	41	11	367903	-0.38258	0.64899	WRAP73
ENSG00000078900	1	3569084	3652765	308	52	367903	0.81856	0.20652	TP73
ENSG00000162592	1	3668962	3688209	69	17	367903	-1.5131	0.93488	CCDC27
ENSG00000235169	1	3689352	3692546	14	6	367903	0.089122	0.46449	SMIM1
ENSG00000130764	1	3696784	3713068	90	17	367903	0.23338	0.40773	LRRC47
ENSG00000116198	1	3728645	3773778	292	17	367903	0.37507	0.3538	CEP104
ENSG00000169598	1	3773845	3801993	172	25	367903	0.59698	0.27526	DFFB
ENSG00000198912	1	3805689	3816857	50	10	367903	0.19113	0.42421	C1orf174
ENSG00000196581	1	4714792	4852594	687	84	367903	0.38101	0.3516	AJAP1
ENSG00000131697	1	5922871	6052533	399	22	367903	-1.3091	0.90476	NPHP4
ENSG00000069424	1	6051526	6161253	325	51	367903	-0.032416	0.51293	KCNAB2
ENSG00000268332	1	6100630	6101399	4	2	367903	-0.12889	0.55128	AL035406.1
ENSG00000116254	1	6161853	6240183	277	28	367903	1.316	0.094088	CHD5
ENSG00000116251	1	6241329	6269449	66	13	367903	3.3193	0.00045116	RPL22
ENSG00000158286	1	6265535	6281359	37	6	367903	1.5535	0.060153	RNF207
ENSG00000116237	1	6281253	6296032	32	6	367903	0.81431	0.20773	ICMT
ENSG00000173673	1	6304252	6305638	3	1	367903	1.6612	0.04834	HES3
ENSG00000158292	1	6307406	6321035	41	4	367903	1.0439	0.14828	GPR153
ENSG00000097021	1	6324329	6454451	461	30	367903	1.8764	0.030302	ACOT7
ENSG00000069812	1	6472478	6484730	44	9	367903	0.21921	0.41324	HES2
ENSG00000187017	1	6484848	6521430	114	13	367903	-1.0362	0.84995	ESPN
ENSG00000215788	1	6521211	6526255	13	5	367903	0.51091	0.30471	TNFRSF25
ENSG00000171680	1	6526152	6580121	146	27	367903	0.88353	0.18848	PLEKHG5
ENSG00000162408	1	6581407	6614595	117	5	367903	0.17743	0.42958	NOL9
ENSG00000173662	1	6615241	6639817	50	9	367903	0.42679	0.33477	TAS1R1
ENSG00000204859	1	6640061	6649340	11	5	367903	1.8736	0.030493	ZBTB48
ENSG00000162413	1	6650784	6674667	52	14	367903	1.1323	0.12876	KLHL21
ENSG00000116273	1	6673745	6684093	20	5	367903	0.94749	0.17169	PHF13
ENSG00000041988	1	6684926	6695646	34	7	367903	-0.34421	0.63466	THAP3
ENSG00000007923	1	6694228	6761984	154	20	367903	0.58285	0.28	DNAJC11
ENSG00000171735	1	6845384	7829766	2959	222	367903	-0.42483	0.66452	CAMTA1
ENSG00000049245	1	7831329	7841492	38	10	367903	0.54594	0.29255	VAMP3
ENSG00000049246	1	7844380	7905237	240	31	367903	0.4195	0.33743	PER3
ENSG00000049247	1	7903143	7913572	41	13	367903	-0.433	0.66749	UTS2
ENSG00000049249	1	7979907	8000926	48	10	367903	1.9456	0.02585	TNFRSF9
ENSG00000116288	1	8014351	8045565	71	13	367903	1.6953	0.045007	PARK7
ENSG00000116285	1	8064464	8086368	38	9	367903	1.4531	0.0731	ERRFI1
ENSG00000162426	1	8377886	8404227	81	13	367903	-0.17523	0.56955	SLC45A1
ENSG00000142599	1	8412457	8877702	747	36	367903	-0.98713	0.83821	RERE
ENSG00000074800	1	8921061	8939308	29	7	367903	-1.7691	0.96156	ENO1
ENSG00000131686	1	9005926	9035151	119	27	367903	-1.5389	0.93809	CA6
ENSG00000197241	1	9063359	9086404	86	23	367903	-0.77468	0.78073	SLC2A7
ENSG00000142583	1	9095166	9148537	203	30	367903	0.19956	0.42091	SLC2A5
ENSG00000180758	1	9160364	9189229	80	13	367903	0.40083	0.34427	GPR157
ENSG00000049239	1	9294834	9331396	103	20	367903	1.1255	0.13019	H6PD
ENSG00000171621	1	9352939	9429591	363	52	367903	0.12131	0.45172	SPSB1
ENSG00000171612	1	9599541	9645237	72	13	367903	-0.75798	0.77577	SLC25A33
ENSG00000188807	1	9648932	9674935	49	13	367903	-0.64354	0.74006	TMEM201
ENSG00000171608	1	9711790	9789172	179	36	367903	0.50998	0.30503	PIK3CD
ENSG00000179840	1	9712668	9714644	5	2	367903	-0.50045	0.69162	C1orf200
ENSG00000171603	1	9789084	9884584	282	12	367903	0.97736	0.16419	CLSTN1
ENSG00000178585	1	9908334	9970394	113	19	367903	1.2964	0.097423	CTNNBIP1
ENSG00000162441	1	9982173	10003465	47	12	367903	2.3847	0.0085458	LZIC
ENSG00000173614	1	10003486	10045559	82	12	367903	0.49904	0.30888	NMNAT1
ENSG00000162444	1	10057264	10076078	37	6	367903	0.35303	0.36203	RBP7
ENSG00000130939	1	10092890	10241297	342	21	367903	0.11857	0.45281	UBE4B
ENSG00000054523	1	10270863	10441661	547	17	367903	1.7417	0.040779	KIF1B
ENSG00000142657	1	10458649	10480201	52	9	367903	1.8261	0.033918	PGD
ENSG00000251503	1	10490159	10512210	67	11	367903	1.4872	0.068482	APITD1-CORT
ENSG00000175279	1	10490159	10512210	67	11	367903	1.4872	0.068482	APITD1
ENSG00000241563	1	10509776	10511959	4	2	367903	-0.95868	0.83114	CORT
ENSG00000160049	1	10516579	10532583	25	6	367903	0.66616	0.25265	DFFA
ENSG00000142655	1	10532345	10690815	417	33	367903	1.7011	0.044462	PEX14
ENSG00000130940	1	10696661	10856707	479	87	367903	0.85243	0.19699	CASZ1
ENSG00000175262	1	11006528	11042094	129	19	367903	1.9133	0.027852	C1orf127
ENSG00000120948	1	11072414	11085796	27	4	367903	2.1778	0.01471	TARDBP
ENSG00000009724	1	11086580	11107290	56	8	367903	2.3699	0.0088968	MASP2
ENSG00000116649	1	11114641	11120081	7	2	367903	1.8735	0.030501	SRM
ENSG00000171824	1	11126675	11159938	98	7	367903	1.7609	0.039127	EXOSC10
ENSG00000198793	1	11166592	11322564	330	11	367903	2.6378	0.0041729	MTOR
ENSG00000171819	1	11249398	11256038	15	3	367903	1.0635	0.14377	ANGPTL7
ENSG00000120942	1	11333263	11356106	36	6	367903	2.1548	0.01559	UBIAD1
ENSG00000204624	1	11539223	11597641	143	15	367903	0.2883	0.38656	PTCHD2
ENSG00000116661	1	11708424	11715842	24	14	367903	-0.73145	0.76775	FBXO2
ENSG00000132879	1	11714432	11723384	23	7	367903	0.02045	0.49184	FBXO44
ENSG00000116663	1	11724181	11734411	33	9	367903	0.2857	0.38756	FBXO6
ENSG00000116670	1	11734537	11751707	58	12	367903	0.21997	0.41295	MAD2L2
ENSG00000162490	1	11751786	11785914	110	23	367903	-1.2163	0.88807	DRAXIN
ENSG00000177674	1	11796141	11814859	55	9	367903	0.70618	0.24004	AGTRAP
ENSG00000215910	1	11821844	11849642	150	12	367903	1.8048	0.035552	C1orf167
ENSG00000177000	1	11845780	11866977	80	11	367903	1.7728	0.03813	MTHFR
ENSG00000011021	1	11866207	11903201	203	16	367903	1.9165	0.027652	CLCN6
ENSG00000175206	1	11905766	11908402	13	5	367903	-0.3324	0.63021	NPPA
ENSG00000120937	1	11917521	11918988	2	1	367903	0.28497	0.38783	NPPB
ENSG00000116685	1	11979648	11986485	21	7	367903	-0.17575	0.56976	KIAA2013
ENSG00000083444	1	11994262	12035595	137	17	367903	-0.61915	0.73209	PLOD1
ENSG00000116688	1	12040238	12073571	91	10	367903	-0.67911	0.75146	MFN2
ENSG00000116691	1	12079523	12092102	23	5	367903	0.45996	0.32277	MIIP
ENSG00000120949	1	12123434	12204264	238	50	367903	0.48615	0.31343	TNFRSF8
ENSG00000028137	1	12227060	12269285	128	19	367903	-0.93784	0.82584	TNFRSF1B
ENSG00000048707	1	12290124	12572099	495	28	367903	1.4574	0.072504	VPS13D
ENSG00000162496	1	12627939	12677737	177	34	367903	-0.16721	0.5664	DHRS3
ENSG00000204518	1	12704566	12727097	52	6	367903	-0.26121	0.60303	AADACL4
ENSG00000188984	1	12776118	12788726	47	7	367903	-0.61621	0.73112	AADACL3
ENSG00000157330	1	12806163	12823847	52	11	367903	0.052977	0.47888	C1orf158
ENSG00000116726	1	12834984	12838049	8	3	367903	-0.19903	0.57888	PRAMEF12
ENSG00000116721	1	12851546	12856777	13	3	367903	-0.41897	0.66238	PRAMEF1
ENSG00000204513	1	12884468	12891264	18	4	367903	1.7315	0.04168	PRAMEF11
ENSG00000179172	1	12907261	12908578	3	1	367903	-0.69119	0.75528	HNRNPCL1
ENSG00000120952	1	12916941	12921764	30	6	367903	-0.037107	0.5148	PRAMEF2
ENSG00000243073	1	12939045	12946025	14	3	367903	-0.022122	0.50882	PRAMEF4
ENSG00000187545	1	12952727	12958101	1	1	367903	0.25594	0.399	PRAMEF10
ENSG00000162494	1	13801445	13840543	172	37	367903	0.34466	0.36518	LRRC38
ENSG00000162493	1	13909960	13944452	120	31	367903	2.0118	0.02212	PDPN
ENSG00000116731	1	14026693	14151574	386	29	367903	2.1706	0.01498	PRDM2
ENSG00000189337	1	14925200	15444539	2040	209	367903	-0.24711	0.59759	KAZN
ENSG00000171729	1	15479028	15546976	371	28	367903	-0.51255	0.69587	TMEM51
ENSG00000204464	1	15490840	15497813	28	8	367903	-0.12	0.54776	C1orf195
ENSG00000142621	1	15573768	15726779	542	60	367903	-1.0362	0.84994	FHAD1
ENSG00000142634	1	15736391	15756839	65	20	367903	-0.4635	0.6785	EFHD2
ENSG00000162438	1	15764935	15775737	28	10	367903	-0.28098	0.61064	CTRC
ENSG00000142615	1	15783223	15798586	60	9	367903	-0.48094	0.68472	CELA2A
ENSG00000215704	1	15792404	15817895	86	15	367903	-1.5722	0.94205	CELA2B
ENSG00000132906	1	15817327	15853029	134	9	367903	-0.63728	0.73803	CASP9
ENSG00000116138	1	15853308	15918874	208	15	367903	-0.52892	0.70157	DNAJC16
ENSG00000116771	1	15898848	15911605	58	6	367903	-0.075265	0.53	AGMAT
ENSG00000197312	1	15943995	15995539	116	7	367903	-1.071	0.85792	DDI2
ENSG00000215695	1	15986364	15988217	3	2	367903	0.21207	0.41603	RSC1A1
ENSG00000116786	1	16010827	16061264	146	14	367903	-1.1423	0.87334	PLEKHM2
ENSG00000162461	1	16062900	16067891	8	4	367903	-1.7129	0.95664	SLC25A34
ENSG00000162460	1	16068917	16074477	19	4	367903	0.43457	0.33194	TMEM82
ENSG00000162458	1	16083102	16113089	70	12	367903	-0.91246	0.81924	FBLIM1
ENSG00000065526	1	16174359	16266955	174	23	367903	1.1867	0.11768	SPEN
ENSG00000116809	1	16268364	16302627	65	16	367903	1.0453	0.14793	ZBTB17
ENSG00000183888	1	16330731	16335302	17	6	367903	-0.59926	0.7255	C1orf64
ENSG00000173641	1	16340523	16346089	44	5	367903	0.68745	0.2459	HSPB7
ENSG00000186510	1	16345370	16360545	79	12	367903	1.7234	0.042404	CLCNKA
ENSG00000184908	1	16370272	16383803	107	12	367903	1.0671	0.14297	CLCNKB
ENSG00000185519	1	16384264	16400127	60	9	367903	-0.21706	0.58592	FAM131C
ENSG00000142627	1	16450832	16482582	60	14	367903	-2.3125	0.98963	EPHA2
ENSG00000142632	1	16524349	16539104	49	7	367903	0.083562	0.4667	ARHGEF19
ENSG00000204377	1	16555368	16556038	3	1	367903	-0.18188	0.57216	C1orf134
ENSG00000132881	1	16558195	16563657	13	5	367903	-0.18737	0.57432	RSG1
ENSG00000037637	1	16573334	16678949	221	16	367903	0.027238	0.48914	FBXO42
ENSG00000055070	1	16679070	16724640	101	12	367903	0.81348	0.20797	SZRD1
ENSG00000187144	1	16713612	16763919	139	23	367903	0.96435	0.16744	SPATA21
ENSG00000157191	1	16767167	16786573	48	13	367903	0.023625	0.49058	NECAP2
ENSG00000058453	1	17066768	17299474	233	26	367903	0.92271	0.17808	CROCC
ENSG00000117122	1	17300997	17307330	18	4	367903	-0.4148	0.66085	MFAP2
ENSG00000159363	1	17312453	17338423	53	12	367903	0.27247	0.39263	ATP13A2
ENSG00000117118	1	17345217	17380665	116	12	367903	0.93234	0.17558	SDHB
ENSG00000117115	1	17393256	17445948	269	17	367903	0.20775	0.41771	PADI2
ENSG00000142623	1	17531621	17572500	174	50	367903	-1.8376	0.96694	PADI1
ENSG00000142619	1	17575593	17610728	173	27	367903	-0.64415	0.74026	PADI3
ENSG00000159339	1	17634690	17690499	281	22	367903	0.51689	0.30262	PADI4
ENSG00000269468	1	17655507	17676070	145	13	367903	0.84555	0.1989	AC004824.2
ENSG00000179051	1	17733256	17766220	73	14	367903	0.42225	0.33642	RCC2
ENSG00000074964	1	17866330	18024369	435	56	367903	-0.34613	0.63538	ARHGEF10L
ENSG00000117148	1	18081808	18153558	224	27	367903	-0.032751	0.51306	ACTL8
ENSG00000117154	1	18434240	18704977	1055	132	367903	1.1659	0.12183	IGSF21
ENSG00000179023	1	18807424	18812478	24	6	367903	-1.6365	0.94913	KLHDC7A
ENSG00000009709	1	18957500	19075360	400	71	367903	0.74549	0.22799	PAX7
ENSG00000179002	1	19166093	19186176	108	18	367903	-0.67873	0.75135	TAS1R2
ENSG00000255275	1	19175767	19247615	364	44	367903	1.6218	0.05242	RP13-279N23.2
ENSG00000159423	1	19197926	19229275	144	23	367903	0.7674	0.22142	ALDH4A1
ENSG00000169991	1	19230775	19283180	197	35	367903	2.3533	0.0093046	IFFO2
ENSG00000127481	1	19401000	19536770	269	19	367903	-0.94222	0.82696	UBR4
ENSG00000127463	1	19542158	19578046	105	13	367903	-0.38261	0.64899	EMC1
ENSG00000053372	1	19578033	19586622	50	8	367903	0.25024	0.4012	MRTO4
ENSG00000162482	1	19609052	19615744	27	5	367903	0.8316	0.20282	AKR7A3
ENSG00000053371	1	19630459	19638640	26	10	367903	0.29651	0.38342	AKR7A2
ENSG00000040487	1	19638820	19655794	83	12	367903	0.20881	0.4173	PQLC2
ENSG00000077549	1	19665267	19812066	532	24	367903	0.54303	0.29355	CAPZB
ENSG00000270136	1	19923473	19984549	169	29	367903	-0.41268	0.66008	MINOS1-NBL1
ENSG00000173436	1	19923477	19956314	73	13	367903	-0.26981	0.60635	MINOS1
ENSG00000158747	1	19967048	19984945	61	19	367903	0.25488	0.39941	NBL1
ENSG00000158748	1	19991780	20006055	39	8	367903	0.034793	0.48612	HTR6
ENSG00000162542	1	20008706	20126438	404	54	367903	0.069707	0.47221	TMCO4
ENSG00000178828	1	20140523	20141771	7	4	367903	-0.026488	0.51057	RNF186
ENSG00000169914	1	20209006	20239438	77	14	367903	0.036132	0.48559	OTUD3
ENSG00000188784	1	20246502	20250110	18	6	367903	-2.1156	0.98281	PLA2G2E
ENSG00000188257	1	20301925	20306932	17	8	367903	2.1516	0.015713	PLA2G2A
ENSG00000127472	1	20354672	20417683	226	29	367903	0.60724	0.27185	PLA2G5
ENSG00000117215	1	20438432	20446050	25	10	367903	0.86906	0.19241	PLA2G2D
ENSG00000158786	1	20465819	20476879	25	12	367903	-1.0105	0.84387	PLA2G2F
ENSG00000187980	1	20487746	20503917	50	12	367903	-0.10803	0.54301	PLA2G2C
ENSG00000162543	1	20512578	20522541	9	4	367903	-1.9638	0.97522	UBXN10
ENSG00000158816	1	20617412	20681387	248	32	367903	-0.93936	0.82623	VWA5B1
ENSG00000162545	1	20808884	20812713	4	2	367903	-0.379	0.64766	CAMK2N1
ENSG00000090432	1	20825943	20834654	27	10	367903	-0.0040989	0.50164	MUL1
ENSG00000183114	1	20878932	20881512	3	1	367903	0.72239	0.23503	FAM43B
ENSG00000158825	1	20915441	20945401	124	20	367903	0.62347	0.26649	CDA
ENSG00000158828	1	20959948	20978004	66	10	367903	-0.22084	0.58739	PINK1
ENSG00000244038	1	20978270	20988000	30	6	367903	-0.051607	0.52058	DDOST
ENSG00000117245	1	20990507	21044510	206	44	367903	1.5591	0.059488	KIF17
ENSG00000189410	1	21046225	21059330	40	10	367903	0.90598	0.18247	SH2D5
ENSG00000127483	1	21069154	21113816	98	16	367903	2.6066	0.0045728	HP1BP3
ENSG00000075151	1	21132963	21503377	737	28	367903	2.8286	0.0023374	EIF4G3
ENSG00000117298	1	21543740	21671997	358	40	367903	1.486	0.068641	ECE1
ENSG00000142794	1	21766621	21811498	148	14	367903	1.5119	0.06528	NBPF3
ENSG00000162551	1	21835858	21904905	301	31	367903	2.0901	0.018304	ALPL
ENSG00000076864	1	21922708	21995801	266	39	367903	1.3422	0.089759	RAP1GAP
ENSG00000090686	1	22004791	22110099	324	30	367903	3.892	4.9709e-05	USP48
ENSG00000187942	1	22138758	22151714	40	17	367903	3.6036	0.00015691	LDLRAD2
ENSG00000142798	1	22148738	22263790	379	39	367903	3.4901	0.00024143	HSPG2
ENSG00000219073	1	22303514	22325135	168	21	367903	4.2189	1.2273e-05	CELA3B
ENSG00000142789	1	22328149	22339032	57	11	367903	4.6344	1.7901e-06	CELA3A
ENSG00000070831	1	22379120	22419437	94	14	367903	6.3229	1.2836e-10	CDC42
ENSG00000162552	1	22443798	22470462	99	19	367903	7.5565	2.0706e-14	WNT4
ENSG00000184677	1	22778344	22857650	145	20	367903	0.20182	0.42003	ZBTB40
ENSG00000070886	1	22890057	22930087	150	25	367903	-0.14502	0.55765	EPHA8
ENSG00000173372	1	22962999	22966101	6	3	367903	2.2805	0.011289	C1QA
ENSG00000159189	1	22970123	22974603	23	5	367903	0.86771	0.19278	C1QC
ENSG00000173369	1	22979255	22988031	28	6	367903	0.70301	0.24102	C1QB
ENSG00000133216	1	23037332	23241818	481	62	367903	1.1452	0.12607	EPHB2
ENSG00000215906	1	23279536	23291831	38	9	367903	0.46434	0.3212	LACTBL1
ENSG00000227868	1	23337327	23342343	9	3	367903	1.2823	0.099876	C1orf234
ENSG00000004487	1	23345941	23410182	83	11	367903	0.81181	0.20845	KDM1A
ENSG00000169641	1	23410516	23504301	176	22	367903	0.10522	0.4581	LUZP1
ENSG00000179546	1	23516993	23521222	9	3	367903	0.46444	0.32116	HTR1D
ENSG00000125944	1	23630264	23670829	39	9	367903	1.8256	0.033956	HNRNPR
ENSG00000125945	1	23685941	23695935	24	5	367903	1.277	0.10081	ZNF436
ENSG00000249087	1	23695490	23698332	3	2	367903	1.69	0.045509	C1orf213
ENSG00000204219	1	23707554	23751233	125	22	367903	0.07157	0.47147	TCEA3
ENSG00000088280	1	23755056	23811061	116	17	367903	-0.70885	0.76079	ASAP3
ENSG00000007968	1	23832922	23857712	47	8	367903	0.85834	0.19535	E2F2
ENSG00000117318	1	23884409	23886285	10	4	367903	-0.81997	0.79388	ID3
ENSG00000197880	1	23907985	23967058	111	26	367903	-0.98592	0.83791	MDS2
ENSG00000142676	1	24018269	24022915	12	4	367903	0.69062	0.2449	RPL11
ENSG00000011007	1	24069645	24088549	21	10	367903	0.35281	0.36212	TCEB3
ENSG00000057757	1	24104895	24114722	8	4	367903	-1.253	0.8949	PITHD1
ENSG00000011009	1	24117460	24122029	2	1	367903	0.078831	0.46858	LYPLA2
ENSG00000117308	1	24122089	24127271	2	1	367903	1.1653	0.12194	GALE
ENSG00000117305	1	24128375	24165110	52	6	367903	-0.3313	0.62979	HMGCL
ENSG00000179163	1	24171567	24194784	50	8	367903	0.36676	0.3569	FUCA1
ENSG00000188822	1	24197016	24285549	224	16	367903	0.75488	0.22516	CNR2
ENSG00000189266	1	24285599	24289952	5	2	367903	-0.21665	0.58576	PNRC2
ENSG00000188529	1	24291294	24307417	8	3	367903	0.25008	0.40126	SRSF10
ENSG00000142661	1	24382525	24438665	189	24	367903	0.23047	0.40887	MYOM3
ENSG00000142677	1	24446261	24469611	74	16	367903	-1.2409	0.89269	IL22RA1
ENSG00000185436	1	24480647	24514449	143	22	367903	0.17511	0.4305	IFNLR1
ENSG00000158055	1	24645812	24690972	100	24	367903	0.46226	0.32195	GRHL3
ENSG00000001460	1	24683489	24743424	166	18	367903	-0.5535	0.71004	STPG1
ENSG00000001461	1	24742284	24799466	170	18	367903	-0.998	0.84086	NIPAL3
ENSG00000117602	1	24829387	24867530	113	15	367903	-0.87612	0.80952	RCAN3
ENSG00000184454	1	24882602	24935819	225	31	367903	0.36873	0.35616	NCMAP
ENSG00000133226	1	24958207	24999758	43	10	367903	1.5437	0.061325	SRRM1
ENSG00000169504	1	25071848	25170815	100	14	367903	1.6129	0.053385	CLIC4
ENSG00000020633	1	25226002	25291612	142	32	367903	0.64516	0.25941	RUNX3
ENSG00000117614	1	25549170	25558993	7	5	367903	0.99426	0.16005	SYF2
ENSG00000117616	1	25568728	25664704	26	13	367903	1.3907	0.082152	C1orf63
ENSG00000187010	1	25598884	25656936	1	1	367903	-0.51751	0.6976	RHD
ENSG00000183726	1	25664408	25688852	26	7	367903	-0.10409	0.54145	TMEM50A
ENSG00000188672	1	25688740	25756683	88	7	367903	0.21748	0.41392	RHCE
ENSG00000204178	1	25757388	25826700	109	6	367903	0.068883	0.47254	TMEM57
ENSG00000157978	1	25870071	25895377	73	12	367903	0.43096	0.33325	LDLRAP1
ENSG00000117643	1	25943959	26112698	380	35	367903	0.33462	0.36896	MAN1C1
ENSG00000162430	1	26126667	26144713	42	6	367903	0.9048	0.18278	SEPN1
ENSG00000255054	1	26137961	26150235	36	5	367903	0.79857	0.21227	RP1-317E23.6
ENSG00000117640	1	26145131	26159432	37	4	367903	0.84619	0.19872	MTFR1L
ENSG00000223474	1	26145212	26147288	7	3	367903	0.61297	0.26995	AL020996.1
ENSG00000127423	1	26158414	26185903	59	3	367903	1.0081	0.1567	AUNIP
ENSG00000182749	1	26187701	26197744	9	3	367903	0.36743	0.35665	PAQR7
ENSG00000117632	1	26210672	26233482	36	9	367903	1.0129	0.15556	STMN1
ENSG00000158006	1	26286258	26324648	93	9	367903	-0.85709	0.8043	PAFAH2
ENSG00000158008	1	26346375	26362955	29	8	367903	-0.023265	0.50928	EXTL1
ENSG00000158014	1	26363743	26372624	18	3	367903	-1.7238	0.95763	SLC30A2
ENSG00000158022	1	26377795	26394927	43	8	367903	0.0028797	0.49885	TRIM63
ENSG00000175087	1	26437664	26452034	35	4	367903	-0.017146	0.50684	PDIK1L
ENSG00000197245	1	26485511	26489119	10	4	367903	1.0618	0.14417	FAM110D
ENSG00000142684	1	26496362	26498551	10	3	367903	-0.10754	0.54282	ZNF593
ENSG00000142675	1	26503894	26516377	31	10	367903	1.1245	0.13039	CNKSR1
ENSG00000188782	1	26517052	26529459	57	10	367903	-0.29986	0.61786	CATSPER4
ENSG00000130695	1	26560691	26605299	136	13	367903	-0.16387	0.56509	CEP85
ENSG00000142669	1	26605667	26608007	5	2	367903	-0.012124	0.50484	SH3BGRL3
ENSG00000158062	1	26607819	26644854	124	12	367903	-0.60929	0.72883	UBXN11
ENSG00000169442	1	26644448	26647014	12	3	367903	-0.65406	0.74346	CD52
ENSG00000176092	1	26648350	26680621	91	14	367903	-0.20631	0.58172	AIM1L
ENSG00000176083	1	26688125	26701013	45	10	367903	-1.2979	0.90285	ZNF683
ENSG00000131914	1	26737269	26756213	42	13	367903	0.072681	0.47103	LIN28A
ENSG00000117682	1	26758773	26797785	68	17	367903	-0.22793	0.59015	DHDDS
ENSG00000198830	1	26798941	26802463	5	2	367903	-0.55369	0.7101	HMGN2
ENSG00000117676	1	26856252	26901521	97	14	367903	0.16076	0.43614	RPS6KA1
ENSG00000117713	1	27022524	27108595	117	11	367903	2.7153	0.0033112	ARID1A
ENSG00000060642	1	27113963	27124889	14	5	367903	2.6043	0.0046029	PIGV
ENSG00000204160	1	27153201	27184093	47	9	367903	2.9213	0.001743	ZDHHC18
ENSG00000175793	1	27189633	27190947	1	1	367903	1.4767	0.06988	SFN
ENSG00000142751	1	27202624	27216788	23	5	367903	2.7534	0.0029488	GPN2
ENSG00000198746	1	27216979	27226957	12	6	367903	2.2935	0.01091	GPATCH3
ENSG00000090273	1	27226729	27273353	75	12	367903	2.5509	0.0053727	NUDC
ENSG00000131910	1	27237980	27240457	7	4	367903	1.4724	0.070456	NR0B2
ENSG00000175707	1	27276053	27286897	13	4	367903	2.0376	0.020794	C1orf172
ENSG00000253368	1	27320198	27327389	6	3	367903	0.093678	0.46268	TRNP1
ENSG00000158246	1	27331511	27339327	9	2	367903	-1.2292	0.8905	FAM46B
ENSG00000090020	1	27425306	27493472	89	11	367903	-0.43992	0.67	SLC9A1
ENSG00000142784	1	27561007	27635110	113	17	367903	-0.33271	0.63032	WDTC1
ENSG00000186501	1	27648651	27662891	37	10	367903	0.32484	0.37265	TMEM222
ENSG00000142765	1	27668513	27680421	33	11	367903	-0.31689	0.62434	SYTL1
ENSG00000142733	1	27681675	27693383	29	9	367903	-1.1024	0.86486	MAP3K6
ENSG00000142748	1	27695603	27701315	10	6	367903	-0.14223	0.55655	FCN3
ENSG00000174950	1	27705666	27709870	6	3	367903	-0.28497	0.61217	CD164L2
ENSG00000181773	1	27719148	27722318	4	2	367903	-0.7667	0.77837	GPR3
ENSG00000158195	1	27730730	27816669	142	13	367903	-2.1165	0.98285	WASF2
ENSG00000126705	1	27860546	27930942	80	15	367903	0.50758	0.30587	AHDC1
ENSG00000000938	1	27938575	27961788	46	10	367903	1.0119	0.15578	FGR
ENSG00000126709	1	27992572	27998729	12	3	367903	-1.2235	0.88942	IFI6
ENSG00000009780	1	28052490	28089633	73	5	367903	-0.71628	0.76309	FAM76A
ENSG00000117758	1	28099694	28150963	63	9	367903	-0.24203	0.59562	STX12
ENSG00000117751	1	28157289	28178187	24	5	367903	0.50702	0.30607	PPP1R8
ENSG00000130775	1	28199055	28213196	52	10	367903	-0.87043	0.80797	THEMIS2
ENSG00000117748	1	28218035	28241257	57	6	367903	-0.93231	0.82441	RPA2
ENSG00000130768	1	28261504	28285668	77	12	367903	-0.1942	0.57699	SMPDL3B
ENSG00000158156	1	28285973	28294607	21	10	367903	0.73453	0.23131	XKR8
ENSG00000158161	1	28296855	28415207	259	22	367903	1.8652	0.031075	EYA3
ENSG00000169403	1	28473677	28520447	60	16	367903	1.5496	0.060618	PTAFR
ENSG00000126698	1	28525967	28559536	90	12	367903	1.349	0.088667	DNAJC8
ENSG00000130770	1	28562620	28573417	36	4	367903	0.92818	0.17666	ATPIF1
ENSG00000130766	1	28586038	28609002	49	11	367903	2.8492	0.0021915	SESN2
ENSG00000130772	1	28655513	28662476	11	6	367903	1.6437	0.050121	MED18
ENSG00000204138	1	28696114	28826881	365	11	367903	2.8798	0.0019893	PHACTR4
ENSG00000180198	1	28832455	28865812	73	11	367903	2.1138	0.017264	RCC1
ENSG00000180098	1	28879597	28905051	53	11	367903	2.6014	0.0046423	TRNAU1AP
ENSG00000120656	1	28915835	28969597	69	15	367903	3.0969	0.00097777	TAF12
ENSG00000188060	1	28918712	28921955	8	5	367903	2.9647	0.0015151	RAB42
ENSG00000162419	1	28995244	29045865	66	8	367903	2.0813	0.018704	GMEB1
ENSG00000198492	1	29063133	29096287	55	10	367903	2.3613	0.0091059	YTHDF2
ENSG00000116329	1	29138654	29190208	168	22	367903	1.4774	0.069787	OPRD1
ENSG00000159023	1	29213603	29446553	453	31	367903	0.50581	0.3065	EPB41
ENSG00000253304	1	29445940	29450447	10	4	367903	0.80058	0.21169	TMEM200B
ENSG00000116350	1	29474255	29508499	66	16	367903	1.124	0.1305	SRSF4
ENSG00000116353	1	29519385	29557454	103	17	367903	1.1053	0.13451	MECR
ENSG00000060656	1	29563028	29653325	228	35	367903	-0.9147	0.81983	PTPRU
ENSG00000162510	1	31184124	31196434	35	6	367903	0.89274	0.186	MATN1
ENSG00000162511	1	31205316	31230667	73	25	367903	-0.2202	0.58714	LAPTM5
ENSG00000162512	1	31342314	31381608	87	28	367903	-0.40441	0.65704	SDC3
ENSG00000134644	1	31404353	31538838	269	22	367903	-0.21443	0.58489	PUM1
ENSG00000084628	1	31652592	31712401	229	17	367903	-0.52334	0.69963	NKAIN1
ENSG00000060688	1	31732417	31769662	103	9	367903	0.3981	0.34528	SNRNP40
ENSG00000121766	1	31769842	31837783	167	13	367903	0.45395	0.32493	ZCCHC17
ENSG00000121769	1	31838472	31849697	19	8	367903	0.68715	0.24599	FABP3
ENSG00000168528	1	31882412	31907525	68	8	367903	0.9252	0.17743	SERINC2
ENSG00000268950	1	31902192	31902614	2	1	367903	-0.71652	0.76316	AC114494.1
ENSG00000142910	1	32042116	32053288	15	9	367903	0.20738	0.41786	TINAGL1
ENSG00000121764	1	32083287	32098119	34	5	367903	2.0436	0.020495	HCRTR1
ENSG00000162517	1	32095463	32110497	24	4	367903	2.0002	0.022739	PEF1
ENSG00000084636	1	32117848	32169920	101	21	367903	2.1267	0.016724	COL16A1
ENSG00000121753	1	32192718	32230494	44	11	367903	1.2956	0.097565	BAI2
ENSG00000134668	1	32256023	32281652	43	12	367903	1.0281	0.15196	SPOCD1
ENSG00000184007	1	32372022	32410457	47	10	367903	-0.52282	0.69945	PTP4A2
ENSG00000121774	1	32479430	32526451	36	22	367903	1.6433	0.050165	KHDRBS1
ENSG00000121775	1	32537632	32568467	40	8	367903	-0.74521	0.77193	TMEM39B
ENSG00000025800	1	32573639	32642169	93	14	367903	-0.098636	0.53929	KPNA6
ENSG00000084652	1	32645287	32663886	29	9	367903	-0.40878	0.65865	TXLNA
ENSG00000160050	1	32665987	32670988	5	3	367903	1.3743	0.084669	CCDC28B
ENSG00000160051	1	32671236	32674288	4	1	367903	-1.1058	0.86559	IQCC
ENSG00000222046	1	32674695	32681797	14	9	367903	0.92702	0.17696	DCDC2B
ENSG00000160055	1	32680073	32687972	13	5	367903	0.4685	0.31971	TMEM234
ENSG00000084623	1	32687529	32697205	13	2	367903	-0.07932	0.53161	EIF3I
ENSG00000183615	1	32712834	32714457	2	1	367903	1.6583	0.048628	FAM167B
ENSG00000182866	1	32716840	32751766	38	18	367903	0.35868	0.35992	LCK
ENSG00000116478	1	32757687	32799236	27	15	367903	0.46193	0.32207	HDAC1
ENSG00000175130	1	32799433	32801980	1	1	367903	-0.6808	0.752	MARCKSL1
ENSG00000162526	1	32817122	32829913	4	2	367903	1.2405	0.1074	TSSK3
ENSG00000225828	1	32826871	32829879	2	1	367903	1.9115	0.027969	FAM229A
ENSG00000160058	1	32830704	32860332	21	12	367903	1.7789	0.037626	BSDC1
ENSG00000254553	1	32930658	33066393	348	16	367903	0.81819	0.20662	RP1-27O5.3
ENSG00000273274	1	32930670	32962287	45	13	367903	1.1084	0.13385	ZBTB8B
ENSG00000160062	1	33005028	33071540	202	16	367903	0.89512	0.18536	ZBTB8A
ENSG00000176261	1	33065773	33116504	113	8	367903	0.21104	0.41643	ZBTB8OS
ENSG00000162521	1	33116743	33151812	76	5	367903	-0.001049	0.50042	RBBP4
ENSG00000162520	1	33145507	33169197	52	4	367903	-0.49452	0.68953	SYNC
ENSG00000162522	1	33207486	33240571	54	16	367903	-0.59803	0.72509	KIAA1522
ENSG00000134684	1	33240840	33283754	77	11	367903	-0.056626	0.52258	YARS
ENSG00000116497	1	33282368	33324476	61	11	367903	-0.64398	0.74021	S100PBP
ENSG00000160097	1	33327869	33338083	14	5	367903	-0.29292	0.61521	FNDC5
ENSG00000121905	1	33351595	33364042	19	7	367903	0.74569	0.22793	HPCA
ENSG00000121900	1	33360195	33367039	8	2	367903	1.2809	0.10011	TMEM54
ENSG00000116514	1	33402046	33430286	62	10	367903	0.52819	0.29868	RNF19B
ENSG00000267885	1	33439268	33439642	1	1	367903	-0.46826	0.6802	FKSG48
ENSG00000004455	1	33473585	33546597	124	13	367903	1.3308	0.091624	AK2
ENSG00000142920	1	33546705	33586131	62	16	367903	-0.094612	0.53769	ADC
ENSG00000116525	1	33611003	33647660	81	8	367903	0.74444	0.22831	TRIM62
ENSG00000160094	1	33722146	33766320	80	12	367903	1.3905	0.082182	ZNF362
ENSG00000184389	1	33772367	33786699	46	10	367903	0.96161	0.16812	A3GALT2
ENSG00000134686	1	33789224	33896653	317	22	367903	1.5959	0.055256	PHC2
ENSG00000121903	1	33938246	33962107	54	8	367903	0.32634	0.37208	ZSCAN20
ENSG00000121904	1	33979609	34631443	1931	176	367903	0.27356	0.39221	CSMD2
ENSG00000176256	1	34326076	34330392	7	3	367903	-1.5187	0.93559	HMGB4
ENSG00000142698	1	34632484	34684732	204	31	367903	-0.28651	0.61276	C1orf94
ENSG00000163866	1	35178338	35325417	558	67	367903	-0.51627	0.69717	SMIM12
ENSG00000189280	1	35220648	35224113	8	3	367903	-0.57054	0.71584	GJB5
ENSG00000189433	1	35225342	35229325	19	10	367903	0.14724	0.44147	GJB4
ENSG00000188910	1	35246790	35251970	15	5	367903	0.73908	0.22993	GJB3
ENSG00000187513	1	35258599	35261348	10	3	367903	1.096	0.13654	GJA4
ENSG00000116544	1	35331037	35395186	109	33	367903	0.42715	0.33463	DLGAP3
ENSG00000271741	1	35447134	35497342	84	4	367903	1.6614	0.048318	RP11-244H3.4
ENSG00000243749	1	35447136	35450954	8	2	367903	1.4705	0.070717	ZMYM6NB
ENSG00000163867	1	35449523	35497569	79	4	367903	1.6821	0.046279	ZMYM6
ENSG00000197056	1	35525387	35581460	75	11	367903	1.8245	0.034041	ZMYM1
ENSG00000116560	1	35641979	35658749	38	5	367903	0.81459	0.20765	SFPQ
ENSG00000146463	1	35734568	35887659	241	25	367903	0.75608	0.2248	ZMYM4
ENSG00000142687	1	35899091	36023551	175	23	367903	0.83943	0.20061	KIAA0319L
ENSG00000020129	1	36023074	36032875	18	5	367903	1.2182	0.11157	NCDN
ENSG00000116819	1	36038971	36060929	23	9	367903	0.99178	0.16065	TFAP2E
ENSG00000126067	1	36067185	36107445	30	11	367903	-0.11807	0.547	PSMB2
ENSG00000142686	1	36179476	36185073	8	3	367903	0.9006	0.1839	C1orf216
ENSG00000092853	1	36185819	36235568	54	9	367903	0.56144	0.28725	CLSPN
ENSG00000134698	1	36273773	36323491	65	14	367903	-0.59218	0.72314	AGO4
ENSG00000092847	1	36335409	36395211	73	12	367903	1.5102	0.065497	AGO1
ENSG00000126070	1	36396319	36538101	174	21	367903	1.6243	0.052154	AGO3
ENSG00000092850	1	36549676	36553876	8	3	367903	1.3297	0.091806	TEKT2
ENSG00000116863	1	36554476	36559533	9	4	367903	0.60146	0.27377	ADPRHL2
ENSG00000171812	1	36560837	36590821	81	15	367903	0.70153	0.24148	COL8A2
ENSG00000054116	1	36602173	36615098	33	6	367903	1.6001	0.054792	TRAPPC3
ENSG00000116871	1	36621180	36646450	47	11	367903	0.37093	0.35534	MAP7D1
ENSG00000054118	1	36690017	36770958	97	11	367903	0.80986	0.20901	THRAP3
ENSG00000214193	1	36771988	36790484	25	8	367903	0.26214	0.39661	SH3D21
ENSG00000142694	1	36787632	36789755	3	1	367903	-1.1484	0.87461	EVA1B
ENSG00000116883	1	36789335	36794822	16	6	367903	1.038	0.14963	RP11-268J15.5
ENSG00000196182	1	36805225	36851497	66	11	367903	0.25577	0.39906	STK40
ENSG00000181817	1	36856839	36863493	35	5	367903	0.82864	0.20365	LSM10
ENSG00000116885	1	36881428	36916086	141	8	367903	-0.0076793	0.50306	OSCP1
ENSG00000116898	1	36921319	36930038	36	6	367903	0.40608	0.34234	MRPS15
ENSG00000119535	1	36931644	36948879	40	12	367903	1.7599	0.039212	CSF3R
ENSG00000163873	1	37261128	37499730	533	61	367903	-1.5648	0.94118	GRIK3
ENSG00000163874	1	37940153	37949980	18	8	367903	-0.2133	0.58445	ZC3H12A
ENSG00000163875	1	37958176	37980375	69	14	367903	1.0671	0.14296	MEAF6
ENSG00000163877	1	38000050	38019903	40	10	367903	1.374	0.084728	SNIP1
ENSG00000163879	1	38022520	38032458	34	10	367903	1.759	0.039291	DNALI1
ENSG00000134697	1	38032417	38061536	71	13	367903	1.4096	0.079323	GNL2
ENSG00000169218	1	38076951	38100595	71	14	367903	0.82961	0.20338	RSPO1
ENSG00000116922	1	38147242	38157914	35	5	367903	0.044453	0.48227	C1orf109
ENSG00000134690	1	38158090	38175391	52	11	367903	0.87545	0.19067	CDCA8
ENSG00000183317	1	38179552	38230805	200	24	367903	-0.13947	0.55546	EPHA10
ENSG00000185090	1	38259474	38266809	6	4	367903	0.48632	0.31337	MANEAL
ENSG00000196449	1	38268616	38273857	12	3	367903	1.882	0.02992	YRDC
ENSG00000197982	1	38272651	38275126	1	1	367903	0.09162	0.4635	C1orf122
ENSG00000188786	1	38275239	38325292	87	18	367903	0.89439	0.18556	MTF1
ENSG00000230610	1	38292232	38293886	3	1	367903	1.4642	0.071571	AL929472.1
ENSG00000204084	1	38326369	38412729	193	25	367903	1.0075	0.15685	INPP5B
ENSG00000183431	1	38422647	38456593	92	13	367903	1.7646	0.038815	SF3A3
ENSG00000183386	1	38462442	38471278	19	11	367903	0.7561	0.22479	FHL3
ENSG00000183520	1	38474930	38490496	28	12	367903	0.49529	0.3102	UTP11L
ENSG00000185668	1	38509523	38512450	4	2	367903	1.5909	0.055811	POU3F1
ENSG00000116954	1	39303870	39325495	56	13	367903	1.0692	0.1425	RRAGC
ENSG00000214114	1	39328636	39347289	48	10	367903	1.5826	0.056758	MYCBP
ENSG00000131233	1	39330175	39347289	45	9	367903	1.6308	0.051467	GJA9
ENSG00000158315	1	39351479	39407471	182	27	367903	1.1188	0.13162	RHBDL2
ENSG00000174574	1	39456895	39471731	51	7	367903	-1.5965	0.94481	AKIRIN1
ENSG00000168653	1	39491990	39500308	28	5	367903	-0.88062	0.81074	NDUFS5
ENSG00000127603	1	39546988	39952849	813	34	367903	0.51976	0.30161	MACF1
ENSG00000255103	1	39876151	39882154	10	4	367903	0.12353	0.45085	KIAA0754
ENSG00000183682	1	39957318	39991607	70	16	367903	0.099295	0.46045	BMP8A
ENSG00000090621	1	40026488	40042462	34	11	367903	1.1048	0.13461	PABPC4
ENSG00000163909	1	40089825	40105617	38	14	367903	0.2743	0.39193	HEYL
ENSG00000116981	1	40124793	40137710	17	5	367903	-1.2226	0.88926	NT5C1A
ENSG00000116983	1	40144320	40157361	68	12	367903	-2.4396	0.99265	HPCAL4
ENSG00000084072	1	40157854	40229586	200	39	367903	-0.47364	0.68212	PPIE
ENSG00000116985	1	40222854	40254533	114	18	367903	1.1869	0.11763	BMP8B
ENSG00000198754	1	40235195	40237020	2	1	367903	1.3443	0.089426	OXCT2
ENSG00000043514	1	40306723	40349183	133	17	367903	-0.040449	0.51613	TRIT1
ENSG00000116990	1	40361098	40367928	14	7	367903	0.88522	0.18802	MYCL
ENSG00000168389	1	40420802	40435638	16	8	367903	0.8608	0.19467	MFSD2A
ENSG00000131236	1	40505905	40538321	109	8	367903	0.93973	0.17368	CAP1
ENSG00000131238	1	40538379	40563375	90	11	367903	0.67142	0.25098	PPT1
ENSG00000117000	1	40627045	40706593	100	17	367903	0.91459	0.1802	RLF
ENSG00000188800	1	40711619	40717363	8	5	367903	-0.10333	0.54115	TMCO2
ENSG00000084073	1	40723779	40759856	40	10	367903	1.9951	0.023014	ZMPSTE24
ENSG00000049089	1	40766159	40783488	72	14	367903	-0.62659	0.73454	COL9A2
ENSG00000084070	1	40810522	40888998	196	34	367903	-0.15624	0.56208	SMAP2
ENSG00000187801	1	40915774	40929390	47	15	367903	-2.5911	0.99522	ZFP69B
ENSG00000187815	1	40942887	40962015	47	10	367903	-1.1068	0.86582	ZFP69
ENSG00000164002	1	40974413	40982228	30	7	367903	-1.0111	0.84402	EXO5
ENSG00000117010	1	40997233	41013841	58	9	367903	-1.2321	0.89105	ZNF684
ENSG00000117016	1	41086351	41131329	129	21	367903	0.31156	0.37769	RIMS3
ENSG00000066136	1	41157320	41237275	208	22	367903	1.8573	0.031636	NFYC
ENSG00000117013	1	41249684	41306124	189	42	367903	-0.19806	0.5785	KCNQ4
ENSG00000179862	1	41326729	41328018	4	2	367903	-1.9521	0.97453	CITED4
ENSG00000171793	1	41445007	41478235	98	22	367903	0.41342	0.33965	CTPS1
ENSG00000171790	1	41481269	41488909	34	10	367903	0.73285	0.23182	SLFNL1
ENSG00000010803	1	41492872	41707826	564	26	367903	0.78434	0.21642	SCMH1
ENSG00000204060	1	41827594	41849262	63	14	367903	1.5903	0.055886	FOXO6
ENSG00000127129	1	41944446	41950344	17	5	367903	3.5952	0.00016207	EDN2
ENSG00000127124	1	41972036	42501596	1425	66	367903	1.8576	0.031611	HIVEP3
ENSG00000044012	1	42619092	42621495	7	3	367903	-0.36505	0.64246	GUCA2B
ENSG00000197273	1	42628362	42630389	6	4	367903	0.41662	0.33848	GUCA2A
ENSG00000198815	1	42642210	42801548	286	15	367903	1.2232	0.11062	FOXJ3
ENSG00000177181	1	42846466	42888249	133	9	367903	-1.2697	0.89791	RIMKLA
ENSG00000066185	1	42896000	42921938	84	9	367903	0.33053	0.3705	ZMYND12
ENSG00000127125	1	42921788	42939056	35	6	367903	0.4351	0.33174	PPCS
ENSG00000186409	1	42929001	43120335	584	21	367903	-0.23087	0.59129	CCDC30
ENSG00000171960	1	43124096	43142429	33	9	367903	-0.51211	0.69571	PPIH
ENSG00000065978	1	43148098	43168020	35	12	367903	0.10999	0.45621	YBX1
ENSG00000164007	1	43198764	43205925	19	6	367903	0.88896	0.18701	CLDN19
ENSG00000117385	1	43212006	43232755	47	13	367903	0.38219	0.35116	LEPRE1
ENSG00000164008	1	43232940	43263968	53	13	367903	0.38911	0.3486	C1orf50
ENSG00000177868	1	43272723	43282954	25	8	367903	0.052902	0.4789	CCDC23
ENSG00000164010	1	43282795	43310660	51	15	367903	0.27137	0.39305	ERMAP
ENSG00000164011	1	43312280	43318148	7	4	367903	0.86492	0.19354	ZNF691
ENSG00000117394	1	43391052	43424530	117	17	367903	2.8991	0.0018714	SLC2A1
ENSG00000186973	1	43610824	43622067	45	8	367903	-1.5116	0.93468	FAM183A
ENSG00000117395	1	43629846	43736607	384	33	367903	-0.91947	0.82107	EBNA1BP2
ENSG00000243710	1	43637820	43720029	307	28	367903	-0.84098	0.79982	WDR65
ENSG00000179178	1	43735665	43739673	11	6	367903	-1.0789	0.85968	TMEM125
ENSG00000253313	1	43747554	43751288	5	2	367903	-0.83351	0.79772	C1orf210
ENSG00000066056	1	43766664	43788779	34	6	367903	-0.21425	0.58482	TIE1
ENSG00000117400	1	43803478	43818443	12	6	367903	1.4963	0.06729	MPL
ENSG00000117399	1	43824626	43828874	5	3	367903	1.567	0.058561	CDC20
ENSG00000066322	1	43829068	43833696	8	5	367903	-2.0284	0.97874	ELOVL1
ENSG00000159479	1	43849588	43855479	5	3	367903	0.0618	0.47536	MED8
ENSG00000198198	1	43855553	43918321	104	13	367903	0.9441	0.17256	SZT2
ENSG00000178922	1	43916824	43919660	8	4	367903	-0.18074	0.57172	HYI
ENSG00000142949	1	43990858	44089343	261	19	367903	1.4331	0.075911	PTPRF
ENSG00000066135	1	44115829	44171186	90	16	367903	1.1325	0.12872	KDM4A
ENSG00000126091	1	44171495	44396831	515	24	367903	1.2739	0.10134	ST3GAL3
ENSG00000117407	1	44398992	44402913	11	4	367903	-1.018	0.84567	ARTN
ENSG00000117408	1	44412611	44433694	35	7	367903	-1.5827	0.94326	IPO13
ENSG00000132768	1	44435672	44439041	3	1	367903	-0.82909	0.79647	DPH2
ENSG00000117410	1	44440159	44443967	9	4	367903	-2.257	0.988	ATP6V0B
ENSG00000117411	1	44444615	44456840	15	4	367903	-0.94845	0.82855	B4GALT2
ENSG00000159214	1	44457031	44462200	9	4	367903	-0.62615	0.73439	CCDC24
ENSG00000196517	1	44457172	44497139	77	17	367903	0.38984	0.34833	SLC6A9
ENSG00000171872	1	44584522	44600812	56	14	367903	1.5256	0.06356	KLF17
ENSG00000178028	1	44679127	44686353	16	7	367903	1.3239	0.09277	DMAP1
ENSG00000117419	1	44686742	44820932	254	23	367903	0.59403	0.27625	ERI3
ENSG00000187147	1	44870866	45117396	736	85	367903	-0.4955	0.68988	RNF220
ENSG00000126106	1	45100910	45140227	112	12	367903	0.5777	0.28173	TMEM53
ENSG00000198520	1	45140364	45191263	109	31	367903	0.26698	0.39474	C1orf228
ENSG00000142945	1	45205490	45233439	68	13	367903	0.070835	0.47176	KIF2C
ENSG00000142937	1	45240923	45244451	8	5	367903	-0.8293	0.79653	RPS8
ENSG00000142959	1	45249257	45253377	2	1	367903	-0.36787	0.64351	BEST4
ENSG00000173846	1	45265897	45271662	14	5	367903	-0.24475	0.59667	PLK3
ENSG00000188396	1	45271585	45272957	6	3	367903	-0.18335	0.57274	TCTEX1D4
ENSG00000222009	1	45274154	45281257	17	4	367903	-0.66317	0.74639	BTBD19
ENSG00000117425	1	45285516	45308735	64	12	367903	0.21604	0.41448	PTCH2
ENSG00000070785	1	45316450	45452282	406	18	367903	-0.80358	0.78918	EIF2B3
ENSG00000126107	1	45468212	45477001	26	5	367903	-2.4975	0.99375	HECTD3
ENSG00000126088	1	45477819	45481247	8	3	367903	-3.0275	0.99877	UROD
ENSG00000162415	1	45482071	45771881	611	29	367903	-0.23281	0.59205	ZSWIM5
ENSG00000132781	1	45794835	45806142	18	9	367903	-0.48363	0.68568	MUTYH
ENSG00000132773	1	45805342	45809647	5	3	367903	0.10221	0.4593	TOE1
ENSG00000070759	1	45809555	45956872	268	18	367903	0.0041261	0.49835	TESK2
ENSG00000236624	1	45959538	45965751	13	5	367903	1.0897	0.13791	CCDC163P
ENSG00000132763	1	45965725	45976739	22	5	367903	1.3017	0.096505	MMACHC
ENSG00000117450	1	45976708	45988719	31	5	367903	1.2959	0.097503	PRDX1
ENSG00000117448	1	46016215	46035721	59	10	367903	0.99883	0.15894	AKR1A1
ENSG00000132780	1	46049518	46084566	96	9	367903	0.00039519	0.49984	NASP
ENSG00000159588	1	46085716	46089729	12	3	367903	0.26444	0.39572	CCDC17
ENSG00000159592	1	46092976	46153785	158	14	367903	0.69314	0.24411	GPBP1L1
ENSG00000159596	1	46152886	46160115	20	4	367903	-0.48592	0.68649	TMEM69
ENSG00000197429	1	46159996	46216322	141	12	367903	0.34278	0.36588	IPP
ENSG00000086015	1	46252659	46501796	616	19	367903	0.82577	0.20447	MAST2
ENSG00000117461	1	46505812	46642160	307	22	367903	1.1273	0.1298	PIK3R3
ENSG00000117472	1	46640745	46651630	19	6	367903	1.2522	0.10524	TSPAN1
ENSG00000085998	1	46654354	46685977	56	13	367903	-0.30189	0.61863	POMGNT1
ENSG00000171357	1	46669006	46686933	30	13	367903	-0.29273	0.61514	LURAP1
ENSG00000085999	1	46713360	46744145	44	17	367903	-0.93138	0.82417	RAD54L
ENSG00000132128	1	46726868	46769280	54	19	367903	0.19753	0.42171	LRRC41
ENSG00000173660	1	46769303	46782448	19	7	367903	-0.061216	0.52441	UQCRH
ENSG00000117481	1	46805849	46830824	166	4	367903	1.0392	0.14936	NSUN4
ENSG00000117480	1	46859937	46879520	40	12	367903	1.095	0.13675	FAAH
ENSG00000197587	1	46972668	46979898	26	8	367903	-0.16965	0.56736	DMBX1
ENSG00000162456	1	47011316	47017199	27	7	367903	-1.636	0.94908	KNCN
ENSG00000079277	1	47023090	47082515	127	16	367903	-1.5218	0.93597	MKNK1
ENSG00000142961	1	47073387	47082563	18	3	367903	-0.99758	0.84076	MOB3C
ENSG00000123472	1	47098409	47139539	135	11	367903	-0.38709	0.65066	ATPAF1
ENSG00000159658	1	47124366	47184824	159	14	367903	-0.54704	0.70782	EFCAB14
ENSG00000186118	1	47134527	47139266	11	4	367903	0.7235	0.23469	TEX38
ENSG00000142973	1	47223510	47285085	162	29	367903	0.61478	0.26935	CYP4B1
ENSG00000187048	1	47394849	47407156	38	7	367903	0.30637	0.37966	CYP4A11
ENSG00000186377	1	47427036	47516423	279	20	367903	1.1873	0.11755	CYP4X1
ENSG00000186160	1	47533160	47583991	160	9	367903	0.67629	0.24943	CYP4Z1
ENSG00000162365	1	47603107	47615413	44	8	367903	0.25527	0.39926	CYP4A22
ENSG00000162366	1	47649265	47656716	16	7	367903	1.1007	0.13551	PDZK1IP1
ENSG00000162367	1	47681962	47697892	39	9	367903	-0.48508	0.68619	TAL1
ENSG00000123473	1	47715811	47779819	161	12	367903	-1.4378	0.92476	STIL
ENSG00000162368	1	47799469	47844511	106	12	367903	-1.7694	0.96158	CMPK1
ENSG00000186790	1	47881744	47883723	3	2	367903	-1.1144	0.86745	FOXE3
ENSG00000186564	1	47901689	47906363	7	3	367903	0.61507	0.26926	FOXD2
ENSG00000269113	1	48226200	48462567	679	40	367903	-0.73722	0.76951	TRABD2B
ENSG00000273395	1	48226979	48227290	2	1	367903	-1.3865	0.9172	FLJ00388
ENSG00000117834	1	48688357	48714316	64	14	367903	0.12871	0.44879	SLC5A9
ENSG00000132122	1	48761044	48937845	495	31	367903	0.43998	0.32998	SPATA6
ENSG00000186094	1	48998527	50489585	2669	67	367903	-0.16032	0.56369	AGBL4
ENSG00000162373	1	49193195	49242641	93	19	367903	1.9423	0.02605	BEND5
ENSG00000227839	1	50459990	50461874	3	2	367903	-0.28647	0.61274	AL645730.2
ENSG00000162374	1	50513686	50669458	244	45	367903	0.78921	0.21499	ELAVL4
ENSG00000142700	1	50883222	50889172	4	2	367903	1.3909	0.082124	DMRTA2
ENSG00000185104	1	50905150	51425935	786	30	367903	2.4162	0.0078412	FAF1
ENSG00000123080	1	51426417	51440305	18	7	367903	2.1031	0.01773	CDKN2C
ENSG00000204006	1	51567906	51613752	92	13	367903	0.24943	0.40151	C1orf185
ENSG00000123091	1	51701943	51739127	96	8	367903	0.041447	0.48347	RNF11
ENSG00000085831	1	51752930	51810788	143	27	367903	0.39287	0.34721	TTC39A
ENSG00000085832	1	51819935	51985000	520	19	367903	0.56712	0.28532	EPS15
ENSG00000117859	1	52042851	52254889	351	32	367903	-1.0514	0.85347	OSBPL9
ENSG00000078618	1	52254863	52344477	161	25	367903	1.012	0.15576	NRD1
ENSG00000169213	1	52373628	52456436	167	21	367903	-0.23788	0.59401	RAB3B
ENSG00000117862	1	52485803	52521843	73	10	367903	0.68625	0.24628	TXNDC12
ENSG00000198841	1	52497775	52499488	4	1	367903	0.60707	0.2719	KTI12
ENSG00000134717	1	52521797	52556388	51	11	367903	1.2348	0.10845	BTF3L4
ENSG00000157077	1	52608046	52812358	308	21	367903	1.1704	0.12092	ZFYVE9
ENSG00000154222	1	52811395	52831865	31	13	367903	-0.32655	0.628	CC2D1B
ENSG00000085840	1	52838501	52870131	40	13	367903	0.54588	0.29257	ORC1
ENSG00000134748	1	52870236	52886511	17	7	367903	1.4744	0.070192	PRPF38A
ENSG00000134744	1	52873954	53019159	249	25	367903	0.87253	0.19146	ZCCHC11
ENSG00000116157	1	53068044	53074723	20	5	367903	0.78177	0.21717	GPX7
ENSG00000182183	1	53099016	53135355	85	20	367903	-0.70627	0.75999	FAM159A
ENSG00000162377	1	53152508	53164038	24	5	367903	0.22272	0.41188	COA7
ENSG00000162378	1	53192126	53293014	279	17	367903	-0.69411	0.75619	ZYG11B
ENSG00000203995	1	53308183	53360670	120	10	367903	-1.2625	0.89661	ZYG11A
ENSG00000121310	1	53361656	53392884	40	11	367903	-2.1162	0.98283	ECHDC2
ENSG00000116171	1	53392901	53517375	452	20	367903	-0.7876	0.78454	SCP2
ENSG00000174348	1	53527854	53551174	106	12	367903	-0.16268	0.56461	PODN
ENSG00000162383	1	53552855	53608289	258	38	367903	-0.1265	0.55033	SLC1A7
ENSG00000157184	1	53662101	53679869	31	9	367903	0.064433	0.47431	CPT2
ENSG00000162384	1	53679771	53686289	15	5	367903	0.71202	0.23823	C1orf123
ENSG00000162385	1	53692564	53704282	25	8	367903	-0.28889	0.61367	MAGOH
ENSG00000157193	1	53711217	53793742	233	39	367903	-0.97898	0.8362	LRP8
ENSG00000143006	1	53925072	53933161	25	7	367903	0.38825	0.34891	DMRTB1
ENSG00000174332	1	53971910	54199877	682	49	367903	-0.87854	0.81018	GLIS1
ENSG00000058804	1	54231133	54304533	140	15	367903	0.50384	0.30719	NDC1
ENSG00000058799	1	54317392	54356407	128	12	367903	-1.7417	0.95922	YIPF1
ENSG00000211452	1	54356912	54376759	74	10	367903	-1.2064	0.88618	DIO1
ENSG00000081870	1	54382247	54411602	57	6	367903	0.59656	0.2754	HSPB11
ENSG00000116212	1	54411750	54433841	35	11	367903	0.49395	0.31067	LRRC42
ENSG00000203985	1	54474412	54483856	27	5	367903	-1.2381	0.89216	LDLRAD1
ENSG00000116209	1	54497347	54519177	33	8	367903	1.2268	0.10995	TMEM59
ENSG00000116205	1	54519260	54578192	119	14	367903	0.47956	0.31577	TCEANC2
ENSG00000212670	1	54569968	54571750	4	2	367903	0.26956	0.39375	AL161915.1
ENSG00000157211	1	54598747	54619443	91	17	367903	-0.55885	0.71187	CDCP2
ENSG00000256407	1	54606897	54665746	185	33	367903	-0.84022	0.79961	RP11-446E24.4
ENSG00000248835	1	54635333	54637997	10	4	367903	0.79838	0.21232	AL357673.1
ENSG00000215883	1	54638009	54665709	64	18	367903	-0.49912	0.69115	CYB5RL
ENSG00000116221	1	54649714	54691137	115	26	367903	-0.049402	0.5197	MRPL37
ENSG00000157216	1	54691105	54879152	538	77	367903	0.29345	0.38459	SSBP3
ENSG00000198711	1	54703710	54704736	8	5	367903	-0.46233	0.67808	SSBP3-AS1
ENSG00000162390	1	55007930	55104865	404	39	367903	-0.63689	0.7379	ACOT11
ENSG00000162391	1	55074855	55089229	51	16	367903	0.14942	0.44061	FAM151A
ENSG00000271723	1	55107459	55207981	395	44	367903	0.58406	0.27959	MROH7-TTC4
ENSG00000184313	1	55107463	55175939	246	44	367903	1.2114	0.11288	MROH7
ENSG00000243725	1	55181495	55208330	137	4	367903	-0.26396	0.6041	TTC4
ENSG00000162396	1	55222571	55230187	26	6	367903	2.1607	0.015358	PARS2
ENSG00000006555	1	55245385	55266940	68	14	367903	-0.92153	0.82161	TTC22
ENSG00000162398	1	55271736	55307925	142	10	367903	-0.052929	0.52111	C1orf177
ENSG00000116133	1	55315306	55352891	141	18	367903	-0.48437	0.68594	DHCR24
ENSG00000143001	1	55446465	55457966	41	4	367903	1.6453	0.049953	TMEM61
ENSG00000162399	1	55464606	55476556	33	7	367903	0.95479	0.16984	BSND
ENSG00000169174	1	55505221	55530525	127	26	367903	0.35727	0.36044	PCSK9
ENSG00000162402	1	55532032	55680786	313	22	367903	-0.59337	0.72353	USP24
ENSG00000162407	1	56960419	57110974	538	44	367903	1.7435	0.040626	PPAP2B
ENSG00000162409	1	57110995	57181008	265	16	367903	0.33143	0.37016	PRKAA2
ENSG00000187889	1	57184477	57285369	364	52	367903	0.59646	0.27543	C1orf168
ENSG00000157131	1	57320479	57383894	218	29	367903	0.76418	0.22238	C8A
ENSG00000021852	1	57394883	57431813	117	24	367903	0.68861	0.24554	C8B
ENSG00000173406	1	57460451	59012406	4948	286	367903	0.74804	0.22722	DAB1
ENSG00000162600	1	58881056	59012474	532	42	367903	1.0622	0.14407	OMA1
ENSG00000184292	1	59041099	59043166	7	3	367903	0.56428	0.28628	TACSTD2
ENSG00000162601	1	59120411	59165764	168	12	367903	2.3751	0.0087726	MYSM1
ENSG00000177606	1	59246465	59249785	2	1	367903	-2.4803	0.99344	JUN
ENSG00000172456	1	59762310	60233347	1254	90	367903	0.63072	0.26411	FGGY
ENSG00000134709	1	60280458	60342050	140	22	367903	0.33594	0.36846	HOOK1
ENSG00000134716	1	60358980	60392462	76	14	367903	-0.11041	0.54396	CYP2J2
ENSG00000162598	1	60452941	60539442	185	35	367903	-0.057375	0.52288	C1orf87
ENSG00000162599	1	61330931	61928465	1669	178	367903	-0.0098196	0.50392	NFIA
ENSG00000162604	1	62146718	62191095	106	14	367903	0.6032	0.27319	TM2D1
ENSG00000132849	1	62208149	62629592	1386	96	367903	3.7448	9.0259e-05	INADL
ENSG00000240563	1	62660503	62678000	119	20	367903	0.9439	0.17261	L1TD1
ENSG00000132854	1	62702651	62785085	352	27	367903	-0.26531	0.60461	KANK4
ENSG00000162607	1	62901968	62917475	29	3	367903	0.13146	0.4477	USP1
ENSG00000116641	1	62920399	63153969	319	12	367903	-0.0096279	0.50384	DOCK7
ENSG00000132855	1	63063158	63071830	5	3	367903	-0.34258	0.63404	ANGPTL3
ENSG00000269624	1	63073437	63075249	2	1	367903	0.037107	0.4852	AL138847.1
ENSG00000125703	1	63249806	63331184	182	13	367903	0.8091	0.20923	ATG4C
ENSG00000187140	1	63788730	63790797	2	1	367903	-1.0121	0.84425	FOXD3
ENSG00000088035	1	63833261	63904233	167	21	367903	0.38157	0.35139	ALG6
ENSG00000142856	1	63906441	64059392	376	17	367903	0.55539	0.28932	ITGB3BP
ENSG00000203965	1	63989043	64038364	119	13	367903	0.44845	0.32692	EFCAB7
ENSG00000116652	1	64014588	64015405	2	1	367903	0.52385	0.30019	DLEU2L
ENSG00000079739	1	64058947	64125916	221	40	367903	-0.42588	0.6649	PGM1
ENSG00000185483	1	64239693	64647181	1066	85	367903	0.45678	0.32392	ROR1
ENSG00000177414	1	64669310	64733051	184	21	367903	0.98605	0.16206	UBE2U
ENSG00000158966	1	64936428	65158741	496	71	367903	0.82689	0.20415	CACHD1
ENSG00000162437	1	65210778	65298915	181	22	367903	-2.0049	0.97752	RAVER2
ENSG00000162434	1	65298912	65432187	399	33	367903	-1.4311	0.9238	JAK1
ENSG00000162433	1	65613232	65697828	207	22	367903	0.61543	0.26913	AK4
ENSG00000116675	1	65713902	65881552	471	35	367903	-0.35129	0.63731	DNAJC6
ENSG00000116678	1	65886248	66107242	653	31	367903	1.7722	0.038178	LEPR
ENSG00000213625	1	65886270	65901690	50	14	367903	1.69	0.045516	LEPROT
ENSG00000184588	1	66258197	66840259	1636	86	367903	0.32548	0.37241	PDE4B
ENSG00000118473	1	66999066	67213982	754	24	367903	0.83139	0.20288	SGIP1
ENSG00000248458	1	67131547	67142710	35	7	367903	0.16354	0.43505	AL139147.1
ENSG00000152760	1	67218142	67244470	81	11	367903	-0.97774	0.8359	TCTEX1D1
ENSG00000172410	1	67263424	67266939	8	3	367903	0.90274	0.18333	INSL5
ENSG00000152763	1	67278568	67390570	250	37	367903	6.1815e-05	0.49998	WDR78
ENSG00000198160	1	67390578	67454302	150	15	367903	-0.94461	0.82757	MIER1
ENSG00000116704	1	67465015	67519782	173	17	367903	-1.0915	0.86247	SLC35D1
ENSG00000203963	1	67557848	67697536	462	36	367903	-0.88454	0.8118	C1orf141
ENSG00000162594	1	67632083	67725662	261	28	367903	0.511	0.30467	IL23R
ENSG00000081985	1	67773047	67862583	251	25	367903	1.0614	0.14426	IL12RB2
ENSG00000142864	1	67873493	67896098	29	9	367903	0.75158	0.22615	SERBP1
ENSG00000116717	1	68150744	68154021	8	3	367903	0.94298	0.17284	GADD45A
ENSG00000172380	1	68167149	68299150	318	31	367903	-0.29442	0.61578	GNG12
ENSG00000162595	1	68511645	68517314	13	4	367903	0.39517	0.34636	DIRAS3
ENSG00000116729	1	68564142	68698803	542	62	367903	0.30771	0.37915	WLS
ENSG00000116745	1	68894505	68915642	62	11	367903	-0.3361	0.6316	RPE65
ENSG00000024526	1	68939835	68962904	63	9	367903	-1.0137	0.84464	DEPDC1
ENSG00000033122	1	70034081	70617628	1746	80	367903	-0.20108	0.57968	LRRC7
ENSG00000066557	1	70610488	70671303	96	15	367903	0.12418	0.45059	LRRC40
ENSG00000116754	1	70671365	70718735	57	10	367903	0.23818	0.40587	SRSF11
ENSG00000118454	1	70726271	70820417	145	25	367903	-0.59844	0.72523	ANKRD13C
ENSG00000197568	1	70820488	70851022	63	10	367903	-0.33113	0.62973	HHLA3
ENSG00000116761	1	70876901	70905534	75	18	367903	-0.94784	0.82839	CTH
ENSG00000050628	1	71318036	71513491	642	50	367903	0.30173	0.38143	PTGER3
ENSG00000132485	1	71528974	71546980	36	10	367903	1.0207	0.15369	ZRANB2
ENSG00000172260	1	71861623	72748417	1990	107	367903	0.55036	0.29104	NEGR1
ENSG00000162620	1	74491699	74663871	315	18	367903	-0.74521	0.77193	LRRIQ3
ENSG00000254685	1	74663896	74699770	99	8	367903	-0.99569	0.8403	FPGT
ENSG00000259030	1	74663919	75009666	759	60	367903	0.72112	0.23542	FPGT-TNNI3K
ENSG00000116783	1	74663947	75010112	759	60	367903	0.72112	0.23542	TNNI3K
ENSG00000162621	1	74935562	74978298	80	10	367903	0.73972	0.22973	LRRC53
ENSG00000178965	1	75033795	75139422	184	24	367903	-2.036	0.97912	C1orf173
ENSG00000116791	1	75171170	75199092	80	18	367903	0.050608	0.47982	CRYZ
ENSG00000162623	1	75198836	75232362	121	17	367903	-0.16866	0.56697	TYW3
ENSG00000162624	1	75594119	75627218	64	14	367903	-1.4784	0.93035	LHX8
ENSG00000137968	1	75667816	76076801	1110	41	367903	0.019078	0.49239	SLC44A5
ENSG00000117054	1	76190036	76253260	237	20	367903	0.8554	0.19617	ACADM
ENSG00000137955	1	76251879	76260764	22	7	367903	0.11234	0.45528	RABGGTB
ENSG00000057468	1	76262567	76378923	430	25	367903	0.26701	0.39473	MSH4
ENSG00000154007	1	76384558	76398116	53	12	367903	1.0076	0.15682	ASB17
ENSG00000184005	1	76540404	77100286	1775	139	367903	-0.72926	0.76708	ST6GALNAC3
ENSG00000117069	1	77333126	77531396	530	39	367903	-0.37804	0.6473	ST6GALNAC5
ENSG00000142892	1	77554675	77685115	370	23	367903	-0.45552	0.67563	PIGK
ENSG00000154027	1	77747736	78025651	1010	71	367903	0.32191	0.37376	AK5
ENSG00000036549	1	78028101	78149104	200	26	367903	2.4014	0.0081665	ZZZ3
ENSG00000077254	1	78161672	78225537	100	21	367903	2.0985	0.017932	USP33
ENSG00000180488	1	78245309	78344106	173	31	367903	1.4273	0.076746	FAM73A
ENSG00000162614	1	78354198	78409580	111	19	367903	1.72	0.042715	NEXN
ENSG00000162613	1	78409740	78444794	67	12	367903	2.3006	0.010706	FUBP1
ENSG00000162616	1	78444859	78483648	100	23	367903	1.2338	0.10863	DNAJB4
ENSG00000137960	1	78445226	78604133	399	40	367903	1.7173	0.042965	GIPC2
ENSG00000122420	1	78769568	79005434	708	52	367903	0.067339	0.47316	PTGFR
ENSG00000137959	1	79085607	79111830	65	15	367903	0.46118	0.32234	IFI44L
ENSG00000137965	1	79115481	79129763	24	7	367903	-1.3625	0.91348	IFI44
ENSG00000162618	1	79355449	79472403	508	24	367903	-0.4131	0.66023	ELTD1
ENSG00000117114	1	81771845	82458120	2347	172	367903	-1.1265	0.87002	LPHN2
ENSG00000137941	1	84330711	84464833	376	17	367903	0.11181	0.45549	TTLL7
ENSG00000142875	1	84543745	84704181	280	23	367903	-0.34487	0.63491	PRKACB
ENSG00000203943	1	84764049	84855640	222	29	367903	0.41761	0.33812	SAMD13
ENSG00000137976	1	84864215	84880701	75	12	367903	-0.46213	0.67801	DNASE2B
ENSG00000117133	1	84944942	84963473	79	16	367903	-0.06985	0.52784	RPF1
ENSG00000174021	1	84964008	84972248	28	9	367903	0.54769	0.29195	GNG5
ENSG00000117151	1	85015289	85040163	72	13	367903	-1.2741	0.89868	CTBS
ENSG00000180869	1	85093913	85100703	14	5	367903	1.4935	0.067655	C1orf180
ENSG00000117155	1	85109390	85156486	122	16	367903	-0.13391	0.55326	SSX2IP
ENSG00000171517	1	85277285	85358896	284	49	367903	0.16609	0.43404	LPAR3
ENSG00000153898	1	85391268	85462796	260	20	367903	-0.14402	0.55726	MCOLN2
ENSG00000162643	1	85464830	85598821	379	36	367903	0.43483	0.33184	WDR63
ENSG00000055732	1	85483765	85514182	69	15	367903	0.18749	0.42564	MCOLN3
ENSG00000097096	1	85622556	85666729	121	14	367903	0.33074	0.37042	SYDE2
ENSG00000162642	1	85715639	85725355	31	10	367903	0.79908	0.21212	C1orf52
ENSG00000142867	1	85731931	85742773	36	11	367903	-0.24279	0.59592	BCL10
ENSG00000153904	1	85784164	86043933	803	58	367903	0.26897	0.39398	DDAH1
ENSG00000142871	1	86046444	86049645	6	3	367903	1.65	0.049474	CYR61
ENSG00000117174	1	86115106	86174116	131	21	367903	-1.5378	0.93795	ZNHIT6
ENSG00000171502	1	86194916	86622626	1559	58	367903	-0.62018	0.73243	COL24A1
ENSG00000122417	1	86814344	86862023	193	22	367903	-0.28451	0.61199	ODF2L
ENSG00000137975	1	86889769	86922241	168	20	367903	-0.52766	0.70113	CLCA2
ENSG00000016490	1	86934051	86965972	118	25	367903	0.29005	0.38589	CLCA1
ENSG00000016602	1	87012761	87046437	80	16	367903	0.90981	0.18146	CLCA4
ENSG00000097033	1	87170259	87213867	91	16	367903	0.35042	0.36301	SH3GLB1
ENSG00000183291	1	87328132	87380107	151	13	367903	0.5476	0.29198	2015-09-01
ENSG00000153936	1	87380331	87602334	577	21	367903	0.94774	0.17163	HS2ST1
ENSG00000267561	1	87458692	87634884	442	34	367903	1.1261	0.13006	RP5-1052I5.2
ENSG00000143013	1	87794151	87814606	55	15	367903	0.48197	0.31491	LMO4
ENSG00000065243	1	89149905	89301938	382	11	367903	-0.45224	0.67445	PKN2
ENSG00000137947	1	89318615	89357627	112	9	367903	-0.79819	0.78762	GTF2B
ENSG00000137944	1	89401456	89458636	110	11	367903	-0.32976	0.62921	CCBL2
ENSG00000213516	1	89445139	89458643	20	10	367903	0.40553	0.34254	RBMXL1
ENSG00000117226	1	89472349	89488577	27	6	367903	-0.26802	0.60566	GBP3
ENSG00000117228	1	89518002	89531043	46	10	367903	0.083568	0.4667	GBP1
ENSG00000162645	1	89571815	89616139	120	11	367903	-0.35835	0.63996	GBP2
ENSG00000213512	1	89597434	89641723	95	12	367903	-0.20786	0.58233	GBP7
ENSG00000162654	1	89646831	89664615	48	9	367903	-0.70654	0.76008	GBP4
ENSG00000154451	1	89724633	89738544	22	7	367903	-0.69097	0.75521	GBP5
ENSG00000183347	1	89829617	89852020	78	15	367903	0.29892	0.3825	GBP6
ENSG00000197147	1	89990395	90063423	202	18	367903	0.64485	0.25951	LRRC8B
ENSG00000171488	1	90098631	90235462	261	16	367903	-0.3457	0.63522	LRRC8C
ENSG00000271949	1	90098699	90398809	620	52	367903	-0.64451	0.74038	RP11-302M6.4
ENSG00000171492	1	90286573	90402170	218	49	367903	-0.14915	0.55928	LRRC8D
ENSG00000162664	1	90460671	90501090	71	18	367903	0.62398	0.26632	ZNF326
ENSG00000143032	1	91177096	91182794	10	6	367903	0.3064	0.37965	BARHL2
ENSG00000122482	1	91380859	91487829	191	18	367903	-0.82298	0.79474	ZNF644
ENSG00000162669	1	91726323	91870426	374	25	367903	1.2011	0.11486	HFM1
ENSG00000097046	1	91966408	91991321	48	11	367903	0.47033	0.31906	CDC7
ENSG00000069702	1	92145902	92371892	732	67	367903	3.3269	0.00043907	TGFBR3
ENSG00000137948	1	92414928	92479983	183	14	367903	0.52068	0.30129	BRDT
ENSG00000172031	1	92495539	92529093	76	15	367903	-0.48767	0.68711	EPHX4
ENSG00000189195	1	92545862	92613393	156	16	367903	-0.76069	0.77658	BTBD8
ENSG00000069712	1	92632542	92650280	33	6	367903	-1.715	0.95683	KIAA1107
ENSG00000203910	1	92683497	92711370	34	8	367903	-0.34905	0.63647	C1orf146
ENSG00000174842	1	92711959	92764544	49	7	367903	-0.30124	0.61838	GLMN
ENSG00000122484	1	92764522	92867613	127	17	367903	-0.70744	0.76035	RPAP2
ENSG00000162676	1	92940319	92952433	22	5	367903	0.49483	0.31036	GFI1
ENSG00000067208	1	92974253	93257961	664	19	367903	0.9882	0.16153	EVI5
ENSG00000122406	1	93297582	93307481	11	4	367903	0.22063	0.41269	RPL5
ENSG00000154511	1	93307724	93427057	172	9	367903	0.97893	0.16381	FAM69A
ENSG00000143033	1	93544792	93604638	107	16	367903	-0.2414	0.59538	MTF2
ENSG00000117500	1	93615299	93646285	60	10	367903	-1.3544	0.9122	TMED5
ENSG00000122483	1	93645476	93744287	241	20	367903	-0.27487	0.60829	CCDC18
ENSG00000117505	1	93811445	93835055	51	8	367903	-0.26274	0.60362	DR1
ENSG00000137942	1	93913688	94020218	150	28	367903	0.10489	0.45823	FNBP1L
ENSG00000137936	1	94027347	94312706	927	40	367903	-0.75469	0.77478	BCAR3
ENSG00000067334	1	94333373	94345474	51	9	367903	-0.59402	0.72375	DNTTIP2
ENSG00000023909	1	94350761	94374966	62	11	367903	0.0053252	0.49788	GCLM
ENSG00000198691	1	94458393	94586688	474	76	367903	-0.74739	0.77258	ABCA4
ENSG00000137962	1	94614544	94740624	215	36	367903	-0.14624	0.55813	ARHGAP29
ENSG00000117528	1	94883933	94984222	130	17	367903	0.41339	0.33966	ABCD3
ENSG00000117525	1	94994781	95007356	23	7	367903	0.61349	0.26978	F3
ENSG00000143036	1	95285898	95360802	313	47	367903	-1.3355	0.90914	SLC44A3
ENSG00000117519	1	95362507	95392834	125	28	367903	0.23249	0.40808	CNN3
ENSG00000172339	1	95439963	95538501	265	24	367903	0.16735	0.43355	ALG14
ENSG00000152078	1	95582894	95663163	235	31	367903	-0.68491	0.7533	TMEM56
ENSG00000271092	1	95583479	95712781	393	30	367903	-0.18857	0.57479	TMEM56-RWDD3
ENSG00000122481	1	95699711	95712781	44	13	367903	0.077477	0.46912	RWDD3
ENSG00000237435	1	96403457	96488436	275	22	367903	0.54638	0.2924	RP11-147C23.1
ENSG00000117569	1	97187221	97289294	231	24	367903	0.78705	0.21563	PTBP2
ENSG00000188641	1	97543299	98386605	2340	129	367903	-0.43	0.6664	DPYD
ENSG00000162627	1	99127236	99226056	346	21	367903	-1.116	0.86778	SNX7
ENSG00000117598	1	99355806	99470588	445	44	367903	-0.35785	0.63977	LPPR5
ENSG00000117600	1	99729509	99775146	136	23	367903	-1.0497	0.85308	LPPR4
ENSG00000099260	1	100111499	100160097	137	19	367903	-1.1969	0.88433	PALMD
ENSG00000156869	1	100174259	100232187	236	11	367903	0.030289	0.48792	FRRS1
ENSG00000162688	1	100315640	100389579	269	20	367903	-0.64681	0.74112	AGL
ENSG00000117620	1	100435345	100492535	169	14	367903	-0.46179	0.67788	SLC35A3
ENSG00000156875	1	100503653	100548933	133	18	367903	-0.40258	0.65637	HIAT1
ENSG00000156876	1	100549119	100598511	136	18	367903	-2.0026	0.97739	SASS6
ENSG00000122435	1	100598706	100616053	43	9	367903	-1.6654	0.95208	TRMT13
ENSG00000122477	1	100614409	100643771	66	15	367903	-1.5947	0.94461	LRRC39
ENSG00000137992	1	100652475	100715390	132	12	367903	-1.2847	0.90054	DBT
ENSG00000137996	1	100731763	100758325	68	7	367903	-0.57491	0.71733	RTCA
ENSG00000079335	1	100810584	100985833	341	25	367903	2.0068	0.022387	CDC14A
ENSG00000181656	1	101003693	101007574	10	4	367903	-0.27423	0.60805	GPR88
ENSG00000162692	1	101185298	101204601	35	15	367903	0.11233	0.45528	VCAM1
ENSG00000162694	1	101337943	101361554	31	9	367903	0.10555	0.45797	EXTL2
ENSG00000162695	1	101361632	101447309	145	18	367903	-0.37656	0.64675	SLC30A7
ENSG00000117543	1	101455179	101491644	50	7	367903	-0.31159	0.62233	DPH5
ENSG00000170989	1	101702444	101707074	10	5	367903	-0.030214	0.51205	S1PR1
ENSG00000118733	1	102268130	102462586	726	76	367903	0.63178	0.26377	OLFM3
ENSG00000060718	1	103342023	103574052	1031	32	367903	1.1339	0.12841	COL11A1
ENSG00000185946	1	104068313	104097861	49	13	367903	1.3442	0.08945	RNPC3
ENSG00000240038	1	104096437	104122156	37	16	367903	0.094506	0.46235	AMY2B
ENSG00000198890	1	107599267	107601916	2	1	367903	-2.4873	0.99356	PRMT6
ENSG00000162631	1	107682629	108026080	864	75	367903	2.7229	0.0032361	NTNG1
ENSG00000134215	1	108113782	108507766	1395	84	367903	0.27399	0.39205	VAV3
ENSG00000085491	1	108676658	108743471	217	21	367903	1.5922	0.05567	SLC25A24
ENSG00000196427	1	108765963	108786689	2	1	367903	1.7565	0.0395	NBPF4
ENSG00000186086	1	108918421	109013624	6	2	367903	0.36961	0.35584	NBPF6
ENSG00000162636	1	109102711	109187522	151	10	367903	1.5034	0.066367	FAM102B
ENSG00000162639	1	109190912	109204148	21	10	367903	1.0619	0.14413	HENMT1
ENSG00000134186	1	109234945	109244425	7	4	367903	1.4642	0.071575	PRPF38B
ENSG00000143107	1	109255279	109285365	68	18	367903	-0.16883	0.56704	FNDC7
ENSG00000116266	1	109289296	109352148	215	13	367903	-0.32365	0.6269	STXBP3
ENSG00000162641	1	109358520	109506106	510	33	367903	-0.28771	0.61322	AKNAD1
ENSG00000121957	1	109417972	109477167	171	21	367903	-0.14929	0.55934	GPSM2
ENSG00000121940	1	109472130	109506111	117	23	367903	0.50259	0.30762	CLCC1
ENSG00000085433	1	109512836	109584850	184	21	367903	-0.73442	0.76865	WDR47
ENSG00000197780	1	109605108	109618624	48	13	367903	-0.74451	0.77172	TAF13
ENSG00000215717	1	109632425	109639556	23	6	367903	-0.37045	0.64448	TMEM167B
ENSG00000179902	1	109648573	109656479	31	6	367903	0.13418	0.44663	C1orf194
ENSG00000116299	1	109656301	109749401	341	37	367903	-0.31331	0.62298	KIAA1324
ENSG00000031698	1	109756540	109780791	41	12	367903	0.49908	0.30886	SARS
ENSG00000143126	1	109792641	109818372	82	16	367903	1.7344	0.041422	CELSR2
ENSG00000134222	1	109822178	109825808	10	6	367903	1.9041	0.028447	PSRC1
ENSG00000221986	1	109834987	109849663	43	12	367903	-0.27184	0.60713	MYBPHL
ENSG00000134243	1	109852192	109940573	138	13	367903	0.26521	0.39542	SORT1
ENSG00000143106	1	109941653	109969062	49	10	367903	-0.091457	0.53644	PSMA5
ENSG00000143028	1	110009180	110024759	47	5	367903	0.42419	0.33571	SYPL2
ENSG00000162650	1	110026101	110035426	13	5	367903	0.64783	0.25855	ATXN7L2
ENSG00000174151	1	110036674	110045554	15	5	367903	0.78469	0.21632	CYB561D1
ENSG00000181754	1	110046797	110052360	9	4	367903	0.10853	0.45679	AMIGO1
ENSG00000156097	1	110082494	110091028	16	6	367903	0.41298	0.33981	GPR61
ENSG00000065135	1	110091233	110136975	80	16	367903	-0.37347	0.6456	GNAI3
ENSG00000134183	1	110145889	110155679	23	9	367903	-0.097548	0.53885	GNAT2
ENSG00000116337	1	110158726	110174673	35	10	367903	0.42754	0.33449	AMPD2
ENSG00000168765	1	110198703	110208118	22	8	367903	1.1404	0.12706	GSTM4
ENSG00000213366	1	110210644	110252171	66	17	367903	0.28218	0.3889	GSTM2
ENSG00000134184	1	110230436	110251661	30	7	367903	-0.29524	0.61609	GSTM1
ENSG00000134201	1	110254864	110318050	164	30	367903	-0.012075	0.50482	GSTM5
ENSG00000134202	1	110276554	110284384	14	3	367903	1.1278	0.1297	GSTM3
ENSG00000198758	1	110292702	110306649	46	14	367903	-0.56498	0.71396	EPS8L3
ENSG00000184371	1	110452864	110473614	41	11	367903	1.8053	0.035516	CSF1
ENSG00000168710	1	110527308	110566357	38	14	367903	0.81823	0.20661	AHCYL1
ENSG00000143093	1	110574199	110617263	69	11	367903	2.0193	0.02173	STRIP1
ENSG00000156150	1	110602616	110613322	18	3	367903	2.2517	0.012171	ALX3
ENSG00000186150	1	110655062	110656569	1	1	367903	1.3106	0.09499	UBL4B
ENSG00000197106	1	110693108	110744824	122	19	367903	1.7565	0.039502	SLC6A17
ENSG00000116396	1	110753965	110825722	226	27	367903	0.44456	0.32832	KCNC4
ENSG00000162775	1	110881128	110889299	12	4	367903	0.17785	0.42942	RBM15
ENSG00000168679	1	110905470	110933704	64	13	367903	-0.32155	0.6261	SLC16A4
ENSG00000134248	1	110943871	110950564	18	5	367903	0.11845	0.45286	LAMTOR5
ENSG00000143125	1	110993822	110999976	19	5	367903	-0.2492	0.5984	PROK1
ENSG00000143105	1	111059839	111061797	5	2	367903	-1.8414	0.96722	KCNA10
ENSG00000177301	1	111136202	111174096	109	15	367903	0.40012	0.34453	KCNA2
ENSG00000177272	1	111214310	111217655	1	1	367903	-1.0634	0.8562	KCNA3
ENSG00000143119	1	111415775	111442550	78	11	367903	1.7441	0.040568	CD53
ENSG00000121931	1	111489807	111506701	20	7	367903	0.61842	0.26815	LRIF1
ENSG00000156171	1	111659955	111682838	55	9	367903	-1.7579	0.96062	DRAM2
ENSG00000134255	1	111682249	111727724	84	19	367903	-1.0557	0.85445	CEPT1
ENSG00000162777	1	111729796	111747157	52	19	367903	0.17497	0.43055	DENND2D
ENSG00000064886	1	111743393	111786062	154	21	367903	0.69625	0.24314	CHI3L2
ENSG00000134216	1	111833484	111863188	207	22	367903	-0.64272	0.7398	CHIA
ENSG00000173947	1	111888910	111895635	27	5	367903	-0.94016	0.82643	PIFO
ENSG00000085465	1	111956936	111970399	46	8	367903	0.45583	0.32426	OVGP1
ENSG00000116455	1	111982512	111991998	17	7	367903	-1.7524	0.96015	WDR77
ENSG00000116459	1	111991486	112005395	26	6	367903	-0.58764	0.72161	ATP5F1
ENSG00000143110	1	112016414	112021134	8	4	367903	0.52289	0.30052	C1orf162
ENSG00000121933	1	112025970	112106584	289	36	367903	-0.84834	0.80188	ADORA3
ENSG00000116473	1	112084840	112259313	577	44	367903	-0.37928	0.64776	RAP1A
ENSG00000197852	1	112223252	112298446	272	33	367903	-0.2427	0.59588	FAM212B
ENSG00000064703	1	112297867	112310638	45	8	367903	-0.85508	0.80375	DDX20
ENSG00000171385	1	112313284	112531777	742	90	367903	-1.4121	0.92103	KCND3
ENSG00000143079	1	112938803	113006078	158	7	367903	0.15884	0.4369	CTTNBP2NL
ENSG00000134245	1	113009163	113072787	154	33	367903	1.4983	0.067027	WNT2B
ENSG00000007341	1	113066140	113163447	223	21	367903	0.70147	0.2415	ST7L
ENSG00000116489	1	113161795	113214241	76	13	367903	1.0984	0.13601	CAPZA1
ENSG00000155363	1	113215763	113243368	57	12	367903	0.42171	0.33662	MOV10
ENSG00000155366	1	113243728	113250056	17	5	367903	-0.31429	0.62335	RHOC
ENSG00000271810	1	113245236	113254055	22	7	367903	-0.66664	0.7475	RP11-426L16.10
ENSG00000155367	1	113252616	113258099	13	7	367903	0.68431	0.24689	PPM1J
ENSG00000184599	1	113263041	113269857	19	7	367903	-0.22806	0.5902	FAM19A3
ENSG00000155380	1	113454469	113499635	70	15	367903	0.050555	0.47984	SLC16A1
ENSG00000198799	1	113615831	113674882	108	19	367903	0.44983	0.32642	LRIG2
ENSG00000081026	1	113933371	114228545	620	38	367903	0.28327	0.38849	MAGI3
ENSG00000116793	1	114239453	114302111	115	16	367903	-0.30483	0.61975	PHTF1
ENSG00000081019	1	114304454	114355098	73	16	367903	-0.38783	0.65093	RSBN1
ENSG00000134242	1	114356433	114414381	102	16	367903	0.23352	0.40768	PTPN22
ENSG00000188761	1	114420790	114430169	24	8	367903	0.91853	0.17917	BCL2L15
ENSG00000134262	1	114437370	114447823	19	7	367903	1.5747	0.057668	AP4B1
ENSG00000118655	1	114447763	114456708	14	7	367903	0.54428	0.29312	DCLRE1B
ENSG00000163349	1	114471814	114520426	72	16	367903	0.37202	0.35494	HIPK1
ENSG00000116774	1	114522063	114524876	5	3	367903	1.6944	0.045096	OLFML3
ENSG00000134207	1	114631913	114696541	266	53	367903	-1.0386	0.8505	SYT6
ENSG00000197323	1	114935399	115053781	300	19	367903	-0.9436	0.82731	TRIM33
ENSG00000116752	1	115110178	115124260	25	9	367903	-0.36323	0.64178	BCAS2
ENSG00000175984	1	115125469	115213043	198	25	367903	-0.0020206	0.50081	DENND2C
ENSG00000116748	1	115215719	115238239	55	15	367903	0.45142	0.32584	AMPD1
ENSG00000213281	1	115247090	115259515	16	5	367903	-0.020518	0.50819	NRAS
ENSG00000009307	1	115259534	115301297	86	14	367903	-1.3233	0.90713	CSDE1
ENSG00000052723	1	115312100	115323306	4	2	367903	0.11809	0.453	SIKE1
ENSG00000198765	1	115397424	115537991	341	22	367903	-0.19789	0.57844	SYCP1
ENSG00000134200	1	115572415	115576941	23	4	367903	0.041237	0.48355	TSHB
ENSG00000134198	1	115590632	115632121	167	25	367903	0.42107	0.33685	TSPAN2
ENSG00000134259	1	115828539	115880857	191	36	367903	-1.0738	0.85855	NGF
ENSG00000173218	1	116184574	116240845	183	32	367903	-0.28023	0.61035	VANGL1
ENSG00000118729	1	116242628	116311402	312	18	367903	0.34344	0.36563	CASQ2
ENSG00000177551	1	116378998	116386538	25	6	367903	-2.9198	0.99825	NHLH2
ENSG00000163393	1	116519119	116612675	237	28	367903	1.8328	0.033416	SLC22A15
ENSG00000173212	1	116654376	116677861	76	15	367903	2.9369	0.0016577	MAB21L3
ENSG00000163399	1	116915290	116952883	70	7	367903	-1.3448	0.91065	ATP1A1
ENSG00000269279	1	116915890	116926718	29	7	367903	-2.1221	0.98309	AL136376.1
ENSG00000116815	1	117057157	117113661	70	14	367903	-0.69677	0.75703	CD58
ENSG00000143061	1	117117031	117210375	139	29	367903	0.99912	0.15887	IGSF3
ENSG00000203864	1	117236734	117249225	14	7	367903	2.3727	0.0088285	C1orf137
ENSG00000116824	1	117297007	117311850	35	9	367903	0.76243	0.2229	CD2
ENSG00000134247	1	117452679	117532980	251	29	367903	-0.44015	0.67009	PTGFRN
ENSG00000134256	1	117544382	117579167	104	24	367903	-1.4233	0.92268	CD101
ENSG00000116830	1	117602925	117650075	107	23	367903	-1.4389	0.92491	TTF2
ENSG00000134253	1	117653682	117665209	36	8	367903	0.10085	0.45983	TRIM45
ENSG00000134258	1	117686209	117753556	182	25	367903	0.43155	0.33303	VTCN1
ENSG00000198162	1	117910071	118071494	468	25	367903	1.5196	0.0643	MAN1A2
ENSG00000183508	1	118148556	118170994	71	9	367903	-0.42342	0.66401	FAM46C
ENSG00000196505	1	118406107	118472253	155	10	367903	1.0657	0.14328	GDAP2
ENSG00000065183	1	118472343	118509165	88	11	367903	0.95645	0.16942	WDR3
ENSG00000155761	1	118496484	118727846	467	30	367903	-0.72977	0.76723	SPAG17
ENSG00000092607	1	119425669	119532179	296	25	367903	-0.73366	0.76842	TBX15
ENSG00000116874	1	119573839	119683294	282	22	367903	-0.40733	0.65812	WARS2
ENSG00000116882	1	119911402	119936753	56	9	367903	0.25211	0.40048	HAO2
ENSG00000203859	1	119957554	119965658	20	4	367903	-0.0081265	0.50324	HSD3B2
ENSG00000203857	1	120049821	120057681	6	2	367903	1.0827	0.13948	HSD3B1
ENSG00000143067	1	120162045	120190396	66	11	367903	1.9459	0.025832	ZNF697
ENSG00000092621	1	120202421	120286838	215	29	367903	0.74352	0.22858	PHGDH
ENSG00000134240	1	120290619	120311528	55	12	367903	0.64613	0.2591	HMGCS2
ENSG00000134193	1	120336641	120354283	61	12	367903	0.78333	0.21672	REG4
ENSG00000134249	1	120436156	120439118	7	3	367903	0.093752	0.46265	ADAM30
ENSG00000134250	1	120454176	120612240	141	14	367903	-1.7903	0.9633	NOTCH2
ENSG00000178104	1	144836157	145076186	7	4	367903	-1.2077	0.88642	PDE4DIP
ENSG00000255168	1	145209145	145319796	1	1	367903	-0.056178	0.5224	RP11-458D21.5
ENSG00000163386	1	145289772	145370303	1	1	367903	-0.056178	0.5224	NBPF10
ENSG00000168509	1	145413095	145417545	1	1	367903	-0.36676	0.6431	HFE2
ENSG00000117289	1	145438469	145442635	1	1	367903	-0.47667	0.6832	TXNIP
ENSG00000181039	1	145470508	145475646	2	1	367903	0.18567	0.42635	ANKRD34A
ENSG00000152022	1	145477085	145501669	1	1	367903	0.97009	0.166	LIX1L
ENSG00000131795	1	145507598	145513536	1	1	367903	0.6808	0.248	RBM8A
ENSG00000143127	1	145524891	145543868	4	2	367903	0.42151	0.33669	ITGA10
ENSG00000198483	1	145549230	145568526	6	3	367903	0.63154	0.26384	ANKRD35
ENSG00000131788	1	145575233	145586546	4	2	367903	0.074	0.47051	PIAS3
ENSG00000186364	1	145586115	145589439	1	1	367903	0.4182	0.3379	NUDT17
ENSG00000186141	1	145592605	145611025	4	2	367903	0.53909	0.29491	POLR3C
ENSG00000121848	1	145611036	145696218	18	4	367903	0.10484	0.45825	RNF115
ENSG00000117281	1	145695798	145715614	7	2	367903	0.01521	0.49393	CD160
ENSG00000174827	1	145726918	145764074	7	5	367903	0.27976	0.38983	PDZK1
ENSG00000117262	1	145764411	145827103	1	1	367903	-1.3671	0.9142	GPR89A
ENSG00000186275	1	146373546	146467744	3	2	367903	-0.58646	0.72122	NBPF12
ENSG00000131791	1	146626685	146644129	61	11	367903	0.72728	0.23353	PRKAB2
ENSG00000131781	1	146646930	146714700	336	17	367903	0.49708	0.30957	FMO5
ENSG00000131778	1	146714291	146767443	227	26	367903	1.1319	0.12883	CHD1L
ENSG00000116128	1	147013182	147098017	254	42	367903	-0.66696	0.7476	BCL9
ENSG00000162836	1	147101453	147142618	114	16	367903	-1.3048	0.90402	ACP6
ENSG00000143140	1	147228332	147245484	70	12	367903	-0.52748	0.70107	GJA5
ENSG00000121634	1	147374946	147381393	29	7	367903	0.18442	0.42684	GJA8
ENSG00000188092	1	147400506	147465753	27	2	367903	-0.61703	0.73139	GPR89B
ENSG00000203836	1	147574428	147634886	1	1	367903	-1.3793	0.9161	NBPF24
ENSG00000203832	1	148250249	148347506	1	1	367903	-0.13173	0.5524	NBPF20
ENSG00000150337	1	149754227	149764074	4	1	367903	0.26015	0.39738	FCGR1A
ENSG00000203814	1	149754245	149783928	28	4	367903	0.84274	0.19969	HIST2H2BF
ENSG00000184678	1	149856010	149858232	4	2	367903	-0.82792	0.79614	HIST2H2BE
ENSG00000178096	1	149859440	149872351	28	4	367903	-0.022026	0.50879	BOLA1
ENSG00000159164	1	149874870	149889434	24	7	367903	0.44181	0.32931	SV2A
ENSG00000143368	1	149895209	149900236	10	2	367903	0.63567	0.2625	SF3B4
ENSG00000014914	1	149900543	149908791	14	3	367903	0.56367	0.28649	MTMR11
ENSG00000163113	1	149909705	149982625	86	14	367903	0.6793	0.24847	OTUD7B
ENSG00000136631	1	150039369	150117505	104	6	367903	0.17413	0.43088	VPS45
ENSG00000023902	1	150121373	150136916	31	6	367903	0.064352	0.47435	PLEKHO1
ENSG00000143401	1	150190717	150208504	22	4	367903	-0.041835	0.51668	ANP32E
ENSG00000118298	1	150229554	150237478	7	4	367903	-0.47292	0.68186	CA14
ENSG00000117362	1	150237804	150241980	1	1	367903	0.43908	0.3303	APH1A
ENSG00000118292	1	150240600	150253327	17	5	367903	-0.81038	0.79114	C1orf54
ENSG00000159208	1	150254953	150259505	7	3	367903	-0.53326	0.70307	C1orf51
ENSG00000187145	1	150266289	150281414	54	8	367903	0.25933	0.39769	MRPS21
ENSG00000117360	1	150293925	150325671	74	11	367903	0.56045	0.28759	PRPF3
ENSG00000163125	1	150335567	150449042	340	15	367903	0.77079	0.22041	RPRD2
ENSG00000143374	1	150459887	150480078	61	9	367903	0.55756	0.28857	TARS2
ENSG00000143369	1	150480538	150486265	15	6	367903	0.44438	0.32838	ECM1
ENSG00000143382	1	150521884	150533413	23	8	367903	-0.079749	0.53178	ADAMTSL4
ENSG00000225996	1	150521897	150524367	2	1	367903	-1.0614	0.85574	AL356356.1
ENSG00000143384	1	150547032	150552066	8	4	367903	1.2918	0.098218	MCL1
ENSG00000143420	1	150573327	150602088	56	12	367903	0.75215	0.22598	ENSA
ENSG00000143457	1	150618701	150669630	135	10	367903	0.77232	0.21996	GOLPH3L
ENSG00000143452	1	150670536	150693364	74	6	367903	0.77108	0.22033	HORMAD1
ENSG00000163131	1	150702672	150738433	67	10	367903	1.3179	0.093771	CTSS
ENSG00000143387	1	150768684	150780799	12	5	367903	1.5236	0.06381	CTSK
ENSG00000143437	1	150782181	150849244	102	14	367903	1.8214	0.034275	ARNT
ENSG00000143379	1	150898739	150937213	75	15	367903	2.3446	0.0095235	SETDB1
ENSG00000143418	1	150933059	150947479	38	9	367903	2.106	0.017601	CERS2
ENSG00000143412	1	150954493	150968110	37	10	367903	0.51371	0.30373	ANXA9
ENSG00000143409	1	150969025	150980851	26	9	367903	-0.011283	0.5045	FAM63A
ENSG00000143363	1	150980896	151008189	77	20	367903	1.3937	0.081706	PRUNE
ENSG00000163141	1	151009046	151020076	25	6	367903	0.39143	0.34774	BNIPL
ENSG00000143443	1	151020216	151024462	2	1	367903	0.66941	0.25162	C1orf56
ENSG00000197622	1	151023447	151042801	31	12	367903	0.86346	0.19394	CDC42SE1
ENSG00000213190	1	151030234	151040970	17	6	367903	-0.38076	0.64831	MLLT11
ENSG00000143458	1	151043054	151098018	116	18	367903	-0.40324	0.65661	GABPB2
ENSG00000143434	1	151104161	151119104	44	11	367903	-0.28156	0.61086	SEMA6C
ENSG00000163154	1	151129105	151132225	4	2	367903	-1.6553	0.95107	TNFAIP8L2
ENSG00000163156	1	151129140	151142773	14	7	367903	1.1241	0.13048	SCNM1
ENSG00000163155	1	151132224	151138424	5	3	367903	0.91063	0.18125	LYSMD1
ENSG00000163157	1	151142462	151148760	9	5	367903	1.6573	0.048734	TMOD4
ENSG00000163159	1	151142463	151167797	23	10	367903	2.9762	0.0014591	VPS72
ENSG00000143398	1	151170425	151222012	73	11	367903	2.8367	0.002279	PIP5K1A
ENSG00000159352	1	151227179	151239955	19	5	367903	3.0909	0.0009979	PSMD4
ENSG00000232671	1	151252500	151254405	4	2	367903	2.2311	0.012836	RP11-126K1.2
ENSG00000143373	1	151254094	151264656	9	3	367903	3.1877	0.00071694	ZNF687
ENSG00000143393	1	151264273	151300191	38	10	367903	3.1541	0.00080499	PI4KB
ENSG00000143390	1	151313116	151319833	5	3	367903	2.8975	0.0018807	RFX5
ENSG00000143416	1	151336778	151345209	18	10	367903	1.0825	0.13952	SELENBP1
ENSG00000159377	1	151372010	151374420	3	1	367903	1.8981	0.028843	PSMB4
ENSG00000143442	1	151375200	151431941	99	11	367903	1.9726	0.024269	POGZ
ENSG00000143375	1	151482986	151511168	41	12	367903	0.42145	0.33671	CGN
ENSG00000143367	1	151512781	151556059	98	17	367903	-0.928	0.8233	TUFT1
ENSG00000143376	1	151584541	151671567	119	16	367903	-0.63414	0.737	SNX27
ENSG00000159409	1	151674880	151689290	28	7	367903	-1.7472	0.9597	CELF3
ENSG00000240510	1	151682909	151702070	37	10	367903	0.87868	0.18979	AL589765.1
ENSG00000178796	1	151682909	151702281	37	10	367903	0.87868	0.18979	RIIAD1
ENSG00000143436	1	151732119	151736040	9	3	367903	0.45732	0.32372	MRPL9
ENSG00000143450	1	151735445	151743808	22	5	367903	-0.062163	0.52478	OAZ3
ENSG00000182134	1	151742583	151763892	59	5	367903	-0.13866	0.55514	TDRKH
ENSG00000213171	1	151772740	151778630	7	2	367903	0.014677	0.49414	LINGO4
ENSG00000143365	1	151778547	151804348	64	15	367903	1.7621	0.039022	RORC
ENSG00000225556	1	151810295	151813033	5	2	367903	1.44	0.074939	C2CD4D
ENSG00000196407	1	151819739	151826173	14	3	367903	1.6972	0.044826	THEM5
ENSG00000159445	1	151846060	151882284	81	9	367903	0.63869	0.26151	THEM4
ENSG00000197747	1	151955391	151966866	23	6	367903	0.28376	0.3883	S100A10
ENSG00000163191	1	152004982	152020383	22	3	367903	-0.10438	0.54157	S100A11
ENSG00000182898	1	152056620	152061540	1	1	367903	0.29211	0.3851	TCHHL1
ENSG00000159450	1	152078793	152086556	6	3	367903	1.134	0.1284	TCHH
ENSG00000215853	1	152126071	152131704	7	4	367903	-0.51748	0.69759	RPTN
ENSG00000197915	1	152184558	152196669	36	6	367903	-1.0006	0.84149	HRNR
ENSG00000143631	1	152274651	152297679	57	7	367903	-1.0431	0.85154	FLG
ENSG00000143520	1	152321211	152332482	16	3	367903	0.17975	0.42867	FLG2
ENSG00000143536	1	152381719	152386739	7	2	367903	0.47117	0.31876	CRNN
ENSG00000186207	1	152483320	152484653	5	2	367903	1.123	0.13072	LCE5A
ENSG00000169509	1	152486978	152488486	4	2	367903	0.37375	0.3543	CRCT1
ENSG00000185966	1	152538130	152539248	1	1	367903	-0.60437	0.7272	LCE3E
ENSG00000163202	1	152551857	152552980	3	2	367903	1.1335	0.1285	LCE3D
ENSG00000187223	1	152635872	152637135	1	1	367903	1.823	0.03415	LCE2D
ENSG00000159455	1	152647771	152659877	41	7	367903	1.5204	0.06421	LCE2B
ENSG00000187173	1	152670840	152671918	2	1	367903	1.0879	0.13831	LCE2A
ENSG00000187170	1	152680636	152681967	4	2	367903	0.63575	0.26247	LCE4A
ENSG00000198854	1	152691998	152692905	7	2	367903	0.48789	0.31282	C1orf68
ENSG00000203786	1	152730506	152734529	7	3	367903	-0.1358	0.55401	KPRP
ENSG00000240386	1	152748848	152749445	2	1	367903	0.55056	0.29097	LCE1F
ENSG00000186226	1	152758690	152760902	8	3	367903	0.23004	0.40903	LCE1E
ENSG00000172155	1	152769227	152770657	1	1	367903	-0.17663	0.5701	LCE1D
ENSG00000197084	1	152777311	152779107	15	4	367903	0.44717	0.32738	LCE1C
ENSG00000196734	1	152784447	152785585	1	1	367903	-0.23965	0.5947	LCE1B
ENSG00000186844	1	152799949	152800573	1	1	367903	-0.81443	0.7923	LCE1A
ENSG00000235942	1	152815344	152816459	1	1	367903	-1.2641	0.8969	LCE6A
ENSG00000163206	1	152850793	152857523	8	4	367903	-0.27759	0.60934	SMCP
ENSG00000163207	1	152881021	152884362	15	2	367903	0.05029	0.47995	IVL
ENSG00000184148	1	152943142	152945050	4	2	367903	1.9923	0.023169	SPRR4
ENSG00000169474	1	152956557	152958289	6	1	367903	2.1633	0.015258	SPRR1A
ENSG00000163209	1	152974223	152976332	19	2	367903	2.0976	0.017968	SPRR3
ENSG00000169469	1	153003678	153005376	18	1	367903	1.7843	0.037184	SPRR1B
ENSG00000163216	1	153012201	153014407	10	3	367903	2.2378	0.012618	SPRR2D
ENSG00000241794	1	153028589	153030013	2	1	367903	1.6502	0.049452	SPRR2A
ENSG00000196805	1	153042700	153113927	270	23	367903	1.0437	0.14832	SPRR2B
ENSG00000203785	1	153065611	153078660	49	10	367903	0.63405	0.26302	SPRR2E
ENSG00000244094	1	153084590	153085991	5	2	367903	0.021607	0.49138	SPRR2F
ENSG00000159516	1	153122058	153123345	5	1	367903	-0.50069	0.6917	SPRR2G
ENSG00000203784	1	153175919	153177596	3	2	367903	0.98642	0.16196	LELP1
ENSG00000203783	1	153190060	153191793	5	1	367903	1.1838	0.11824	PRR9
ENSG00000203782	1	153232176	153234598	5	3	367903	-1.3249	0.9074	LOR
ENSG00000159527	1	153270338	153283194	45	9	367903	1.4814	0.069245	PGLYRP3
ENSG00000163218	1	153302596	153321316	84	9	367903	2.1761	0.014774	PGLYRP4
ENSG00000163220	1	153330330	153333503	3	2	367903	-1.3095	0.90482	S100A9
ENSG00000163221	1	153346184	153348125	1	1	367903	1.1881	0.1174	S100A12
ENSG00000143546	1	153362508	153363664	2	1	367903	1.7739	0.038036	S100A8
ENSG00000184330	1	153389000	153395701	16	3	367903	0.85718	0.19567	S100A7A
ENSG00000197364	1	153409534	153412425	11	5	367903	0.66358	0.25348	S100A7L2
ENSG00000143556	1	153430220	153433177	8	3	367903	-0.31266	0.62273	S100A7
ENSG00000197956	1	153507075	153508720	3	1	367903	-0.54503	0.70713	S100A6
ENSG00000196420	1	153509623	153514241	9	4	367903	-0.0591	0.52356	S100A5
ENSG00000196154	1	153516089	153522612	29	3	367903	-0.016059	0.50641	S100A4
ENSG00000188015	1	153519805	153521848	18	2	367903	-0.78997	0.78523	S100A3
ENSG00000196754	1	153533584	153540366	12	3	367903	0.39665	0.34581	S100A2
ENSG00000188643	1	153579362	153585621	13	3	367903	0.1996	0.4209	S100A16
ENSG00000189334	1	153586731	153589462	7	1	367903	-0.09638	0.53839	S100A14
ENSG00000189171	1	153591263	153606568	30	6	367903	1.4173	0.078204	S100A13
ENSG00000160678	1	153600402	153604513	7	2	367903	0.38106	0.35158	S100A1
ENSG00000160679	1	153606525	153618782	27	4	367903	1.2789	0.10047	CHTOP
ENSG00000143553	1	153631130	153634306	6	3	367903	2.6224	0.0043663	SNAPIN
ENSG00000143621	1	153634512	153643524	13	3	367903	0.77683	0.21863	ILF2
ENSG00000169418	1	153651113	153666468	18	7	367903	2.6591	0.0039178	NPR1
ENSG00000143624	1	153700543	153746555	80	17	367903	2.2474	0.012309	INTS3
ENSG00000143554	1	153746830	153752633	6	3	367903	1.5736	0.057786	SLC27A3
ENSG00000143614	1	153777201	153895451	196	18	367903	1.0988	0.13592	GATAD2B
ENSG00000198837	1	153901977	153919172	19	4	367903	0.3682	0.35636	DENND4B
ENSG00000160741	1	153920145	153931101	13	4	367903	-1.0727	0.8583	CRTC2
ENSG00000143570	1	153931575	153940188	15	6	367903	0.66638	0.25258	SLC39A1
ENSG00000143578	1	153940010	153946839	9	3	367903	0.60066	0.27403	CREB3L4
ENSG00000143543	1	153946745	153950164	2	1	367903	-1.7267	0.95789	JTB
ENSG00000143545	1	153954127	153958834	2	1	367903	1.2436	0.10682	RAB13
ENSG00000177954	1	153963235	153964626	4	2	367903	0.28622	0.38735	RPS27
ENSG00000143552	1	153965161	154127592	227	20	367903	0.41535	0.33894	NUP210L
ENSG00000143549	1	154127784	154167124	61	13	367903	-0.74684	0.77242	TPM3
ENSG00000163263	1	154171848	154178809	8	5	367903	0.97171	0.1656	C1orf189
ENSG00000143612	1	154179182	154193104	19	5	367903	-1.1121	0.86694	C1orf43
ENSG00000143569	1	154192655	154243986	79	12	367903	0.15864	0.43698	UBAP2L
ENSG00000143575	1	154244987	154248351	2	1	367903	0.2253	0.41087	HAX1
ENSG00000143595	1	154293566	154297801	11	4	367903	0.69957	0.2421	AQP10
ENSG00000143515	1	154298029	154323783	55	9	367903	0.12062	0.452	ATP8B2
ENSG00000160712	1	154377669	154441926	157	18	367903	-0.5895	0.72224	IL6R
ENSG00000169291	1	154442248	154474589	40	8	367903	-1.3334	0.9088	SHE
ENSG00000163239	1	154474695	154520623	149	10	367903	-0.66589	0.74726	TDRD10
ENSG00000160714	1	154521053	154531504	15	4	367903	-1.5007	0.93328	UBE2Q1
ENSG00000160716	1	154540257	154552502	23	10	367903	-1.2249	0.8897	CHRNB2
ENSG00000160710	1	154554538	154600475	97	11	367903	-1.314	0.90558	ADAR
ENSG00000268141	1	154585067	154585190	1	1	367903	0.95733	0.1692	AL606500.1
ENSG00000143603	1	154669931	154842756	531	87	367903	-0.11791	0.54693	KCNN3
ENSG00000163344	1	154897210	154909467	19	5	367903	1.1322	0.12877	PMVK
ENSG00000163346	1	154916552	154928599	15	8	367903	-0.35642	0.63924	PBXIP1
ENSG00000163348	1	154929502	154936329	6	3	367903	1.9811	0.023789	PYGO2
ENSG00000160691	1	154934774	154946871	13	4	367903	1.5869	0.056266	SHC1
ENSG00000173207	1	154947129	154951725	3	2	367903	0.77129	0.22027	CKS1B
ENSG00000160688	1	154955814	154965587	13	2	367903	1.4223	0.077469	FLAD1
ENSG00000160685	1	154975127	154990998	25	9	367903	3.2567	0.00056367	ZBTB7B
ENSG00000163354	1	154990996	155006257	26	8	367903	2.5911	0.0047835	DCST2
ENSG00000163357	1	155006300	155023406	30	9	367903	2.2182	0.013269	DCST1
ENSG00000143537	1	155023042	155035252	19	6	367903	2.4299	0.0075509	ADAM15
ENSG00000243364	1	155036207	155042029	4	2	367903	0.097691	0.46109	EFNA4
ENSG00000251246	1	155036224	155059283	37	10	367903	-0.028937	0.51154	EFNA3
ENSG00000143590	1	155036224	155060014	39	11	367903	0.087905	0.46498	EFNA3
ENSG00000169242	1	155099936	155107333	14	5	367903	1.9948	0.023035	EFNA1
ENSG00000169241	1	155107820	155111329	4	2	367903	2.1304	0.016571	SLC50A1
ENSG00000163463	1	155141884	155145951	11	3	367903	2.2583	0.011963	KRTCAP2
ENSG00000273088	1	155141885	155159748	34	10	367903	1.9528	0.025424	RP11-201K10.3
ENSG00000163462	1	155145873	155157447	19	8	367903	1.421	0.077656	TRIM46
ENSG00000185499	1	155158300	155162707	3	2	367903	1.479	0.069574	MUC1
ENSG00000169231	1	155165379	155178842	20	6	367903	1.952	0.025469	THBS3
ENSG00000173171	1	155178490	155183615	5	3	367903	2.3789	0.0086817	MTX1
ENSG00000177628	1	155204243	155214490	18	4	367903	1.5694	0.058282	GBA
ENSG00000160767	1	155216996	155225274	19	2	367903	-0.045888	0.5183	FAM189B
ENSG00000116521	1	155225770	155232221	11	4	367903	0.45487	0.3246	SCAMP3
ENSG00000176444	1	155232659	155248282	21	5	367903	1.2778	0.10067	CLK2
ENSG00000143630	1	155247374	155259639	30	5	367903	1.0191	0.15408	HCN3
ENSG00000143627	1	155259630	155271225	9	3	367903	0.3089	0.3787	PKLR
ENSG00000160752	1	155278539	155290457	12	4	367903	-0.3281	0.62858	FDPS
ENSG00000160753	1	155290687	155300905	5	3	367903	1.3734	0.08481	RUSC1
ENSG00000116539	1	155305059	155532598	206	31	367903	1.2955	0.097572	ASH1L
ENSG00000125459	1	155579979	155718153	141	21	367903	0.85291	0.19685	MSTO1
ENSG00000163374	1	155629237	155658791	31	8	367903	1.1731	0.12038	YY1AP1
ENSG00000132676	1	155657751	155708801	60	11	367903	0.87868	0.18979	DAP3
ENSG00000116580	1	155719508	155829191	160	14	367903	0.34515	0.36499	GON4L
ENSG00000132718	1	155829300	155854990	36	9	367903	0.90754	0.18206	SYT11
ENSG00000143622	1	155867599	155881195	20	4	367903	-0.15792	0.56274	RIT1
ENSG00000132680	1	155882834	155904191	29	6	367903	0.33214	0.36989	KIAA0907
ENSG00000116584	1	155916630	155976861	85	15	367903	1.371	0.085187	ARHGEF2
ENSG00000163479	1	155978839	155990750	20	7	367903	0.8616	0.19445	SSR2
ENSG00000160803	1	156005092	156023585	26	10	367903	1.395	0.081503	UBQLN4
ENSG00000116586	1	156024543	156028301	8	4	367903	1.0115	0.15588	LAMTOR2
ENSG00000132698	1	156030951	156040295	5	3	367903	-1.5708	0.94188	RAB25
ENSG00000254726	1	156041804	156051789	15	6	367903	0.38121	0.35152	MEX3A
ENSG00000160789	1	156052364	156109880	149	15	367903	0.32285	0.3734	LMNA
ENSG00000196189	1	156117157	156147543	42	9	367903	0.46544	0.32081	SEMA4A
ENSG00000160785	1	156163880	156182587	31	5	367903	2.3324	0.0098399	SLC25A44
ENSG00000260238	1	156182773	156213123	82	10	367903	2.5269	0.0057534	PMF1-BGLAP
ENSG00000160783	1	156182784	156212874	82	10	367903	2.5269	0.0057534	PMF1
ENSG00000242252	1	156211753	156213112	1	1	367903	1.0948	0.1368	BGLAP
ENSG00000160781	1	156213206	156217881	8	4	367903	2.1917	0.0142	PAQR6
ENSG00000198952	1	156219015	156252620	81	9	367903	2.2119	0.013486	SMG5
ENSG00000163472	1	156252726	156262976	15	3	367903	1.6337	0.051157	TMEM79
ENSG00000198715	1	156259880	156265463	9	3	367903	1.4783	0.069661	C1orf85
ENSG00000189030	1	156268415	156269428	2	1	367903	1.2601	0.10382	VHLL
ENSG00000163468	1	156278759	156337664	119	12	367903	2.4387	0.0073696	CCT3
ENSG00000163467	1	156307105	156316786	16	5	367903	1.9979	0.022861	TSACC
ENSG00000132677	1	156339003	156355011	59	13	367903	-0.37636	0.64668	RHBG
ENSG00000125462	1	156374042	156400493	33	11	367903	0.033186	0.48676	C1orf61
ENSG00000116604	1	156433519	156470620	74	12	367903	-0.43446	0.66802	MEF2D
ENSG00000183856	1	156495197	156542396	89	11	367903	-0.32066	0.62576	IQGAP3
ENSG00000187862	1	156549519	156556562	24	5	367903	0.44476	0.32825	TTC24
ENSG00000163382	1	156561554	156564091	8	1	367903	0.098456	0.46078	APOA1BP
ENSG00000160818	1	156564279	156571288	38	4	367903	0.31696	0.37564	GPATCH4
ENSG00000132702	1	156589086	156595517	7	2	367903	0.27188	0.39286	HAPLN2
ENSG00000132692	1	156611182	156629324	39	11	367903	0.53921	0.29487	BCAN
ENSG00000132688	1	156638555	156647189	21	4	367903	2.3756	0.0087612	NES
ENSG00000143320	1	156669398	156675608	15	8	367903	0.65329	0.25678	CRABP2
ENSG00000143319	1	156691683	156698591	14	7	367903	0.6975	0.24275	ISG20L2
ENSG00000143303	1	156698234	156706752	12	4	367903	-0.061543	0.52454	RRNAD1
ENSG00000143314	1	156707095	156711382	5	3	367903	1.3259	0.092429	MRPL24
ENSG00000143321	1	156711899	156736717	56	15	367903	-0.51657	0.69727	HDGF
ENSG00000143294	1	156720402	156770607	129	18	367903	-0.25611	0.60107	PRCC
ENSG00000027869	1	156776035	156786654	20	5	367903	-0.12573	0.55003	SH2D2A
ENSG00000198400	1	156785432	156851642	164	30	367903	-0.083799	0.53339	NTRK1
ENSG00000027644	1	156809855	156828810	20	9	367903	0.02526	0.48992	INSRR
ENSG00000187800	1	156863490	156886226	75	11	367903	0.79978	0.21192	PEAR1
ENSG00000160838	1	156890442	156902886	29	5	367903	0.22492	0.41102	LRRC71
ENSG00000132694	1	156904632	157015162	235	20	367903	0.42696	0.33471	ARHGEF11
ENSG00000253831	1	157061836	157069600	32	11	367903	-0.22299	0.58823	ETV3L
ENSG00000117036	1	157090983	157108266	17	8	367903	0.46075	0.32249	ETV3
ENSG00000143297	1	157483167	157522310	99	15	367903	-0.063412	0.52528	FCRL5
ENSG00000163518	1	157543539	157567870	61	10	367903	-0.90831	0.81814	FCRL4
ENSG00000160856	1	157644111	157670647	51	9	367903	-0.77838	0.78183	FCRL3
ENSG00000132704	1	157715523	157746922	69	15	367903	-0.4066	0.65785	FCRL2
ENSG00000163534	1	157764193	157789895	71	9	367903	-2.1398	0.98381	FCRL1
ENSG00000073754	1	157800704	157868046	214	20	367903	-1.462	0.92813	CD5L
ENSG00000183853	1	157963063	158070052	352	57	367903	1.8664	0.030991	KIRREL
ENSG00000158473	1	158149737	158154686	7	2	367903	0.30976	0.37837	CD1D
ENSG00000158477	1	158223927	158228059	15	6	367903	-0.72733	0.76649	CD1A
ENSG00000158481	1	158259576	158263420	4	2	367903	-1.3769	0.91573	CD1C
ENSG00000158485	1	158297741	158301321	10	5	367903	-1.089	0.86192	CD1B
ENSG00000158488	1	158323254	158327343	6	4	367903	-1.4473	0.9261	CD1E
ENSG00000186306	1	158368312	158369256	7	3	367903	-0.17563	0.56971	OR10T2
ENSG00000180708	1	158389718	158390656	4	2	367903	0.094714	0.46227	OR10K2
ENSG00000173285	1	158435272	158436344	2	1	367903	0.50255	0.30764	OR10K1
ENSG00000198965	1	158449668	158450675	6	3	367903	0.76483	0.22219	OR10R2
ENSG00000197532	1	158516918	158517895	5	3	367903	1.217	0.1118	OR6Y1
ENSG00000186440	1	158532441	158533394	5	3	367903	0.18727	0.42573	OR6P1
ENSG00000186400	1	158548709	158549689	5	1	367903	0.80068	0.21166	OR10X1
ENSG00000198967	1	158576229	158577170	2	1	367903	-0.56059	0.71246	OR10Z1
ENSG00000163554	1	158580496	158656488	203	27	367903	-0.36692	0.64316	SPTA1
ENSG00000196171	1	158669369	158670486	1	1	367903	0.91689	0.1796	OR6K2
ENSG00000203757	1	158686958	158687953	4	2	367903	-1.0371	0.85015	OR6K3
ENSG00000180433	1	158724510	158725681	3	2	367903	-0.96358	0.83237	OR6K6
ENSG00000197403	1	158735466	158736492	8	3	367903	1.3083	0.095379	OR6N1
ENSG00000188340	1	158746472	158747425	2	1	367903	-0.4934	0.68914	OR6N2
ENSG00000163563	1	158801107	158819296	47	12	367903	0.90109	0.18377	MNDA
ENSG00000163564	1	158900586	158946844	126	18	367903	0.50682	0.30614	PYHIN1
ENSG00000163565	1	158969758	159024945	248	19	367903	2.3918	0.0083826	IFI16
ENSG00000163568	1	159032274	159116886	192	30	367903	1.2973	0.097257	AIM2
ENSG00000162706	1	159141399	159173103	78	18	367903	-0.44976	0.67356	CADM3
ENSG00000213088	1	159173097	159176290	12	5	367903	0.13872	0.44483	DARC
ENSG00000179639	1	159259504	159278014	60	12	367903	-0.54646	0.70763	FCER1A
ENSG00000196266	1	159283460	159284449	2	1	367903	-1.4423	0.92539	OR10J3
ENSG00000196184	1	159409512	159410600	6	3	367903	-0.82907	0.79647	OR10J1
ENSG00000184155	1	159504793	159505842	2	1	367903	-0.44604	0.67221	OR10J5
ENSG00000132703	1	159557615	159558655	3	2	367903	-0.66751	0.74778	APCS
ENSG00000132693	1	159682079	159684379	4	2	367903	-2.0506	0.97985	CRP
ENSG00000158716	1	159750722	159752333	5	2	367903	-1.6313	0.94859	DUSP23
ENSG00000181036	1	159770301	159786041	65	12	367903	-0.72657	0.76626	FCRL6
ENSG00000158714	1	159796540	159807039	32	11	367903	0.023783	0.49051	SLAMF8
ENSG00000188004	1	159804264	159825137	64	17	367903	0.4451	0.32812	C1orf204
ENSG00000243284	1	159824106	159832447	34	11	367903	2.9071	0.0018239	VSIG8
ENSG00000256029	1	159827690	159842843	62	10	367903	2.677	0.0037142	RP11-190A12.7
ENSG00000213085	1	159842154	159869953	91	16	367903	2.4338	0.0074702	CCDC19
ENSG00000158710	1	159887897	159895522	16	6	367903	1.2783	0.10057	TAGLN2
ENSG00000085552	1	159896829	159915386	62	14	367903	-0.56484	0.71391	IGSF9
ENSG00000162723	1	159921282	159924044	11	3	367903	0.53681	0.2957	SLAMF9
ENSG00000143315	1	159997462	160001783	7	5	367903	2.092	0.018221	PIGM
ENSG00000177807	1	160007257	160040038	64	14	367903	2.107	0.01756	KCNJ10
ENSG00000162728	1	160051360	160060353	22	6	367903	1.3755	0.084487	KCNJ9
ENSG00000162729	1	160061130	160068733	10	3	367903	0.6847	0.24677	IGSF8
ENSG00000018625	1	160085549	160113381	91	20	367903	0.55299	0.29013	ATP1A2
ENSG00000132681	1	160121360	160156767	152	34	367903	-0.81172	0.79152	ATP1A4
ENSG00000143318	1	160160285	160171676	24	8	367903	0.38573	0.34985	CASQ1
ENSG00000162734	1	160175127	160185166	11	7	367903	-0.72857	0.76687	PEA15
ENSG00000132716	1	160185505	160254920	100	13	367903	0.23656	0.4065	DCAF8
ENSG00000258465	1	160187254	160254920	98	13	367903	0.27259	0.39258	DCAF8
ENSG00000162735	1	160246602	160256138	12	5	367903	0.48854	0.31258	PEX19
ENSG00000122218	1	160259063	160313190	91	17	367903	-0.10522	0.5419	COPA
ENSG00000162736	1	160313062	160328742	45	13	367903	0.52634	0.29933	NCSTN
ENSG00000171786	1	160336857	160342638	13	4	367903	1.1438	0.12634	NHLH1
ENSG00000162738	1	160370376	160398468	63	13	367903	-0.37156	0.64489	VANGL2
ENSG00000162739	1	160454820	160493052	137	27	367903	-0.17562	0.5697	SLAMF6
ENSG00000066294	1	160510885	160549306	120	16	367903	0.57404	0.28297	CD84
ENSG00000117090	1	160577890	160617085	135	27	367903	1.9048	0.028401	SLAMF1
ENSG00000117091	1	160648536	160681641	162	24	367903	0.93125	0.17586	CD48
ENSG00000026751	1	160709037	160724611	46	9	367903	-0.26604	0.6049	SLAMF7
ENSG00000122224	1	160765864	160798051	84	8	367903	0.41664	0.33847	LY9
ENSG00000122223	1	160799950	160832692	102	10	367903	-0.29515	0.61606	CD244
ENSG00000179914	1	160846329	160854960	29	2	367903	-1.2089	0.88665	ITLN1
ENSG00000158764	1	160914815	160924589	24	6	367903	-1.3114	0.90514	ITLN2
ENSG00000158769	1	160965001	160991138	66	8	367903	-0.78223	0.78296	F11R
ENSG00000270149	1	160967747	161008752	99	16	367903	-1.4783	0.93034	RP11-544M22.13
ENSG00000215845	1	161007421	161008780	2	1	367903	0.18573	0.42633	TSTD1
ENSG00000158773	1	161009041	161015767	24	6	367903	-0.025473	0.51016	USF1
ENSG00000186517	1	161016736	161039760	51	17	367903	-1.5876	0.94381	ARHGAP30
ENSG00000268154	1	161035655	161035943	1	1	367903	0.41765	0.3381	AL591806.1
ENSG00000143217	1	161040785	161059389	47	14	367903	-0.30639	0.62035	PVRL4
ENSG00000162755	1	161068151	161070136	4	2	367903	1.9951	0.023014	KLHDC9
ENSG00000143256	1	161070346	161087901	39	8	367903	2.0308	0.021136	PFDN2
ENSG00000158793	1	161087876	161095235	9	5	367903	1.6043	0.054322	NIT1
ENSG00000158796	1	161090764	161102478	12	5	367903	1.6156	0.053086	DEDD
ENSG00000143222	1	161122566	161128646	14	6	367903	1.0414	0.14885	UFC1
ENSG00000143258	1	161129240	161135513	6	3	367903	1.0188	0.15414	USP21
ENSG00000143224	1	161136200	161147803	23	10	367903	1.7053	0.04407	PPOX
ENSG00000158850	1	161141100	161147287	10	5	367903	1.9176	0.02758	B4GALT3
ENSG00000158859	1	161154098	161168846	26	9	367903	1.2141	0.11235	ADAMTS4
ENSG00000158864	1	161166894	161184185	37	14	367903	0.92101	0.17852	NDUFS2
ENSG00000158869	1	161185024	161190489	17	6	367903	0.85243	0.19699	FCER1G
ENSG00000268387	1	161190160	161192296	8	3	367903	0.73707	0.23054	AL590714.1
ENSG00000158874	1	161192082	161193421	4	2	367903	1.0062	0.15716	APOA2
ENSG00000158882	1	161195793	161200408	4	2	367903	-0.73982	0.77029	TOMM40L
ENSG00000143257	1	161199456	161208092	28	8	367903	-0.1042	0.5415	NR1I3
ENSG00000248485	1	161228517	161255240	102	17	367903	-0.70779	0.76046	PCP4L1
ENSG00000158887	1	161274525	161279762	15	6	367903	-0.75707	0.7755	MPZ
ENSG00000143252	1	161284047	161332984	234	10	367903	1.4434	0.074453	SDHC
ENSG00000188931	1	161334521	161337664	17	2	367903	1.6351	0.051016	C1orf192
ENSG00000143226	1	161475220	161493803	55	12	367903	-0.12475	0.54964	FCGR2A
ENSG00000173110	1	161494036	161496681	9	5	367903	0.73356	0.23161	HSPA6
ENSG00000203747	1	161511549	161600917	239	29	367903	0.92638	0.17712	FCGR3A
ENSG00000072694	1	161551101	161648444	260	21	367903	0.37543	0.35367	FCGR2B
ENSG00000162747	1	161592986	161601753	38	6	367903	0.15656	0.4378	FCGR3B
ENSG00000132185	1	161676762	161684142	29	6	367903	0.14506	0.44233	FCRLA
ENSG00000162746	1	161691353	161697933	35	9	367903	1.2476	0.10609	FCRLB
ENSG00000081721	1	161719548	161727028	31	8	367903	-0.043311	0.51727	DUSP12
ENSG00000118217	1	161736084	161933860	585	19	367903	-0.28301	0.61142	ATF6
ENSG00000162745	1	161952982	161993644	146	30	367903	0.67975	0.24833	OLFML2B
ENSG00000198929	1	162039564	162353321	1201	75	367903	0.47754	0.31649	NOS1AP
ENSG00000254706	1	162335197	162351905	65	21	367903	1.0798	0.14013	RP11-565P22.6
ENSG00000239887	1	162336698	162356600	79	23	367903	0.8999	0.18409	C1orf226
ENSG00000171722	1	162342993	162346660	20	7	367903	0.00098497	0.49961	C1orf111
ENSG00000198574	1	162365056	162381928	62	9	367903	0.46824	0.31981	SH2D1B
ENSG00000152332	1	162467041	162499419	77	5	367903	-0.10083	0.54016	UHMK1
ENSG00000117143	1	162531323	162569627	71	14	367903	1.2607	0.10371	UAP1
ENSG00000162733	1	162601163	162757190	406	33	367903	0.59326	0.2765	DDR2
ENSG00000132196	1	162760492	162782607	48	14	367903	-0.024796	0.50989	HSD17B7
ENSG00000185860	1	162794248	162838605	202	31	367903	-1.1431	0.8735	C1orf110
ENSG00000117152	1	163038565	163046592	14	5	367903	0.004246	0.49831	RGS4
ENSG00000143248	1	163080911	163291577	859	51	367903	-0.53437	0.70346	RGS5
ENSG00000143228	1	163236366	163325554	418	31	367903	-0.44547	0.67201	NUF2
ENSG00000185630	1	164524821	164868533	959	118	367903	-0.67665	0.75069	PBX1
ENSG00000162761	1	165171104	165325952	528	49	367903	-0.50121	0.69189	LMX1A
ENSG00000143171	1	165370159	165414433	187	26	367903	-0.05924	0.52362	RXRG
ENSG00000162763	1	165513244	165533198	84	15	367903	-0.45197	0.67436	LRRC52
ENSG00000143198	1	165600098	165631033	131	19	367903	-0.010227	0.50408	MGST3
ENSG00000143149	1	165631453	165668100	142	15	367903	-0.63177	0.73623	ALDH9A1
ENSG00000143183	1	165696032	165796992	183	33	367903	-0.15801	0.56278	TMCO1
ENSG00000143179	1	165796768	165880855	166	28	367903	0.16919	0.43282	UCK2
ENSG00000188859	1	166026674	166136206	333	23	367903	1.0189	0.15414	FAM78B
ENSG00000267884	1	166026679	166028709	6	3	367903	1.3352	0.090899	AL626787.1
ENSG00000143157	1	166808681	166825581	26	7	367903	-0.63621	0.73768	POGK
ENSG00000152382	1	166825747	166845564	61	8	367903	0.046147	0.4816	TADA1
ENSG00000143195	1	166882443	166944719	117	20	367903	0.17664	0.4299	ILDR2
ENSG00000143194	1	166958346	166991451	88	15	367903	1.4114	0.079065	MAEL
ENSG00000143167	1	167022073	167059868	112	19	367903	0.039928	0.48408	GPA33
ENSG00000198842	1	167063282	167098402	138	20	367903	-0.61253	0.72991	DUSP27
ENSG00000143190	1	167190066	167396582	393	27	367903	-0.82012	0.79393	POU2F1
ENSG00000198821	1	167399877	167487847	345	68	367903	0.38743	0.34922	CD247
ENSG00000143162	1	167498914	167523004	117	22	367903	-0.38208	0.6488	CREG1
ENSG00000198771	1	167599330	167675486	302	51	367903	-1.1508	0.8751	RCSD1
ENSG00000197965	1	167690429	167761156	204	31	367903	-0.25008	0.59874	MPZL1
ENSG00000143199	1	167778625	167883453	383	53	367903	0.001227	0.49951	ADCY10
ENSG00000143158	1	167885967	167906278	28	7	367903	1.7382	0.04109	MPC2
ENSG00000143164	1	167905021	168045081	240	23	367903	1.6666	0.047796	DCAF6
ENSG00000143147	1	168053997	168106821	108	15	367903	0.45284	0.32533	GPR161
ENSG00000143155	1	168148171	168169950	59	7	367903	-0.88546	0.81205	TIPRL
ENSG00000213064	1	168195176	168222263	45	8	367903	-0.10853	0.54321	SFT2D2
ENSG00000143178	1	168250278	168283664	92	19	367903	-0.79898	0.78785	TBX19
ENSG00000143185	1	168510003	168513235	17	6	367903	0.78253	0.21695	XCL2
ENSG00000143184	1	168545711	168551315	24	6	367903	-1.4473	0.92609	XCL1
ENSG00000143196	1	168664697	168698502	149	22	367903	-0.7859	0.78404	DPT
ENSG00000143153	1	169074935	169101960	98	18	367903	2.372	0.0088468	ATP1B1
ENSG00000143156	1	169101769	169337205	863	27	367903	3.0845	0.0010194	NME7
ENSG00000117475	1	169337208	169365778	84	13	367903	1.3001	0.096783	BLZF1
ENSG00000117477	1	169364108	169429907	204	24	367903	1.7274	0.042047	CCDC181
ENSG00000117479	1	169433147	169455241	40	12	367903	1.2961	0.09747	SLC19A2
ENSG00000198734	1	169483404	169555826	346	31	367903	1.229	0.10954	F5
ENSG00000174175	1	169558087	169599431	137	27	367903	1.6382	0.050686	SELP
ENSG00000000460	1	169631245	169823221	943	35	367903	0.87946	0.18958	C1orf112
ENSG00000188404	1	169659808	169680839	99	16	367903	0.78151	0.21725	SELL
ENSG00000007908	1	169691781	169733846	290	13	367903	0.64889	0.2582	SELE
ENSG00000171806	1	169761670	169764107	6	3	367903	0.52326	0.3004	METTL18
ENSG00000000457	1	169818772	169863408	185	19	367903	0.074199	0.47043	SCYL3
ENSG00000075945	1	169890467	170054349	521	15	367903	0.48344	0.31439	KIFAP3
ENSG00000203740	1	170115142	170136931	69	15	367903	0.88704	0.18753	METTL11B
ENSG00000120370	1	170501270	170522587	30	10	367903	3.2657	0.00054589	GORAB
ENSG00000116132	1	170631869	170708560	135	24	367903	2.0302	0.021167	PRRX1
ENSG00000117501	1	170904612	171033906	469	28	367903	1.39	0.082271	MROH9
ENSG00000007933	1	171060018	171086959	104	14	367903	1.5388	0.061922	FMO3
ENSG00000117507	1	171106879	171130707	95	9	367903	1.2418	0.10716	FMO6P
ENSG00000094963	1	171154347	171181822	144	14	367903	-0.32436	0.62717	FMO2
ENSG00000010932	1	171217638	171255117	116	24	367903	-0.99714	0.84065	FMO1
ENSG00000076258	1	171283347	171311223	42	11	367903	-0.90553	0.81741	FMO4
ENSG00000117523	1	171454651	171562650	261	17	367903	1.2271	0.10989	PRRC2C
ENSG00000034971	1	171604557	171621823	65	11	367903	1.081	0.13985	MYOC
ENSG00000117533	1	171669300	171711387	106	11	367903	3.1645	0.00077664	VAMP4
ENSG00000010165	1	171750788	171783163	102	8	367903	2.5681	0.0051125	METTL13
ENSG00000197959	1	171810621	172387606	1477	73	367903	5.6815	6.6761e-09	DNM3
ENSG00000135845	1	172339329	172413230	170	23	367903	0.29536	0.38386	PIGC
ENSG00000180999	1	172389828	172437971	141	20	367903	0.58665	0.27872	C1orf105
ENSG00000094975	1	172501489	172580971	132	22	367903	-0.42606	0.66497	SUCO
ENSG00000117560	1	172628154	172636014	14	5	367903	0.52453	0.29995	FASLG
ENSG00000120337	1	173009100	173020103	30	6	367903	0.29862	0.38261	TNFSF18
ENSG00000117586	1	173152873	173176452	66	11	367903	0.1532	0.43912	TNFSF4
ENSG00000117592	1	173446405	173457946	17	5	367903	0.43361	0.33229	PRDX6
ENSG00000162753	1	173469603	173572233	254	13	367903	-0.082779	0.53299	SLC9C2
ENSG00000183831	1	173578700	173639001	68	13	367903	0.43101	0.33323	ANKRD45
ENSG00000076321	1	173684080	173755840	101	15	367903	0.71706	0.23667	KLHL20
ENSG00000120334	1	173768688	173793858	32	8	367903	0.38801	0.34901	CENPL
ENSG00000117593	1	173793641	173827684	37	8	367903	0.97252	0.16539	DARS2
ENSG00000185278	1	173837220	173872687	103	14	367903	0.89139	0.18636	ZBTB37
ENSG00000117601	1	173872947	173886516	31	7	367903	0.53335	0.2969	SERPINC1
ENSG00000135870	1	173900352	173991435	169	13	367903	0.50109	0.30816	RC3H1
ENSG00000152061	1	174128548	174964445	1871	25	367903	-0.037096	0.5148	RABGAP1L
ENSG00000203737	1	174417212	174418683	1	1	367903	0.36301	0.3583	GPR52
ENSG00000116161	1	174968300	174980851	22	8	367903	0.3081	0.379	CACYBP
ENSG00000120333	1	174979925	174992561	25	7	367903	1.1975	0.11556	MRPS14
ENSG00000120332	1	175036994	175117202	303	28	367903	-0.57816	0.71842	TNN
ENSG00000235750	1	175126123	175162135	106	13	367903	-1.3552	0.91232	KIAA0040
ENSG00000116147	1	175284330	175712906	1344	120	367903	-0.54274	0.70635	TNR
ENSG00000143207	1	175913967	176176629	657	29	367903	-0.77354	0.7804	RFWD2
ENSG00000116183	1	176432307	176814735	837	38	367903	1.0353	0.15026	PAPPA2
ENSG00000152092	1	176826438	177134109	759	59	367903	-0.69093	0.7552	ASTN1
ENSG00000198797	1	177140633	177251558	217	33	367903	1.8211	0.034298	BRINP2
ENSG00000120341	1	177893091	177953438	234	41	367903	-0.47715	0.68337	SEC16B
ENSG00000075391	1	178062864	178448644	643	29	367903	1.034	0.15056	RASAL2
ENSG00000240021	1	178482212	178517734	90	10	367903	0.38505	0.3501	TEX35
ENSG00000213057	1	178511887	178518024	26	4	367903	0.22869	0.40955	C1orf220
ENSG00000184909	1	178511950	178517579	21	3	367903	0.29822	0.38277	C1ORF220
ENSG00000116191	1	178694300	178889238	424	27	367903	0.16412	0.43482	RALGPS2
ENSG00000116194	1	178818840	178840187	38	11	367903	0.1319	0.44753	ANGPTL1
ENSG00000116199	1	178994939	179045697	166	19	367903	2.3303	0.0098953	FAM20B
ENSG00000186283	1	179050512	179067158	55	15	367903	1.3454	0.089253	TOR3A
ENSG00000143322	1	179068462	179198819	289	19	367903	0.80978	0.20903	ABL2
ENSG00000057252	1	179262925	179327815	259	18	367903	0.52217	0.30078	SOAT1
ENSG00000162779	1	179334855	179523870	1063	22	367903	0.27231	0.39269	AXDND1
ENSG00000269064	1	179443716	179457805	116	8	367903	0.96686	0.16681	AL160286.1
ENSG00000116218	1	179519674	179545087	109	15	367903	1.2501	0.10563	NPHS2
ENSG00000162782	1	179560748	179660407	328	16	367903	-0.27864	0.60974	TDRD5
ENSG00000143340	1	179712298	179785333	263	30	367903	2.5729	0.005042	FAM163A
ENSG00000169905	1	179809102	179846938	69	13	367903	1.2367	0.1081	TOR1AIP2
ENSG00000143337	1	179851177	179894135	113	13	367903	1.9111	0.027993	TOR1AIP1
ENSG00000135837	1	179923873	180084015	421	23	367903	0.11601	0.45382	CEP350
ENSG00000116260	1	180123969	180173165	255	22	367903	0.31966	0.37461	QSOX1
ENSG00000121454	1	180199421	180249380	219	44	367903	-0.63768	0.73816	LHX4
ENSG00000135847	1	180244515	180472089	620	25	367903	0.27729	0.39078	ACBD6
ENSG00000143324	1	180601140	180859387	520	29	367903	-0.71388	0.76235	XPR1
ENSG00000135835	1	180882290	180920750	113	29	367903	-0.21442	0.58489	KIAA1614
ENSG00000234237	1	180941695	180949868	9	3	367903	-1.8103	0.96487	AL162431.1
ENSG00000135823	1	180941861	180992047	92	15	367903	0.46666	0.32037	STX6
ENSG00000153029	1	181003067	181031074	99	20	367903	0.88613	0.18777	MR1
ENSG00000162783	1	181057638	181059977	7	5	367903	1.548	0.060809	IER5
ENSG00000198216	1	181382238	181777219	1116	89	367903	0.11842	0.45287	CACNA1E
ENSG00000179930	1	182023705	182030847	7	2	367903	-1.0906	0.86227	ZNF648
ENSG00000135821	1	182350839	182361341	30	6	367903	0.25711	0.39855	GLUL
ENSG00000203730	1	182367252	182369751	6	2	367903	0.11742	0.45326	TEDDM1
ENSG00000121446	1	182419256	182529734	351	18	367903	0.13881	0.4448	RGSL1
ENSG00000135828	1	182542769	182558391	34	12	367903	0.20366	0.41931	RNASEL
ENSG00000143333	1	182567758	182573543	9	4	367903	0.076441	0.46953	RGS16
ENSG00000135824	1	182615239	182653711	112	15	367903	0.45402	0.32491	RGS8
ENSG00000135838	1	182758428	182799519	85	13	367903	0.93434	0.17506	NPL
ENSG00000135829	1	182808504	182856886	72	11	367903	1.069	0.14254	DHX9
ENSG00000157060	1	182869000	182922660	79	14	367903	1.1655	0.12191	SHCBP1L
ENSG00000135862	1	182992595	183114727	469	14	367903	0.43362	0.33228	LAMC1
ENSG00000058085	1	183155373	183214035	209	17	367903	1.1146	0.13252	LAMC2
ENSG00000157064	1	183217372	183387737	448	31	367903	0.60508	0.27256	NMNAT2
ENSG00000116698	1	183441351	183567381	245	37	367903	0.98424	0.1625	SMG7
ENSG00000116701	1	183524698	183560011	90	19	367903	1.0024	0.15807	NCF2
ENSG00000162704	1	183592401	183604892	71	3	367903	0.4698	0.31925	ARPC5
ENSG00000143344	1	183605220	183897665	916	54	367903	0.75006	0.22661	RGL1
ENSG00000173627	1	183615541	183622451	37	3	367903	0.32607	0.37218	APOBEC4
ENSG00000198756	1	183898796	184006863	360	35	367903	0.13478	0.44639	COLGALT2
ENSG00000198860	1	184020811	184043346	33	11	367903	2.8828	0.0019706	TSEN15
ENSG00000116667	1	184356192	184598154	612	40	367903	0.31137	0.37776	C1orf21
ENSG00000116406	1	184659365	184724047	130	17	367903	0.032189	0.48716	EDEM3
ENSG00000135842	1	184759858	184943682	452	36	367903	-0.67791	0.75109	FAM129A
ENSG00000121481	1	185014496	185071740	78	22	367903	0.97512	0.16475	RNF2
ENSG00000121486	1	185087220	185126204	72	7	367903	-0.24737	0.59769	TRMT1L
ENSG00000116668	1	185126212	185260897	219	25	367903	-0.46194	0.67794	SWT1
ENSG00000116679	1	185265520	185286461	37	12	367903	-0.32347	0.62683	IVNS1ABP
ENSG00000143341	1	185703683	186160085	1097	33	367903	-1.8982	0.97117	HMCN1
ENSG00000116690	1	186265405	186283694	33	8	367903	1.4774	0.069781	PRG4
ENSG00000047410	1	186280784	186344825	146	17	367903	1.1765	0.11969	TPR
ENSG00000157181	1	186344890	186390510	96	19	367903	1.0007	0.1585	C1orf27
ENSG00000268662	1	186364123	186365908	1	1	367903	1.3172	0.09388	AL596220.1
ENSG00000262180	1	186369704	186370587	3	2	367903	0.86126	0.19455	OCLM
ENSG00000116703	1	186412698	186430254	27	7	367903	1.4822	0.069138	PDC
ENSG00000073756	1	186640923	186649559	17	6	367903	0.62513	0.26594	PTGS2
ENSG00000116711	1	186798085	186958113	537	45	367903	-0.48124	0.68483	PLA2G4A
ENSG00000162670	1	190066792	190446759	758	36	367903	0.97846	0.16392	BRINP3
ENSG00000150681	1	192127587	192154945	41	11	367903	-0.50384	0.69281	RGS18
ENSG00000253148	1	192286122	192336415	115	15	367903	-1.0314	0.84882	RGS21
ENSG00000090104	1	192544857	192549161	16	7	367903	-0.19829	0.57859	RGS1
ENSG00000127074	1	192605275	192629390	84	10	367903	1.4139	0.078697	RGS13
ENSG00000116741	1	192778169	192781403	5	2	367903	1.1672	0.12156	RGS2
ENSG00000116750	1	192981380	193029237	77	10	367903	-0.15227	0.56051	UCHL5
ENSG00000116747	1	193028552	193060907	51	12	367903	-1.0788	0.85965	TROVE2
ENSG00000023572	1	193065598	193075244	19	7	367903	-1.6489	0.95042	GLRX2
ENSG00000134371	1	193091147	193223031	315	18	367903	-0.59097	0.72273	CDC73
ENSG00000162630	1	193148175	193155784	18	6	367903	-0.76521	0.77793	B3GALT2
ENSG00000162687	1	196194909	196578355	732	24	367903	0.46246	0.32188	KCNT2
ENSG00000000971	1	196621008	196716634	239	20	367903	0.68215	0.24757	CFH
ENSG00000116785	1	196743925	196763203	3	1	367903	2.4719	0.0067194	CFHR3
ENSG00000244414	1	196788887	196801319	2	1	367903	-0.49968	0.69135	CFHR1
ENSG00000080910	1	196788898	196928356	303	20	367903	0.68821	0.24566	CFHR2
ENSG00000134365	1	196819371	196888102	194	19	367903	0.71661	0.23681	CFHR4
ENSG00000134389	1	196946667	196978804	67	14	367903	1.3006	0.096702	CFHR5
ENSG00000143278	1	197008321	197036397	58	8	367903	1.322	0.093079	F13B
ENSG00000066279	1	197053258	197115824	102	10	367903	1.1109	0.1333	ASPM
ENSG00000177888	1	197122810	197169672	85	12	367903	1.2591	0.104	ZBTB41
ENSG00000134376	1	197170592	197447585	460	48	367903	-0.26725	0.60536	CRB1
ENSG00000213047	1	197473878	197744826	388	24	367903	0.97945	0.16368	DENND1B
ENSG00000203724	1	197871777	197876497	7	4	367903	0.55935	0.28796	C1orf53
ENSG00000143355	1	197881037	197904608	49	14	367903	0.3272	0.37176	LHX9
ENSG00000151414	1	198126093	198291550	534	25	367903	0.66627	0.25262	NEK7
ENSG00000151418	1	198492352	198510075	38	11	367903	0.0064702	0.49742	ATP6V1G3
ENSG00000081237	1	198607801	198726545	324	28	367903	0.59011	0.27756	PTPRC
ENSG00000116833	1	199996730	200146552	551	60	367903	-0.38942	0.65152	NR5A2
ENSG00000162702	1	200374068	200379184	3	2	367903	0.5733	0.28322	ZNF281
ENSG00000118193	1	200520628	200589862	230	26	367903	-0.86198	0.80565	KIF14
ENSG00000118197	1	200593024	200639097	138	19	367903	0.71035	0.23874	DDX59
ENSG00000118200	1	200708686	200829832	276	23	367903	1.0576	0.14511	CAMSAP2
ENSG00000170128	1	200842083	200843306	4	2	367903	2.1398	0.016187	GPR25
ENSG00000163362	1	200860176	200884863	75	18	367903	1.578	0.057279	C1orf106
ENSG00000116852	1	200938520	200992828	170	21	367903	1.4972	0.067174	KIF21B
ENSG00000081248	1	201008642	201081694	283	47	367903	-0.31592	0.62397	CACNA1S
ENSG00000232237	1	201083081	201096312	40	9	367903	-0.18676	0.57407	ASCL5
ENSG00000116857	1	201103900	201140702	135	23	367903	-1.2132	0.88747	TMEM9
ENSG00000163395	1	201159953	201198080	147	28	367903	-0.81029	0.79111	IGFN1
ENSG00000081277	1	201252580	201302121	213	20	367903	-0.89193	0.81378	PKP1
ENSG00000118194	1	201328136	201346890	81	13	367903	-0.4862	0.68659	TNNT2
ENSG00000159166	1	201342372	201368736	118	24	367903	-0.97184	0.83444	LAD1
ENSG00000159173	1	201373625	201398994	60	19	367903	1.8597	0.031461	TNNI1
ENSG00000174307	1	201434620	201438365	12	5	367903	-0.52482	0.70014	PHLDA3
ENSG00000159176	1	201452658	201478584	106	17	367903	-0.20057	0.57948	CSRP1
ENSG00000134369	1	201592411	201796102	528	52	367903	-0.36672	0.64308	NAV1
ENSG00000198700	1	201798269	201853422	99	18	367903	1.054	0.14594	IPO9
ENSG00000198892	1	201857808	201861434	7	4	367903	0.50671	0.30618	SHISA4
ENSG00000163431	1	201865580	201915715	125	23	367903	0.77613	0.21884	LMOD1
ENSG00000134375	1	201924619	201939789	41	10	367903	-0.30355	0.61927	TIMM17A
ENSG00000176393	1	201951500	201975275	123	16	367903	1.3076	0.095511	RNPEP
ENSG00000163435	1	201977073	201986316	23	8	367903	2.0006	0.022719	ELF3
ENSG00000170075	1	202091986	202102720	49	14	367903	0.27636	0.39113	GPR37L1
ENSG00000143862	1	202102532	202113869	20	8	367903	1.9266	0.027017	ARL8A
ENSG00000143851	1	202116141	202130716	52	20	367903	-0.088702	0.53534	PTPN7
ENSG00000133067	1	202163029	202288909	345	37	367903	-1.6523	0.95077	LGR6
ENSG00000077152	1	202300785	202311108	14	4	367903	-0.068469	0.52729	UBE2T
ENSG00000077157	1	202317827	202561834	320	18	367903	0.32192	0.37376	PPP1R12B
ENSG00000143858	1	202559724	202679545	298	43	367903	-0.12409	0.54938	SYT2
ENSG00000117139	1	202696526	202778598	209	22	367903	0.71222	0.23816	KDM5B
ENSG00000184774	1	202789394	202796353	25	4	367903	0.84023	0.20039	RP11-480I12.4
ENSG00000183155	1	202848085	202858263	23	5	367903	-0.4441	0.67152	RABIF
ENSG00000117153	1	202860228	202897764	75	7	367903	0.050105	0.48002	KLHL12
ENSG00000159346	1	202909951	202927700	50	10	367903	-0.22722	0.58988	ADIPOR1
ENSG00000159348	1	202930997	202936408	9	2	367903	0.97876	0.16385	CYB5R1
ENSG00000163444	1	202976514	202993976	28	6	367903	-0.77302	0.78025	TMEM183A
ENSG00000143847	1	202995626	203047868	179	26	367903	-0.7016	0.75854	PPFIA4
ENSG00000122180	1	203052260	203055164	12	5	367903	0.1023	0.45926	MYOG
ENSG00000163485	1	203059782	203136533	184	29	367903	-1.7069	0.95608	ADORA1
ENSG00000133055	1	203136939	203144941	19	6	367903	-2.5767	0.99501	MYBPH
ENSG00000133048	1	203148059	203155877	27	5	367903	-0.072968	0.52908	CHI3L1
ENSG00000133063	1	203181955	203242769	199	33	367903	-1.3852	0.91701	CHIT1
ENSG00000159388	1	203274619	203278730	10	5	367903	0.029418	0.48827	BTG2
ENSG00000122176	1	203309756	203320617	32	9	367903	1.2734	0.10144	FMOD
ENSG00000188783	1	203444956	203460480	49	9	367903	-0.53896	0.70504	PRELP
ENSG00000188770	1	203463271	203477992	55	10	367903	-0.7739	0.78051	OPTC
ENSG00000058668	1	203595689	203713209	297	39	367903	0.34986	0.36322	ATP2B4
ENSG00000122188	1	203734304	203745361	34	5	367903	1.3262	0.092391	LAX1
ENSG00000058673	1	203764782	203823252	177	16	367903	1.9968	0.022922	ZC3H11A
ENSG00000257315	1	203765437	203769686	8	3	367903	1.801	0.035849	ZBED6
ENSG00000182004	1	203830731	203839678	37	6	367903	0.25272	0.40024	SNRPE
ENSG00000143842	1	204042243	204096863	145	36	367903	0.28053	0.38954	SOX13
ENSG00000143845	1	204100190	204121307	50	18	367903	-0.1812	0.57189	ETNK2
ENSG00000143839	1	204123944	204135465	38	10	367903	0.57091	0.28403	REN
ENSG00000170498	1	204159469	204165614	19	4	367903	0.76726	0.22146	KISS1
ENSG00000174567	1	204167288	204183220	37	10	367903	-0.23366	0.59238	GOLT1A
ENSG00000143850	1	204187979	204346793	514	36	367903	-0.57875	0.71862	PLEKHA6
ENSG00000158615	1	204372515	204380919	16	5	367903	0.26309	0.39624	PPP1R15B
ENSG00000133056	1	204391756	204463852	199	23	367903	4.0505	2.5552e-05	PIK3C2B
ENSG00000198625	1	204485511	204542871	156	15	367903	3.4145	0.00031948	MDM4
ENSG00000170382	1	204586298	204654861	197	28	367903	0.95623	0.16948	LRRN2
ENSG00000163531	1	204797779	204991950	709	65	367903	0.095319	0.46203	NFASC
ENSG00000184144	1	205012325	205047627	147	21	367903	1.0747	0.14126	CNTN2
ENSG00000174529	1	205052258	205053645	5	2	367903	-0.43553	0.66841	TMEM81
ENSG00000117222	1	205055270	205091143	105	14	367903	0.9922	0.16055	RBBP5
ENSG00000133059	1	205111632	205180727	152	14	367903	0.43613	0.33137	DSTYK
ENSG00000133069	1	205197304	205242471	130	16	367903	0.095744	0.46186	TMCC2
ENSG00000163545	1	205271187	205290883	56	16	367903	0.22252	0.41195	NUAK2
ENSG00000162873	1	205305220	205326218	103	17	367903	1.1174	0.13191	KLHDC8A
ENSG00000186007	1	205350506	205425082	233	31	367903	0.43219	0.3328	LEMD1
ENSG00000117266	1	205473723	205501921	125	34	367903	0.81854	0.20652	CDK18
ENSG00000174514	1	205538013	205572046	128	21	367903	0.35272	0.36215	MFSD4
ENSG00000158711	1	205577071	205601090	53	12	367903	1.1167	0.13206	ELK4
ENSG00000158715	1	205626979	205649587	64	18	367903	0.81638	0.20714	SLC45A3
ENSG00000069275	1	205681947	205719404	92	21	367903	1.41	0.079272	NUCKS1
ENSG00000268313	1	205682497	205684153	1	1	367903	0.95535	0.1697	AC119673.1
ENSG00000117280	1	205737114	205744588	29	8	367903	0.44707	0.32741	RAB7L1
ENSG00000133065	1	205758221	205782876	64	15	367903	0.31061	0.37805	SLC41A1
ENSG00000162877	1	205797150	205819260	50	16	367903	1.2359	0.10825	PM20D1
ENSG00000174502	1	205882176	205912588	123	19	367903	0.29863	0.38261	SLC26A9
ENSG00000198049	1	206223976	206231639	11	3	367903	-1.187	0.88239	AVPR1B
ENSG00000196533	1	206238872	206288647	12	5	367903	1.1961	0.11582	C1orf186
ENSG00000196188	1	206317459	206332104	3	1	367903	0.95654	0.1694	CTSE
ENSG00000163486	1	206516200	206637783	202	19	367903	0.46235	0.32192	SRGAP2
ENSG00000143466	1	206643791	206670223	90	21	367903	0.0080906	0.49677	IKBKE
ENSG00000162888	1	206664449	206671061	28	8	367903	-0.16222	0.56444	C1orf147
ENSG00000136653	1	206680879	206762616	215	32	367903	-1.0573	0.85481	RASSF5
ENSG00000143486	1	206744620	206785904	110	20	367903	-0.55605	0.71091	EIF2D
ENSG00000143479	1	206808881	206857764	125	21	367903	-0.51026	0.69507	DYRK3
ENSG00000162889	1	206858289	206907628	124	23	367903	-0.31193	0.62245	MAPKAPK2
ENSG00000136634	1	206940947	206945839	16	5	367903	-0.40558	0.65748	IL10
ENSG00000142224	1	206972215	207016324	119	19	367903	-0.49345	0.68915	IL19
ENSG00000162891	1	207038699	207042568	4	2	367903	0.08528	0.46602	IL20
ENSG00000162892	1	207070788	207077484	14	4	367903	-1.1863	0.88225	IL24
ENSG00000162894	1	207077731	207096592	36	9	367903	-0.88195	0.8111	FAIM3
ENSG00000162896	1	207101863	207119811	45	10	367903	-0.3176	0.62461	PIGR
ENSG00000162897	1	207131310	207143970	43	6	367903	-0.10115	0.54028	FCAMR
ENSG00000182795	1	207191866	207206101	20	12	367903	-1.6363	0.94911	C1orf116
ENSG00000180667	1	207217194	207226325	19	7	367903	0.22845	0.40965	YOD1
ENSG00000123836	1	207222801	207254369	59	12	367903	0.46897	0.31955	PFKFB2
ENSG00000123843	1	207262187	207273338	19	6	367903	-0.39728	0.65442	C4BPB
ENSG00000123838	1	207277607	207318317	107	18	367903	0.43162	0.33301	C4BPA
ENSG00000196352	1	207494853	207534311	85	10	367903	-0.076624	0.53054	CD55
ENSG00000117322	1	207627575	207663240	87	16	367903	-0.92947	0.82368	CR2
ENSG00000203710	1	207669492	207813992	254	21	367903	1.036	0.1501	CR1
ENSG00000197721	1	207818458	207911761	401	23	367903	-0.33473	0.63108	CR1L
ENSG00000117335	1	207925402	207968858	105	14	367903	0.64522	0.25939	CD46
ENSG00000174059	1	208057594	208084747	90	16	367903	-0.43209	0.66716	CD34
ENSG00000076356	1	208195587	208417665	687	66	367903	0.099311	0.46045	PLXNA2
ENSG00000008118	1	209757062	209787283	110	19	367903	0.92615	0.17718	CAMK1G
ENSG00000196878	1	209788215	209825811	146	24	367903	0.58876	0.27801	LAMB3
ENSG00000123689	1	209848765	209849733	4	2	367903	-0.36009	0.64061	G0S2
ENSG00000117594	1	209859510	209908295	104	15	367903	0.86461	0.19363	HSD11B1
ENSG00000009790	1	209929377	209955668	83	12	367903	0.66008	0.2546	TRAF3IP3
ENSG00000162757	1	209955661	209957904	3	2	367903	1.4768	0.06986	C1orf74
ENSG00000117595	1	209959036	209979465	62	9	367903	1.3561	0.087538	IRF6
ENSG00000117597	1	210001352	210030910	112	13	367903	1.2607	0.10371	DIEXF
ENSG00000143469	1	210111538	210337636	590	30	367903	-0.63076	0.7359	SYT14
ENSG00000082497	1	210406144	210419976	22	10	367903	0.11321	0.45493	SERTAD4
ENSG00000054392	1	210501596	210849638	1403	114	367903	0.099885	0.46022	HHAT
ENSG00000143473	1	210856555	211307457	1535	88	367903	3.76	8.4971e-05	KCNH1
ENSG00000117625	1	211431719	211489727	185	25	367903	2.0692	0.019263	RCOR3
ENSG00000082512	1	211499957	211548288	117	22	367903	1.3269	0.092274	TRAF5
ENSG00000198570	1	211649864	211666259	55	14	367903	0.53194	0.29739	RD3
ENSG00000170385	1	211744910	211752084	14	4	367903	0.6031	0.27322	SLC30A1
ENSG00000117650	1	211836114	211848960	31	8	367903	-0.29797	0.61714	NEK2
ENSG00000123684	1	211916799	212004114	309	26	367903	1.1579	0.12346	LPGAT1
ENSG00000143493	1	212113741	212208884	361	20	367903	2.2471	0.012316	INTS7
ENSG00000143476	1	212208919	212280742	245	29	367903	2.6054	0.0045888	DTL
ENSG00000066027	1	212458879	212535200	174	24	367903	3.1013	0.00096333	PPP2R5A
ENSG00000065600	1	212537273	212588243	134	23	367903	1.9092	0.028121	TMEM206
ENSG00000117691	1	212606229	212619714	44	8	367903	3.5499	0.00019271	NENF
ENSG00000162772	1	212738676	212794119	222	38	367903	0.56533	0.28592	ATF3
ENSG00000162771	1	212797789	212800120	7	4	367903	0.8556	0.19611	FAM71A
ENSG00000123685	1	212859760	212873327	40	12	367903	0.89448	0.18553	BATF3
ENSG00000117697	1	212899495	212965124	273	14	367903	0.35944	0.35963	NSL1
ENSG00000203705	1	212965170	212989968	107	9	367903	0.011858	0.49527	TATDN3
ENSG00000185523	1	213003483	213020991	80	12	367903	-0.89022	0.81333	C1orf227
ENSG00000162769	1	213031597	213072705	236	13	367903	-1.2238	0.88949	FLVCR1
ENSG00000143494	1	213123862	213165379	124	21	367903	-1.3752	0.91547	VASH2
ENSG00000174606	1	213165524	213189168	32	7	367903	-2.0054	0.97754	ANGEL2
ENSG00000136643	1	213224589	213448116	309	22	367903	-1.582	0.94317	RPS6KC1
ENSG00000117707	1	214156524	214214595	145	23	367903	1.9382	0.0263	PROX1
ENSG00000143499	1	214454445	214510474	199	26	367903	0.011509	0.49541	SMYD2
ENSG00000152104	1	214522039	214725792	772	59	367903	-0.24396	0.59637	PTPN14
ENSG00000117724	1	214776538	214837931	212	21	367903	1.14	0.12715	CENPF
ENSG00000082482	1	215179118	215410436	715	36	367903	1.554	0.060096	KCNK2
ENSG00000136636	1	215740735	215795149	34	14	367903	1.0644	0.14357	KCTD3
ENSG00000042781	1	215796236	216596738	2408	150	367903	0.19889	0.42118	USH2A
ENSG00000196482	1	216676588	217311097	2179	162	367903	-0.41404	0.66058	ESRRG
ENSG00000092978	1	217600334	217804424	581	56	367903	1.1453	0.12605	GPATCH2
ENSG00000162814	1	217804666	218045038	762	36	367903	0.77231	0.21997	SPATA17
ENSG00000067533	1	218458629	218511325	86	6	367903	2.6172	0.0044329	RRP15
ENSG00000092969	1	218519577	218617961	223	42	367903	0.94923	0.17125	TGFB2
ENSG00000228208	1	218683438	218699320	54	4	367903	0.49855	0.30905	C1orf143
ENSG00000143353	1	219347186	219386207	75	14	367903	0.71	0.23885	LYPLAL1
ENSG00000196660	1	219858769	220131989	960	49	367903	1.1344	0.12831	SLC30A10
ENSG00000136628	1	220141943	220220000	272	12	367903	0.5014	0.30805	EPRS
ENSG00000162813	1	220230824	220263804	72	18	367903	0.84259	0.19973	BPNT1
ENSG00000067704	1	220267444	220321380	127	19	367903	0.52145	0.30103	IARS2
ENSG00000118873	1	220321635	220445796	275	20	367903	-0.16164	0.5642	RAB3GAP2
ENSG00000224867	1	220603286	220608023	24	5	367903	-0.010242	0.50409	AC096644.1
ENSG00000116141	1	220701568	220837803	275	16	367903	0.12926	0.44858	MARK1
ENSG00000162817	1	220863187	220872499	38	8	367903	0.13698	0.44552	C1orf115
ENSG00000117791	1	220921567	220958150	106	10	367903	0.073026	0.47089	2002-03-01
ENSG00000186205	1	220960101	220987735	101	24	367903	-0.099679	0.5397	2001-03-01
ENSG00000136630	1	221051699	221058401	18	6	367903	2.6047	0.0045978	HLX
ENSG00000143507	1	221874766	221915518	109	25	367903	-0.45483	0.67538	DUSP10
ENSG00000143512	1	222695602	222721445	105	8	367903	0.15014	0.44033	HHIPL2
ENSG00000143498	1	222731244	222763275	79	11	367903	2.1706	0.014979	TAF1A
ENSG00000154305	1	222791428	222841354	118	12	367903	1.4295	0.076433	MIA3
ENSG00000186063	1	222841355	222886552	76	18	367903	1.6344	0.051091	AIDA
ENSG00000162819	1	222885895	222908538	34	11	367903	1.2051	0.11408	BROX
ENSG00000197520	1	222910549	222924147	17	5	367903	0.86752	0.19283	FAM177B
ENSG00000154309	1	222988406	223179337	518	31	367903	1.5293	0.063101	DISP1
ENSG00000187554	1	223282748	223316624	105	10	367903	-1.3134	0.90547	TLR5
ENSG00000143502	1	223394161	223537544	347	26	367903	1.8089	0.035232	SUSD4
ENSG00000178395	1	223566715	223568812	8	2	367903	-0.5341	0.70336	C1orf65
ENSG00000203697	1	223711349	223853436	288	27	367903	0.96603	0.16702	CAPN8
ENSG00000162909	1	223889295	223963720	227	17	367903	0.17917	0.4289	CAPN2
ENSG00000143514	1	223967601	224033674	135	14	367903	0.56251	0.28688	TP53BP2
ENSG00000269358	1	224215760	224216371	3	1	367903	2.2556	0.012049	AC138393.1
ENSG00000143756	1	224301789	224349749	130	12	367903	0.20556	0.41857	FBXO28
ENSG00000143753	1	224363458	224381143	47	10	367903	-0.78133	0.7827	DEGS1
ENSG00000143748	1	224415036	224518089	201	22	367903	0.77803	0.21827	NVL
ENSG00000143771	1	224544552	224567161	40	7	367903	0.59158	0.27707	CNIH4
ENSG00000162923	1	224572845	224624735	77	8	367903	0.67414	0.25011	WDR26
ENSG00000143786	1	224622362	224928251	840	44	367903	-0.10231	0.54075	CNIH3
ENSG00000185842	1	225083964	225586996	1635	34	367903	-0.41512	0.66097	DNAH14
ENSG00000143815	1	225589204	225616627	76	15	367903	-0.54841	0.7083	LBR
ENSG00000203691	1	225600404	225602040	4	2	367903	-0.33043	0.62946	AC092811.1
ENSG00000154380	1	225674537	225840844	384	19	367903	-1.3713	0.91486	ENAH
ENSG00000143742	1	225965531	225978168	36	10	367903	0.091041	0.46373	SRP9
ENSG00000143819	1	225997794	226033260	120	34	367903	0.17424	0.43084	EPHX1
ENSG00000196187	1	226033237	226070069	116	16	367903	0.09652	0.46155	TMEM63A
ENSG00000243709	1	226073982	226099082	85	13	367903	0.16544	0.4343	LEFTY1
ENSG00000255835	1	226074396	226111978	114	20	367903	0.011011	0.49561	RP4-559A3.7
ENSG00000143811	1	226107578	226111978	9	5	367903	-1.5289	0.93686	PYCR2
ENSG00000143768	1	226124298	226129189	8	3	367903	0.41054	0.3407	LEFTY2
ENSG00000143751	1	226170403	226187032	18	8	367903	-0.57982	0.71898	SDE2
ENSG00000163041	1	226249552	226259702	15	7	367903	-0.38134	0.64852	H3F3A
ENSG00000182827	1	226332380	226374431	83	12	367903	-0.45133	0.67412	ACBD3
ENSG00000185155	1	226411319	226414755	2	1	367903	-0.28199	0.61102	MIXL1
ENSG00000183814	1	226418850	226497570	128	20	367903	-1.7378	0.95888	LIN9
ENSG00000143799	1	226548392	226595780	134	15	367903	2.2044	0.013747	PARP1
ENSG00000203685	1	226736501	226796915	192	32	367903	-1.076	0.85904	C1orf95
ENSG00000143772	1	226819391	226927024	226	41	367903	-0.12534	0.54987	ITPKB
ENSG00000143801	1	227057885	227083806	77	11	367903	0.14954	0.44056	PSEN2
ENSG00000163050	1	227085237	227175246	225	44	367903	-0.35432	0.63845	ADCK3
ENSG00000143776	1	227177566	227506175	1655	24	367903	-1.6554	0.95108	CDC42BPA
ENSG00000181450	1	227751244	227865144	365	22	367903	1.8399	0.032892	ZNF678
ENSG00000143740	1	227916240	227968927	194	26	367903	0.47375	0.31784	SNAP47
ENSG00000081692	1	227918126	227923112	18	8	367903	0.60645	0.27211	JMJD4
ENSG00000185888	1	228003394	228034171	122	23	367903	0.23259	0.40804	PRSS38
ENSG00000143816	1	228106357	228135599	98	14	367903	1.2576	0.10427	WNT9A
ENSG00000154342	1	228194752	228248961	117	18	367903	1.0395	0.14929	WNT3A
ENSG00000143761	1	228270361	228286912	30	8	367903	0.26289	0.39632	ARF1
ENSG00000143793	1	228288427	228293112	6	3	367903	-0.55856	0.71177	C1orf35
ENSG00000162910	1	228294380	228297013	2	1	367903	-0.10174	0.54052	MRPL55
ENSG00000143774	1	228327663	228336685	18	7	367903	0.076309	0.46959	GUK1
ENSG00000198835	1	228337553	228347527	12	5	367903	0.57055	0.28415	GJC2
ENSG00000203684	1	228351787	228353213	1	1	367903	-0.0080213	0.5032	IBA57-AS1
ENSG00000181873	1	228353516	228369958	26	8	367903	-0.34975	0.63674	IBA57
ENSG00000162913	1	228391207	228401365	21	4	367903	-0.22662	0.58964	C1orf145
ENSG00000154358	1	228395831	228566577	512	25	367903	0.82123	0.20576	OBSCN
ENSG00000154370	1	228581374	228594541	21	6	367903	1.5236	0.063807	TRIM11
ENSG00000162931	1	228595641	228604562	14	5	367903	1.7589	0.039298	TRIM17
ENSG00000168148	1	228612546	228613026	2	1	367903	1.7548	0.039643	HIST3H3
ENSG00000168159	1	228674762	228683467	24	8	367903	1.2276	0.1098	RNF187
ENSG00000116574	1	228870824	228882416	47	8	367903	0.4731	0.31807	RHOU
ENSG00000177800	1	229385383	229387557	2	1	367903	-2.018	0.9782	TMEM78
ENSG00000168118	1	229406822	229441641	78	10	367903	-0.29387	0.61557	RAB4A
ENSG00000213029	1	229440129	229441248	2	1	367903	-0.31743	0.62454	SPHAR
ENSG00000154429	1	229456758	229479041	57	10	367903	-0.18453	0.5732	CCSAP
ENSG00000143632	1	229566992	229569845	6	2	367903	0.006185	0.49753	ACTA1
ENSG00000069248	1	229577045	229644103	146	9	367903	0.52539	0.29966	NUP133
ENSG00000135776	1	229652329	229694442	73	10	367903	0.73395	0.23149	ABCB10
ENSG00000135801	1	229728858	229761794	78	11	367903	0.10747	0.45721	TAF5L
ENSG00000135763	1	229761981	229795946	66	9	367903	0.20154	0.42014	URB2
ENSG00000143641	1	230193536	230417870	910	76	367903	-0.34191	0.63379	GALNT2
ENSG00000177614	1	230457392	230561475	414	43	367903	-0.20576	0.58151	PGBD5
ENSG00000135775	1	230778235	230829728	177	28	367903	0.45739	0.32369	COG2
ENSG00000135744	1	230838269	230850043	51	10	367903	0.60099	0.27392	AGT
ENSG00000135773	1	230883130	230937749	254	24	367903	-0.065671	0.52618	CAPN9
ENSG00000119280	1	230972865	231005335	120	21	367903	0.75958	0.22375	C1orf198
ENSG00000143643	1	231041989	231114621	269	19	367903	0.27277	0.39252	TTC13
ENSG00000173409	1	231114727	231136341	61	9	367903	-0.091392	0.53641	ARV1
ENSG00000182118	1	231154704	231175992	115	23	367903	1.1081	0.13392	FAM89A
ENSG00000119283	1	231297858	231357302	202	33	367903	0.99538	0.15978	TRIM67
ENSG00000143633	1	231359509	231376933	39	10	367903	0.066212	0.4736	C1orf131
ENSG00000116906	1	231376953	231413719	88	9	367903	2.1995	0.01392	GNPAT
ENSG00000116903	1	231468480	231473598	13	5	367903	1.1821	0.11858	EXOC8
ENSG00000010072	1	231472850	231490769	39	6	367903	0.96165	0.16811	SPRTN
ENSG00000135766	1	231499497	231560790	281	8	367903	0.76253	0.22287	EGLN1
ENSG00000116918	1	231664399	231702270	60	17	367903	0.12405	0.45064	TSNAX
ENSG00000270106	1	231664399	231954990	711	69	367903	-0.52613	0.7006	TSNAX-DISC1
ENSG00000162946	1	231762561	232177018	1235	124	367903	-0.92624	0.82284	DISC1
ENSG00000116991	1	232533711	232697304	538	47	367903	0.67101	0.25111	SIPA1L2
ENSG00000212916	1	232940643	232946092	11	3	367903	-0.82067	0.79408	MAP10
ENSG00000135778	1	233086351	233119628	83	10	367903	2.0056	0.02245	NTPCR
ENSG00000135749	1	233119181	233431459	1150	69	367903	-0.72423	0.76554	PCNXL2
ENSG00000143674	1	233463514	233520894	211	23	367903	-0.13783	0.55481	MLK4
ENSG00000135750	1	233749750	233808258	219	46	367903	-0.27918	0.60995	KCNK1
ENSG00000183780	1	234040679	234460262	1620	124	367903	-0.15045	0.5598	SLC35F3
ENSG00000168275	1	234509202	234519795	42	5	367903	-1.2042	0.88575	COA6
ENSG00000059588	1	234527059	234614849	428	47	367903	-1.4158	0.92159	TARBP1
ENSG00000168264	1	234740015	234745271	13	6	367903	-0.081331	0.53241	IRF2BP2
ENSG00000173726	1	235272651	235292251	46	6	367903	0.15083	0.44005	TOMM20
ENSG00000188739	1	235294498	235324772	68	10	367903	0.74312	0.2287	RBM34
ENSG00000054267	1	235294949	235491534	450	18	367903	1.1701	0.12098	ARID4B
ENSG00000152904	1	235490665	235507847	41	9	367903	1.8532	0.031924	GGPS1
ENSG00000116957	1	235530675	235612283	252	21	367903	1.8555	0.031759	TBCE
ENSG00000162885	1	235613238	235667781	126	13	367903	1.8045	0.035575	B3GALNT2
ENSG00000168243	1	235710987	235814054	336	38	367903	-0.2109	0.58352	GNG4
ENSG00000143669	1	235824341	236046940	309	18	367903	0.92804	0.17669	LYST
ENSG00000116962	1	236139130	236228462	253	29	367903	-0.018716	0.50747	NID1
ENSG00000077585	1	236305832	236385165	269	24	367903	0.072282	0.47119	GPR137B
ENSG00000086619	1	236378855	236445319	369	13	367903	0.11375	0.45472	ERO1LB
ENSG00000186197	1	236511562	236648214	601	54	367903	0.052017	0.47926	EDARADD
ENSG00000116977	1	236681300	236716281	239	11	367903	1.3708	0.085226	LGALS8
ENSG00000119285	1	236712305	236767804	328	14	367903	1.1979	0.11548	HEATR1
ENSG00000077522	1	236849754	236927931	301	34	367903	-0.69246	0.75567	ACTN2
ENSG00000116984	1	236958610	237067281	292	15	367903	-1.1826	0.88152	MTR
ENSG00000198626	1	237205505	237997288	2954	229	367903	-0.71659	0.76319	RYR2
ENSG00000116996	1	238045705	238054094	33	7	367903	1.1443	0.12626	ZP4
ENSG00000270188	1	238107024	238108575	11	2	367903	-0.8083	0.79054	MTRNR2L11
ENSG00000133019	1	239549865	240078750	1409	113	367903	1.3663	0.085918	CHRM3
ENSG00000155816	1	240177648	240638489	1734	98	367903	0.32202	0.37372	FMN2
ENSG00000268365	1	240629183	240643504	42	7	367903	1.6884	0.04567	AL646016.1
ENSG00000180875	1	240652873	240775449	396	76	367903	-1.3602	0.91311	GREM2
ENSG00000182901	1	240931554	241520530	2049	162	367903	0.49421	0.31058	RGS7
ENSG00000091483	1	241660903	241683061	45	13	367903	-0.69405	0.75617	FH
ENSG00000117009	1	241695434	241758944	224	47	367903	-1.684	0.95391	KMO
ENSG00000054277	1	241753404	241840678	276	49	367903	-0.75187	0.77393	OPN3
ENSG00000203668	1	241792155	241799232	19	9	367903	-0.93003	0.82382	CHML
ENSG00000162843	1	241815580	241965435	558	55	367903	-1.0381	0.85039	WDR64
ENSG00000174371	1	242011269	242058450	209	20	367903	3.1622	0.00078301	EXO1
ENSG00000197769	1	242158792	242162375	9	2	367903	0.56793	0.28504	MAP1LC3C
ENSG00000180287	1	242246288	242687998	1774	112	367903	0.055448	0.47789	PLD5
ENSG00000143702	1	243287730	243418650	220	24	367903	0.2123	0.41594	CEP170
ENSG00000269795	1	243388058	243395911	12	4	367903	0.36953	0.35587	AC092782.1
ENSG00000054282	1	243419320	243663394	455	38	367903	1.3056	0.095837	SDCCAG8
ENSG00000117020	1	243651535	244014381	598	30	367903	-0.12968	0.55159	AKT3
ENSG00000179456	1	244214585	244220778	6	4	367903	1.6144	0.053222	ZBTB18
ENSG00000268146	1	244227632	244231211	7	4	367903	1.9692	0.024463	AL590483.1
ENSG00000173728	1	244515937	244552965	165	22	367903	0.21233	0.41593	C1orf100
ENSG00000035687	1	244571796	244615436	118	21	367903	0.22282	0.41184	ADSS
ENSG00000179397	1	244617679	244804479	618	30	367903	-0.15329	0.56091	C1orf101
ENSG00000121644	1	244816237	244872335	128	18	367903	0.57167	0.28377	DESI2
ENSG00000203667	1	244998624	245008359	27	6	367903	-0.16953	0.56731	COX20
ENSG00000153187	1	245014468	245027844	16	6	367903	0.30493	0.38021	HNRNPU
ENSG00000272195	1	245132652	245134390	4	1	367903	0.25111	0.40087	RP11-156E8.1
ENSG00000203666	1	245133007	245290466	445	23	367903	-0.50487	0.69317	EFCAB2
ENSG00000162849	1	245318287	245872733	2197	204	367903	-0.21751	0.5861	KIF26B
ENSG00000185420	1	245912642	246670614	3330	104	367903	-1.2027	0.88545	SMYD3
ENSG00000162851	1	246703862	246729626	161	19	367903	0.079939	0.46814	TFB2M
ENSG00000162852	1	246729746	246831886	326	28	367903	1.0334	0.15071	CNST
ENSG00000143653	1	246887349	246931439	128	18	367903	-1.0402	0.85088	SCCPDH
ENSG00000153207	1	247002400	247095280	225	29	367903	2.6833	0.0036444	AHCTF1
ENSG00000197472	1	247108849	247171395	230	30	367903	0.74329	0.22865	ZNF695
ENSG00000135747	1	247108849	247242113	605	27	367903	0.18599	0.42623	ZNF670
ENSG00000188295	1	247263264	247267674	12	3	367903	0.45111	0.32596	ZNF669
ENSG00000221953	1	247273462	247275719	16	5	367903	0.23048	0.40886	C1orf229
ENSG00000196418	1	247285277	247335318	168	18	367903	0.58395	0.27963	ZNF124
ENSG00000162714	1	247460714	247495148	94	15	367903	0.64232	0.26033	ZNF496
ENSG00000162711	1	247579458	247612410	138	31	367903	0.76877	0.22102	NLRP3
ENSG00000177535	1	247614255	247615308	4	1	367903	-0.075936	0.53027	OR2B11
ENSG00000169224	1	247670360	247740992	241	42	367903	1.1437	0.12638	GCSAML
ENSG00000196242	1	247693434	247697141	11	4	367903	1.4451	0.074217	OR2C3
ENSG00000177489	1	247751662	247752615	4	2	367903	0.096188	0.46169	OR2G2
ENSG00000177476	1	247768856	247769838	4	2	367903	-0.56187	0.7129	OR2G3
ENSG00000197437	1	247835320	247836365	6	2	367903	-0.28755	0.61316	OR13G1
ENSG00000169214	1	247875045	247876105	7	3	367903	1.5314	0.06283	OR6F1
ENSG00000241128	1	247886401	247887345	4	2	367903	0.61226	0.27018	OR14A2
ENSG00000221888	1	247920676	247921982	3	1	367903	0.1031	0.45894	OR1C1
ENSG00000196772	1	247978102	247979031	3	1	367903	0.379	0.35234	OR14A16
ENSG00000197591	1	248004199	248005254	8	1	367903	-0.067244	0.52681	OR11L1
ENSG00000162722	1	248020501	248041507	90	13	367903	-0.030742	0.51226	TRIM58
ENSG00000238243	1	248031277	248060449	125	21	367903	-0.31631	0.62412	OR2W3
ENSG00000177462	1	248084320	248085258	4	2	367903	-0.16937	0.56725	OR2T8
ENSG00000177275	1	248097071	248098057	1	1	367903	1.2869	0.09906	OR2AJ1
ENSG00000196071	1	248100493	248264224	560	28	367903	0.55868	0.28819	OR2L13
ENSG00000196936	1	248112160	248113098	5	2	367903	0.30812	0.379	OR2L8
ENSG00000187080	1	248128535	248129641	4	2	367903	0.022822	0.4909	OR2AK2
ENSG00000197454	1	248185250	248186188	4	2	367903	1.613	0.05337	OR2L5
ENSG00000203663	1	248201474	248202607	2	1	367903	0.67474	0.24992	OR2L2
ENSG00000198128	1	248223984	248224922	5	1	367903	-0.10413	0.54147	OR2L3
ENSG00000162727	1	248308450	248309388	2	1	367903	0.99833	0.15906	OR2M5
ENSG00000198601	1	248343288	248344331	2	1	367903	-0.28264	0.61127	OR2M2
ENSG00000228198	1	248366332	248367392	4	2	367903	2.3355	0.0097589	OR2M3
ENSG00000171180	1	248402231	248403166	1	1	367903	-1.4318	0.9239	OR2M4
ENSG00000177212	1	248436073	248437138	1	1	367903	-0.83912	0.7993	OR2T33
ENSG00000177201	1	248457918	248458880	5	2	367903	-0.26926	0.60614	OR2T12
ENSG00000177186	1	248486894	248487899	8	2	367903	-0.78834	0.78475	OR2M7
ENSG00000177174	1	248512077	248513015	5	1	367903	-0.63072	0.73589	OR14C36
ENSG00000196944	1	248524883	248525929	7	2	367903	-0.61024	0.72915	OR2T4
ENSG00000198104	1	248550910	248551836	4	1	367903	-0.45714	0.67621	OR2T6
ENSG00000175143	1	248569296	248570405	2	1	367903	-0.28487	0.61213	OR2T1
ENSG00000227152	1	248604508	248605434	2	1	367903	1.3926	0.081872	OR2T7
ENSG00000188558	1	248684916	248685964	1	1	367903	-0.13932	0.5554	OR2G6
ENSG00000184022	1	248756052	248757100	2	1	367903	0.62113	0.26726	OR2T10
ENSG00000189181	1	248844628	248845629	5	1	367903	1.9131	0.027869	OR14I1
ENSG00000175137	1	249104648	249120832	33	8	367903	0.52018	0.30147	SH3BP5L
ENSG00000171161	1	249132409	249143716	19	7	367903	2.2301	0.01287	ZNF672
ENSG00000171163	1	249144205	249153343	13	4	367903	0.99275	0.16042	ZNF692
ENSG00000185220	1	249200395	249214145	34	14	367903	3.1509	0.00081387	PGBD2
ENSG00000184731	2	38814	46870	15	6	367903	0.87095	0.19189	FAM110C
ENSG00000035115	2	217730	266398	104	12	367903	0.56182	0.28712	SH3YL1
ENSG00000143727	2	264140	278283	30	6	367903	0.58678	0.27868	ACP1
ENSG00000189292	2	279558	288851	19	4	367903	-0.089149	0.53552	FAM150B
ENSG00000151353	2	667335	677439	28	6	367903	-1.1884	0.88266	TMEM18
ENSG00000172554	2	946554	1371385	1927	73	367903	-0.42985	0.66635	SNTG2
ENSG00000115705	2	1377995	1547483	674	48	367903	0.23793	0.40597	TPO
ENSG00000130508	2	1635659	1748624	407	50	367903	0.15013	0.44033	PXDN
ENSG00000186487	2	1792885	2335032	1689	102	367903	-1.356	0.91246	MYT1L
ENSG00000032389	2	3192696	3381653	721	34	367903	-0.50097	0.6918	TSSC1
ENSG00000171853	2	3383446	3488865	378	35	367903	0.57526	0.28256	TRAPPC12
ENSG00000182551	2	3501132	3523507	91	7	367903	0.99312	0.16033	ADI1
ENSG00000255767	2	3579574	3595547	61	14	367903	1.5584	0.059567	RP13-512J5.1
ENSG00000171865	2	3592383	3606206	51	12	367903	1.3829	0.083354	RNASEH1
ENSG00000171863	2	3622795	3628509	28	7	367903	0.74247	0.2289	RPS7
ENSG00000118004	2	3642426	3692048	208	23	367903	0.15805	0.43721	COLEC11
ENSG00000151360	2	3705785	3750261	173	21	367903	-1.2416	0.8928	ALLC
ENSG00000214866	2	3751453	3836122	330	45	367903	0.24991	0.40133	DCDC2C
ENSG00000176887	2	5832799	5841516	12	6	367903	0.76609	0.22181	SOX11
ENSG00000272268	2	6111712	6114374	8	3	367903	-1.2279	0.89026	DKFZP761K2322
[truncated: 17,534 more rows]

## Sheet: Figure 3c enrichment
Gene_set	NGENES	BETA	SE	P	P_FDR
GO_bp:go_regulation_of_male_gonad_development	8	2.3449	0.3505	1.15e-11	1.78089e-07
GO_cc:go_telomere_cap_complex	13	1.4329	0.25785	1.39e-08	0.000107628
GO_bp:go_regulation_of_nuclear_transcribed_mrna_catabolic_process_deadenylation_dependent_decay	20	1.1453	0.22044	1.03e-07	0.000531686
GO_bp:go_regulation_of_gonad_development	18	1.1027	0.22444	4.52e-07	0.00174992
GO_bp:go_sex_determination	21	0.85733	0.18466	1.73e-06	0.00477485
Curated_gene_sets:pid_angiopoietin_receptor_pathway	49	0.60415	0.13051	1.85e-06	0.00477485
GO_bp:go_positive_regulation_of_heart_growth	37	0.73523	0.16049	2.33e-06	0.00515463
GO_mf:go_translation_regulator_activity	132	0.32293	0.071828	3.48e-06	0.00633636
Curated_gene_sets:nikolsky_breast_cancer_5p15_amplicon	26	1.0762	0.24037	3.8e-06	0.00633636
Curated_gene_sets:pid_telomerase_pathway	68	0.49454	0.11144	4.57e-06	0.00633636
GO_bp:go_respiratory_system_development	195	0.30721	0.069442	4.87e-06	0.00633636
GO_bp:go_kidney_mesenchyme_development	19	1.0592	0.23951	4.91e-06	0.00633636
GO_bp:go_metanephric_mesenchyme_development	15	1.178	0.26857	5.81e-06	0.00651518
GO_bp:go_positive_regulation_of_gonad_development	10	1.5045	0.34328	5.89e-06	0.00651518
GO_bp:go_posttranscriptional_regulation_of_gene_expression	581	0.15535	0.036474	1.03e-05	0.00965598
GO_bp:go_type_i_pneumocyte_differentiation	5	2.0901	0.49108	1.04e-05	0.00965598
GO_bp:go_diaphragm_development	9	1.4292	0.33608	1.06e-05	0.00965598
Curated_gene_sets:wu_hbx_targets_3_dn	13	1.0504	0.2523	1.58e-05	0.0130408
Curated_gene_sets:tsai_dnajb4_targets_dn	6	1.7185	0.41316	1.6e-05	0.0130408
GO_bp:go_regulation_of_cell_cycle	1151	0.1049	0.026516	3.82e-05	0.0278748
GO_bp:go_positive_regulation_of_organ_growth	48	0.54932	0.13905	3.91e-05	0.0278748
Curated_gene_sets:pid_plk1_pathway	44	0.53164	0.13472	3.99e-05	0.0278748
GO_bp:go_cell_proliferation_involved_in_metanephros_development	10	1.3377	0.34043	4.28e-05	0.0278748
Curated_gene_sets:lindvall_immortalized_by_tert_up	65	0.45695	0.11636	4.32e-05	0.0278748
GO_bp:go_connective_tissue_development	266	0.22266	0.057082	4.81e-05	0.0297951
Curated_gene_sets:reactome_cellular_senescence	171	0.26571	0.068448	5.2e-05	0.0305724
GO_bp:go_chondroblast_differentiation	5	1.442	0.37259	5.45e-05	0.0305724
GO_bp:go_regulation_of_biomineral_tissue_development	86	0.40262	0.1042	5.6e-05	0.0305724
Curated_gene_sets:biocarta_egfr_smrte_pathway	11	1.1725	0.30395	5.75e-05	0.0305724
GO_bp:go_regulation_of_nuclear_transcribed_mrna_poly_a_tail_shortening	14	1.0613	0.27574	5.95e-05	0.0305724
Curated_gene_sets:pilon_klf1_targets_dn	1980	0.081069	0.021099	6.12e-05	0.0305724
GO_bp:go_positive_regulation_of_cell_cycle	380	0.17024	0.04474	7.11e-05	0.034408
GO_bp:go_cellular_response_to_starvation	146	0.26873	0.070995	7.71e-05	0.0361809
GO_bp:go_regulation_of_epidermis_development	82	0.40582	0.10823	8.89e-05	0.0404913
GO_bp:go_regulation_of_heart_growth	63	0.43956	0.11775	9.49e-05	0.0411007
GO_bp:go_regulation_of_cellular_amide_metabolic_process	375	0.16555	0.0444	9.65e-05	0.0411007
GO_bp:go_positive_regulation_of_mrna_catabolic_process	47	0.4729	0.12698	9.82e-05	0.0411007
GO_bp:go_negative_regulation_of_gonad_development	6	1.3753	0.3704	0.00010272	0.0418611
Curated_gene_sets:biocarta_rna_pathway	9	0.84475	0.22813	0.00010685	0.0424277
GO_bp:go_cellular_response_to_extracellular_stimulus	259	0.19974	0.054435	0.00012198	0.0472246
GO_bp:go_cell_cycle	1766	0.079042	0.021589	0.00012584	0.0475307
Curated_gene_sets:abdelmohsen_elavl4_targets	16	0.78634	0.21568	0.00013363	0.0485579
Curated_gene_sets:reactome_runx3_regulates_cdkn1a_transcription	7	1.448	0.39866	0.00014088	0.0485579
GO_bp:go_adrenal_gland_development	24	0.73586	0.20278	0.00014275	0.0485579
GO_bp:go_negative_regulation_of_telomere_maintenance_via_telomerase	20	0.7761	0.21404	0.0001443	0.0485579
GO_mf:go_dna_binding_transcription_factor_activity	1661	0.089685	0.024813	0.00015094	0.0485579
GO_bp:go_male_sex_determination	13	0.8914	0.24693	0.00015352	0.0485579
GO_bp:go_positive_regulation_of_cardiac_muscle_cell_proliferation	25	0.71786	0.19896	0.00015471	0.0485579
GO_bp:go_stress_induced_premature_senescence	8	1.0597	0.29395	0.00015638	0.0485579
GO_bp:go_organ_growth	176	0.25337	0.070293	0.00015678	0.0485579

## Sheet: Figure 4a coloc summary
tissue	gene_id	PP0	PP1	PP2	PP3	PP4	gene_symbol
Cultured_fibroblasts	ENSG00000184378.2	2.2e-11	0.076	1.71e-12	0.005	0.919	ACTRT3
Uterus	ENSG00000184378.2	0.642	1.45e-05	0.354	3.99e-06	0.004	ACTRT3
Whole_blood	ENSG00000184378.2	6.39e-05	0.062	6.4e-05	0.062	0.876	ACTRT3
Cultured_fibroblasts	ENSG00000158019.20	0.008	0.089	0.008	0.09	0.806	BABAM2
Cultured_fibroblasts	ENSG00000177951.17	1.74e-21	2.09e-21	0.001	0.000796	0.998	BET1L
Muscle_skeletal	ENSG00000177951.17	5.82e-31	2.1e-25	4.28e-08	0.014	0.986	BET1L
Uterus	ENSG00000177951.17	0.609	5.64e-06	0.39	1.81e-06	0.002	BET1L
Whole_blood	ENSG00000177951.17	8.34e-43	1.71e-37	4.89e-06	1	4.89e-05	BET1L
Cultured_fibroblasts	ENSG00000166323.12	1.28e-16	0.085	1.52e-17	0.009	0.905	C11orf65
Cultured_fibroblasts	ENSG00000026508.17	0.086	0.000271	0.882	0.003	0.029	CD44
Muscle_skeletal	ENSG00000026508.17	2.72e-20	1.02e-08	9.21e-14	0.034	0.966	CD44
Whole_blood	ENSG00000026508.17	0.002	6.5e-06	0.989	0.003	0.006	CD44
Cultured_fibroblasts	ENSG00000160867.14	3.08e-29	3.6e-26	0.000856	0.999	4.37e-06	FGFR4
Whole_blood	ENSG00000160867.14	9.93e-12	1.23e-08	3.87e-05	0.047	0.953	FGFR4
Cultured_fibroblasts	ENSG00000155393.12	9.49e-30	4.47e-23	1.68e-08	0.078	0.922	HEATR3
Muscle_skeletal	ENSG00000155393.12	2.83e-45	1.33e-38	2.12e-08	0.099	0.901	HEATR3
Uterus	ENSG00000155393.12	4.31e-18	1.96e-11	1.57e-08	0.07	0.93	HEATR3
Whole_blood	ENSG00000155393.12	4.84e-80	2.27e-73	1.06e-08	0.049	0.951	HEATR3
Cultured_fibroblasts	ENSG00000170606.14	5.49e-07	8.12e-08	0.019	0.002	0.979	HSPA4
Muscle_skeletal	ENSG00000170606.14	6.16e-23	9.09e-22	0.005	0.07	0.925	HSPA4
Whole_blood	ENSG00000170606.14	8.1e-14	1.18e-12	0.015	0.215	0.77	HSPA4
Cultured_fibroblasts	ENSG00000163491.16	0.000145	3.7e-06	0.907	0.023	0.07	NEK10
Muscle_skeletal	ENSG00000163491.16	0.018	0.009	0.062	0.03	0.881	NEK10
Cultured_fibroblasts	ENSG00000033800.13	3.44e-08	7.23e-08	0.306	0.645	0.049	PIAS1
Muscle_skeletal	ENSG00000033800.13	1.19e-09	1.52e-07	0.000345	0.043	0.957	PIAS1
Uterus	ENSG00000033800.13	0.012	2.23e-05	0.873	0.001	0.113	PIAS1
Whole_blood	ENSG00000033800.13	1.51e-12	1.03e-11	0.121	0.83	0.049	PIAS1
Cultured_fibroblasts	ENSG00000123728.9	1.95e-56	5.15e-24	3.78e-33	1	9.19e-11	RAP2C
Muscle_skeletal	ENSG00000123728.9	1.71e-08	6.4e-06	7.75e-05	0.028	0.972	RAP2C
Whole_blood	ENSG00000123728.9	2.84e-42	7.6e-10	3.74e-33	0.999	0.000505	RAP2C
Cultured_fibroblasts	ENSG00000135945.9	2.39e-16	8.3e-12	1.87e-06	0.064	0.936	REV1
Whole_blood	ENSG00000135945.9	4.42e-14	1.53e-09	2.07e-06	0.071	0.929	REV1
Cultured_fibroblasts	ENSG00000080546.13	0.002	0.000182	0.884	0.106	0.008	SESN1
Muscle_skeletal	ENSG00000080546.13	0.000329	0.057	0.00038	0.065	0.878	SESN1
Cultured_fibroblasts	ENSG00000125520.13	0.008	0.001	0.085	0.011	0.895	SLC2A4RG
Muscle_skeletal	ENSG00000125520.13	0.398	0.000711	0.551	0.000935	0.049	SLC2A4RG
Whole_blood	ENSG00000125520.13	0.924	8.92e-06	0.075	3.62e-07	0.000366	SLC2A4RG
Cultured_fibroblasts	ENSG00000134294.13	4.85e-08	0.084	2.88e-08	0.049	0.867	SLC38A2
Cultured_fibroblasts	ENSG00000141510.16	4.5e-79	0.005	8.21e-80	0	0.995	TP53

## Sheet: Figure 4b HEATR3 fibro
UL-GWAS			eQTL
rs_id	pval		rs_id	pval
rs12933866	0.1772		rs12933866	1.67745e-07
rs7186180	0.1179		rs7186180	1.36368e-07
rs9922332	0.02857		rs9922332	3.37368e-07
rs9923428	0.01758		rs9923428	5.08706e-07
rs4386136	0.02718		rs4386136	5.96269e-07
rs4785197	0.01758		rs4785197	5.08706e-07
rs4785198	0.017		rs4785198	1.03429e-07
rs66982378	0.1427		rs66982378	1.31703e-07
rs28494040	0.02553		rs28494040	1.41367e-07
rs35921552	0.02443		rs35921552	1.59528e-07
rs35211673	0.01713		rs35211673	1.2916e-07
rs6500271	0.2082		rs6500271	2.97972e-06
rs7188763	0.3132		rs7188763	1.34502e-05
rs1833252	0.2342		rs1833252	8.32334e-06
rs8047404	0.1235		rs8047404	3.7621e-08
rs12922806	0.3113		rs12922806	1.69055e-05
rs78162647	0.05414		rs78162647	2.17507e-08
rs12448047	0.2051		rs12448047	1.29135e-05
rs9936961	0.2937		rs9936961	1.67187e-05
rs7201362	0.2825		rs7201362	1.10498e-05
rs9939549	0.2064		rs9939549	8.493e-06
rs7200306	0.2846		rs7200306	1.67187e-05
rs1344522	0.3722		rs1344522	1.78838e-05
rs7202554	0.2085		rs7202554	4.28381e-06
rs1861648	0.2396		rs1861648	4.52929e-06
rs1965027	0.285		rs1965027	1.19102e-05
rs4785374	0.1863		rs4785374	2.9441e-06
rs4785199	0.2368		rs4785199	5.94285e-07
rs35667742	0.09246		rs35667742	4.50929e-09
rs9937745	0.1558		rs9937745	1.98103e-06
rs9935692	0.1618		rs9935692	1.98103e-06
rs35154259	0.4678		rs35154259	2.95822e-06
rs9937909	0.4793		rs9937909	1.13141e-06
rs9940053	0.4826		rs9940053	1.45089e-06
rs12448295	0.1429		rs12448295	3.35788e-06
rs34267819	0.005083		rs34267819	2.73189e-08
rs8054506	0.9543		rs8054506	1.9413e-08
rs8050747	0.4892		rs8050747	7.21974e-09
rs13336949	0.004397		rs13336949	3.60082e-10
rs13332251	0.01062		rs13332251	3.10969e-09
rs13333214	0.009241		rs13333214	6.07854e-10
rs13338099	0.009155		rs13338099	8.67059e-10
rs2010059	0.009858		rs2010059	5.13989e-11
rs2010064	0.009748		rs2010064	5.13989e-11
rs2004924	0.01601		rs2004924	3.04087e-09
rs2356743	0.004285		rs2356743	1.37484e-10
rs13332394	2.168e-10		rs13332394	2.03931e-20
rs9926402	2.526e-10		rs9926402	2.03931e-20
rs9930861	5.766e-09		rs9930861	7.94004e-15
rs1420673	1.131e-10		rs1420673	4.86696e-20
rs1187411	9.062e-11		rs1187411	8.90274e-21
rs11863670	8.594e-08		rs11863670	2.42684e-18
rs8050299	7.452e-08		rs8050299	9.75704e-19
rs75346353	0.001488		rs75346353	5.89319e-09
rs74966316	5.028e-05		rs74966316	3.07227e-07
rs62031491	6.279e-05		rs62031491	1.54766e-07
rs7498231	8.062e-08		rs7498231	1.19316e-18
rs4785375	9.537e-11		rs4785375	1.21824e-21
rs12148944	9.321e-11		rs12148944	1.21824e-21
rs13337499	1.405e-10		rs13337499	6.82316e-21
rs28881322	0.001165		rs28881322	3.1578e-10
rs9673494	8.878e-11		rs9673494	1.39106e-21
rs9745785	6.959e-05		rs9745785	2.47615e-05
rs12927850	1.354e-06		rs12927850	4.84155e-07
rs9745379	6.959e-05		rs9745379	2.47615e-05
rs62031498	7.492e-05		rs62031498	7.74426e-05
rs4638568	0.03219		rs4638568	2.9092e-09
rs13335120	3.954e-06		rs13335120	4.92943e-12
rs59617630	7.492e-05		rs59617630	7.74426e-05
rs7190908	7.492e-05		rs7190908	7.74426e-05
rs13331968	3.851e-06		rs13331968	4.92943e-12
rs11076510	7.669e-11		rs11076510	1.82882e-21
rs79127834	7.433e-05		rs79127834	7.74426e-05
rs28704005	3.66e-06		rs28704005	4.92943e-12
rs12103215	4.316e-06		rs12103215	4.19179e-11
rs12103257	3.95e-06		rs12103257	4.92943e-12
rs9940879	3.851e-06		rs9940879	4.92943e-12
rs7204814	1.206e-10		rs7204814	1.75115e-19
rs149344655	4.377e-05		rs149344655	7.74426e-05
rs7205404	1.206e-10		rs7205404	1.75115e-19
rs7187491	7.48e-05		rs7187491	4.2484e-05
rs111803698	3.802e-06		rs111803698	4.92943e-12
rs62032966	7.62e-05		rs62032966	7.74426e-05
rs75846068	6.624e-05		rs75846068	0.000103188
rs9933916	9.364e-11		rs9933916	8.17165e-19
rs62032967	7.618e-05		rs62032967	8.71745e-05
rs62032969	7.907e-05		rs62032969	7.74426e-05
rs12923219	3.783e-11		rs12923219	1.67257e-22
rs62032970	8.105e-05		rs62032970	7.74426e-05
rs62032971	7.858e-05		rs62032971	7.74426e-05
rs116964321	2.833e-06		rs116964321	5.72776e-12
rs62032972	7.34e-05		rs62032972	7.74426e-05
rs11643164	6.596e-11		rs11643164	2.45069e-21
rs11642909	5.653e-09		rs11642909	2.96245e-17
rs62032973	6.935e-06		rs62032973	4.67155e-08
rs2058815	1.903e-11		rs2058815	1.59756e-21
rs113472685	0.03655		rs113472685	1.38808e-09
rs62032975	8.549e-06		rs62032975	2.76951e-08
rs9934704	7.476e-06		rs9934704	1.72619e-08
rs9924833	7.65e-06		rs9924833	1.72619e-08
rs7194313	6.751e-06		rs7194313	2.76951e-08
rs17213264	6.751e-06		rs17213264	2.76951e-08
rs1477125	1.293e-11		rs1477125	1.20807e-21
rs9940389	5.691e-06		rs9940389	1.7913e-09
rs17213285	6.464e-06		rs17213285	2.76951e-08
rs1362633	1.258e-11		rs1362633	8.97864e-22
rs2884041	1.33e-11		rs2884041	1.20807e-21
rs62032976	6.375e-06		rs62032976	2.76951e-08
rs9941357	5.633e-06		rs9941357	1.7913e-09
rs11863991	1.258e-07		rs11863991	5.23081e-09
rs13329711	6.315e-06		rs13329711	1.7913e-09
rs62032977	7.362e-06		rs62032977	1.05763e-06
rs9302745	6.507e-06		rs9302745	6.58783e-07
rs2041920	1.258e-11		rs2041920	3.28643e-21
rs12709075	8.046e-06		rs12709075	6.58783e-07
rs9927091	7.901e-06		rs9927091	6.58783e-07
rs9927260	4.897e-06		rs9927260	2.08764e-11
rs2041918	1.431e-11		rs2041918	5.12639e-21
rs4640178	8.25e-06		rs4640178	1.05763e-06
rs199583170	9.412e-06		rs199583170	2.08764e-11
rs10852605	1.13e-11		rs10852605	1.91313e-20
rs1420692	5.976e-06		rs1420692	3.20066e-11
rs6500279	5.711e-06		rs6500279	6.58783e-07
rs76789525	8.077e-06		rs76789525	1.05763e-06
rs78847568	7.936e-06		rs78847568	1.05763e-06
rs7205542	5.412e-06		rs7205542	3.54939e-12
rs7198541	5.412e-06		rs7198541	3.54939e-12
rs1420689	1.287e-11		rs1420689	7.21537e-23
rs1420688	8.888e-06		rs1420688	6.58783e-07
rs4619403	1.223e-11		rs4619403	6.45539e-23
rs8049154	1.618e-11		rs8049154	6.45539e-23
rs55938088	1.265e-05		rs55938088	7.38681e-07
rs57817069	5.688e-06		rs57817069	3.54939e-12
rs11867099	8.699e-06		rs11867099	7.38681e-07
rs57995918	5.688e-06		rs57995918	3.54939e-12
rs61626821	5.548e-06		rs61626821	3.54939e-12
rs56198068	1.703e-07		rs56198068	1.10725e-23
rs12922541	1.655e-11		rs12922541	1.10725e-23
rs62032980	9.781e-06		rs62032980	1.39665e-06
rs2058814	1.222e-10		rs2058814	6.77132e-20
rs7202431	9.429e-06		rs7202431	7.38681e-07
rs72796122	5.692e-06		rs72796122	3.54939e-12
rs2160572	1.063e-05		rs2160572	1.05763e-06
rs6416784	9.913e-06		rs6416784	7.38681e-07
rs62032981	1.006e-05		rs62032981	1.05763e-06
rs72796123	3.215e-06		rs72796123	3.54939e-12
rs12918359	2.182e-05		rs12918359	1.81905e-06
rs141575166	4.378e-06		rs141575166	5.24661e-12
rs12598013	1.652e-05		rs12598013	1.81905e-06
rs72796126	5.435e-06		rs72796126	5.24661e-12
rs12918457	5.695e-12		rs12918457	1.87737e-23
rs62033023	1.515e-06		rs62033023	1.19903e-08
rs62033024	1.811e-12		rs62033024	1.57646e-25
rs11649294	1.811e-12		rs11649294	1.57646e-25
rs7186889	3.457e-12		rs7186889	2.08721e-25
rs57366543	1.949e-12		rs57366543	1.57646e-25
rs72796132	6.031e-06		rs72796132	1.14914e-11
rs12599260	3.356e-12		rs12599260	2.03813e-25
rs1861661	3.721e-12		rs1861661	2.03813e-25
rs8048108	5.585e-06		rs8048108	1.13231e-07
rs8048853	1.883e-12		rs8048853	1.57646e-25
rs62033025	1.377e-06		rs62033025	1.19903e-08
rs9935650	4.843e-06		rs9935650	3.54939e-12
rs2884045	3.176e-12		rs2884045	1.57646e-25
rs12933325	4.357e-12		rs12933325	2.03813e-25
rs62033026	1.526e-06		rs62033026	4.12445e-09
rs61045073	1.304e-06		rs61045073	1.19903e-08
rs28417155	5.091e-06		rs28417155	3.54939e-12
rs72796136	5.219e-06		rs72796136	3.54939e-12
rs28680954	1.974e-12		rs28680954	1.57646e-25
rs111871031	0.03881		rs111871031	1.38808e-09
rs8046856	4.962e-12		rs8046856	2.03813e-25
rs7193138	6.104e-06		rs7193138	1.13231e-07
rs8052492	4.709e-12		rs8052492	2.03813e-25
rs8051902	4.709e-12		rs8051902	2.03813e-25
rs4389139	4.839e-12		rs4389139	1.07298e-25
rs6500280	6.287e-06		rs6500280	1.13231e-07
rs1547478	4.239e-12		rs1547478	1.07298e-25
rs55646814	1.009e-09		rs55646814	1.22505e-25
rs140936993	2.227e-06		rs140936993	1.19903e-08
rs62033028	1.438e-06		rs62033028	1.19903e-08
rs2287197	5.229e-12		rs2287197	1.07298e-25
rs113149736	1.272e-05		rs113149736	2.61233e-12
rs62033029	2.347e-12		rs62033029	6.06033e-26
rs8047504	7.534e-12		rs8047504	5.41385e-26
rs59059423	7.534e-12		rs59059423	5.41385e-26
rs12932038	7.534e-12		rs12932038	5.41385e-26
rs9939688	5.149e-12		rs9939688	5.41385e-26
rs12931497	7.317e-12		rs12931497	5.41385e-26
rs112901477	1.039e-06		rs112901477	1.19903e-08
rs8044237	3.319e-05		rs8044237	1.47159e-07
rs6416785	2.368e-11		rs6416785	4.85721e-26
rs7203348	1.363e-11		rs7203348	5.33599e-27
rs8051216	1.397e-11		rs8051216	5.33599e-27
rs13338387	2.703e-12		rs13338387	4.13501e-27
rs7191639	2.833e-12		rs7191639	4.13501e-27
rs62033033	1.568e-06		rs62033033	1.19903e-08
rs2160570	1.435e-11		rs2160570	5.33599e-27
rs2160571	8.569e-12		rs2160571	1.07298e-25
rs28662020	4.563e-06		rs28662020	1.71324e-12
rs4591144	2.272e-11		rs4591144	5.33599e-27
rs4442804	2.053e-11		rs4442804	5.33599e-27
rs4635343	1.507e-11		rs4635343	5.33599e-27
rs8047742	1.435e-11		rs8047742	5.33599e-27
rs877639	1.435e-11		rs877639	5.33599e-27
rs2080504	1.295e-11		rs2080504	5.33599e-27
rs2287196	9.025e-12		rs2287196	5.33599e-27
rs2005402	1.23e-11		rs2005402	5.33599e-27
rs2356835	1.295e-11		rs2356835	5.33599e-27
rs2356836	1.363e-11		rs2356836	5.33599e-27
rs2356837	1.847e-05		rs2356837	9.31575e-12
rs2356838	1.11e-11		rs2356838	5.33599e-27
rs62029881	1.58e-06		rs62029881	1.19903e-08
rs8046344	1.168e-11		rs8046344	5.33599e-27
rs8057524	1.168e-11		rs8057524	5.33599e-27
rs62029882	1.598e-06		rs62029882	1.19903e-08
rs62029883	1.598e-06		rs62029883	1.19903e-08
rs72796156	3.757e-06		rs72796156	1.97876e-12
rs7498242	6.975e-12		rs7498242	1.07298e-25
rs76309522	1.598e-06		rs76309522	1.19903e-08
rs7190890	1.191e-11		rs7190890	5.33599e-27
rs12930079	5.522e-12		rs12930079	6.76284e-26
rs11642695	5.244e-12		rs11642695	1.07298e-25
rs72796165	3.547e-06		rs72796165	1.71324e-12
rs10852606	8.282e-12		rs10852606	5.33599e-27
rs8047079	3.71e-06		rs8047079	1.71324e-12
rs8047421	1.714e-05		rs8047421	9.31575e-12
rs2058813	1.762e-05		rs2058813	9.31575e-12
rs72796167	3.949e-06		rs72796167	1.71324e-12
rs62029887	1.405e-06		rs62029887	1.19903e-08
rs12926346	3.196e-12		rs12926346	1.07298e-25
rs8062151	1.64e-05		rs8062151	9.31575e-12
rs28403394	3.484e-06		rs28403394	1.71324e-12
rs11642579	1.617e-05		rs11642579	9.31575e-12
rs80088571	1.292e-06		rs80088571	2.26864e-09
rs4785381	1.548e-05		rs4785381	9.31575e-12
rs11355227	0.0003217		rs11355227	9.31575e-12
rs1477128	3.149e-06		rs1477128	7.9785e-13
rs1477129	3.149e-06		rs1477129	7.9785e-13
rs1477131	0.0001325		rs1477131	1.71324e-12
rs72796173	3.031e-06		rs72796173	1.71324e-12
rs11640627	1.417e-05		rs11640627	9.31575e-12
rs62029889	1.397e-06		rs62029889	6.06847e-09
rs6500282	4.257e-12		rs6500282	5.33599e-27
rs72798033	2.956e-06		rs72798033	1.71324e-12
rs8052350	1.256e-05		rs8052350	9.31575e-12
rs1558813	1.375e-05		rs1558813	9.31575e-12
rs75605575	0.0442		rs75605575	1.29313e-09
rs9939878	2.569e-06		rs9939878	2.99457e-12
rs12934889	7.365e-05		rs12934889	1.24105e-11
rs11866921	2.728e-06		rs11866921	1.41553e-12
rs4785382	3.036e-06		rs4785382	7.16826e-13
rs8046148	1.088e-06		rs8046148	7.96279e-12
rs9933767	1.047e-06		rs9933767	7.96279e-12
rs112631909	0.06303		rs112631909	1.75378e-05
rs12596993	0.01107		rs12596993	0.000138729
rs4074655	4.311e-08		rs4074655	5.76162e-18
rs4074654	6.015e-08		rs4074654	6.38481e-18
rs3892270	7.846e-08		rs3892270	4.18371e-17
rs6500285	6.259e-08		rs6500285	6.38481e-18
rs201217862	0.000103		rs201217862	2.87747e-12
rs7200551	2.177e-07		rs7200551	4.18371e-17
rs4785383	2.176e-07		rs4785383	4.18371e-17
rs4785384	2.176e-07		rs4785384	4.18371e-17
rs6500287	1.939e-07		rs6500287	4.18371e-17
rs6500288	1.995e-07		rs6500288	4.18371e-17
rs7206735	1.682e-07		rs7206735	4.18371e-17
rs1362634	2.494e-07		rs1362634	5.76162e-18
rs11865001	2.855e-07		rs11865001	8.08728e-18
rs4396535	2.415e-07		rs4396535	8.08728e-18
rs7191359	2.943e-07		rs7191359	8.08728e-18
rs6500290	2.26e-07		rs6500290	5.76162e-18
rs7184940	1.964e-07		rs7184940	5.27562e-17
rs112893616	0.05382		rs112893616	1.75378e-05
rs11648300	4.745e-07		rs11648300	3.11684e-07
rs6500291	1.233e-07		rs6500291	9.07899e-17
rs12920442	3.143e-07		rs12920442	1.34804e-16
rs111977329	0.0972		rs111977329	4.84939e-05
rs111460948	0.02584		rs111460948	5.11008e-07
rs12931417	3.816e-05		rs12931417	6.06096e-06
rs7198659	0.0062		rs7198659	5.9548e-08
rs12917838	0.0001026		rs12917838	0.000139338
rs12932696	8.435e-05		rs12932696	7.11726e-05
rs77791228	0.001472		rs77791228	1.88252e-06
rs4785385	4.179e-05		rs4785385	1.15632e-05
rs4785386	2.487e-07		rs4785386	5.71107e-14
rs2080506	0.003118		rs2080506	3.76339e-06
rs2080505	4.48e-05		rs2080505	1.15632e-05
rs9708799	8.382e-05		rs9708799	3.75932e-05
rs7190762	9.137e-05		rs7190762	2.90637e-05
rs11639591	4.369e-07		rs11639591	4.55089e-11
rs79726587	0.02247		rs79726587	7.99156e-08
rs12923319	7.317e-07		rs12923319	2.42202e-10
rs58512578	0.004055		rs58512578	0.000109175
rs4785387	3.383e-08		rs4785387	2.29834e-07
rs7185189	1.327e-07		rs7185189	6.97606e-08
rs11076517	5.02e-08		rs11076517	9.58171e-08
rs12599044	5.218e-08		rs12599044	1.46928e-07
rs11641931	5.218e-08		rs11641931	9.58171e-08
rs3886584	0.0001013		rs3886584	2.17765e-05
rs2111236	6.319e-07		rs2111236	1.21242e-06
rs6500294	0.0001921		rs6500294	9.41557e-05
rs8057633	2.71e-06		rs8057633	6.73815e-07
rs1558812	2.463e-06		rs1558812	1.61125e-06
rs12924597	2.426e-06		rs12924597	1.61125e-06
rs7185901	0.0001633		rs7185901	0.000125183
rs11646815	6.793e-05		rs11646815	0.000198471
rs55840035	1.184e-06		rs55840035	2.52105e-06
rs7184864	7.749e-05		rs7184864	0.000180193
rs76219171	0.07612		rs76219171	3.42488e-05
rs11076518	6.294e-06		rs11076518	7.49412e-06
rs9925196	0.0001057		rs9925196	0.00019765
rs11076519	1.274e-06		rs11076519	4.32952e-06
rs200165519	0.2647		rs200165519	1.24145e-05
rs12446025	1.176e-06		rs12446025	4.32952e-06
rs12934054	9.137e-07		rs12934054	4.32952e-06
rs34781206	0.01246		rs34781206	4.32952e-06
rs12599953	8.493e-08		rs12599953	1.36346e-06
rs7192476	1.173e-06		rs7192476	2.52105e-06
rs12598291	2.066e-06		rs12598291	2.52105e-06
rs12598338	2.45e-06		rs12598338	4.32952e-06
rs12925311	2.065e-06		rs12925311	4.32952e-06
rs7186732	0.0001359		rs7186732	0.000180193
rs7192973	0.0001397		rs7192973	0.000193336
rs12448630	1.337e-06		rs12448630	2.52105e-06
rs6500298	2.244e-06		rs6500298	4.32952e-06
rs2541563	2.105e-06		rs2541563	2.52105e-06
rs7191151	2.604e-06		rs7191151	4.32952e-06
rs7191171	2.604e-06		rs7191171	4.32952e-06
rs2541708	2.896e-06		rs2541708	4.32952e-06
rs8057842	3.218e-06		rs8057842	4.32952e-06
rs2541562	0.0001727		rs2541562	0.000175212
rs2541561	2.604e-06		rs2541561	4.32952e-06
rs2541707	2.604e-06		rs2541707	4.32952e-06
rs2541706	2.604e-06		rs2541706	4.32952e-06
rs12922655	0.004345		rs12922655	4.32952e-06
rs11076521	2.393e-07		rs11076521	3.286e-07
rs7404952	2.604e-06		rs7404952	4.32952e-06
rs1420687	2.06e-06		rs1420687	2.52105e-06
rs1420686	2.814e-06		rs1420686	2.52105e-06
rs1968187	0.07471		rs1968187	0.000148998
rs2541559	0.005198		rs2541559	2.52105e-06
rs4785391	2.698e-06		rs4785391	2.52105e-06
rs75146758	0.06302		rs75146758	1.24145e-05
rs8055697	0.0001775		rs8055697	0.000193336
rs8056580	0.0004074		rs8056580	5.00245e-05
rs11641530	2.03e-06		rs11641530	3.3458e-06
rs11642755	0.0001715		rs11642755	0.000157754
rs4785205	0.0001746		rs4785205	0.000157754
rs7205564	0.0001727		rs7205564	0.000157754
rs10852607	2.898e-06		rs10852607	5.05725e-07
rs4238814	2.753e-06		rs4238814	1.70657e-07
rs11076522	5.044e-07		rs11076522	8.87925e-08
rs11440219	0.0137		rs11440219	7.55935e-07
rs3887556	3.051e-07		rs3887556	1.3877e-07
rs3859117	2.604e-06		rs3859117	7.55935e-07
rs12935209	1.361e-06		rs12935209	4.19172e-08
rs35056091	0.06309		rs35056091	2.28344e-06
rs138572890	0.985		rs138572890	6.67203e-05
rs4611456	0.0008429		rs4611456	0.000145725
rs4374170	0.0007253		rs4374170	0.000194598
rs3814283	4.303e-05		rs3814283	9.69074e-05
rs7205514	1.223e-05		rs7205514	2.01199e-06
rs4444336	0.0001462		rs4444336	4.8965e-07
rs34346733	1.349e-06		rs34346733	7.70193e-09
rs34397078	1.318e-06		rs34397078	5.55169e-09
rs5816682	0.005854		rs5816682	6.50136e-05
rs4383144	0.004597		rs4383144	0.000102135
rs117133873	0.01672		rs117133873	2.278e-05
rs4268746	0.005921		rs4268746	0.000191566
rs62028300	0.001516		rs62028300	3.7035e-06
rs3915617	0.001363		rs3915617	3.58465e-05
rs3915616	0.000694		rs3915616	2.9047e-06
rs59402890	0.4428		rs59402890	3.56973e-05
rs1540620	0.5665		rs1540620	3.16679e-05
rs62028325	0.5572		rs62028325	1.98034e-05
rs12922965	0.9999		rs12922965	9.30417e-05
rs1109863	0.8074		rs1109863	1.17702e-05
rs2357623	0.9209		rs2357623	2.30832e-05

## Sheet: Figure 4c HEATR3 muscle
UL-GWAS			eQTL
rs_id	pval		rs_id	pval
rs12446775	0.02784		rs12446775	1.24421e-07
rs4785369	0.04176		rs4785369	2.40329e-05
rs4785370	0.06776		rs4785370	8.28044e-06
rs8063649	0.07131		rs8063649	1.08827e-05
rs6500268	0.02613		rs6500268	2.45343e-08
rs9937180	0.02731		rs9937180	2.73466e-08
rs6500269	0.09173		rs6500269	7.62178e-05
rs7186452	0.04479		rs7186452	1.77883e-05
rs12598915	0.1373		rs12598915	1.9737e-05
rs12927535	0.05083		rs12927535	4.53409e-05
rs12933417	0.01211		rs12933417	5.50602e-08
rs8054593	0.05298		rs8054593	3.72975e-05
rs4785372	0.04471		rs4785372	1.06237e-05
rs7191565	0.04628		rs7191565	1.18717e-05
rs12448272	0.05436		rs12448272	6.72413e-05
rs59563854	0.05561		rs59563854	5.32424e-05
rs7204868	0.1309		rs7204868	1.82321e-07
rs2111230	0.129		rs2111230	3.21702e-07
rs6500270	0.09605		rs6500270	2.0137e-06
rs7199622	0.1142		rs7199622	1.19446e-07
rs55923788	0.0284		rs55923788	2.3553e-06
rs112606878	0.1326		rs112606878	4.09274e-08
rs67659604	0.8136		rs67659604	1.63919e-05
rs9929275	0.5683		rs9929275	9.49129e-06
rs62031483	0.2433		rs62031483	7.95646e-05
rs62031484	0.1122		rs62031484	4.49602e-05
rs7202304	0.211		rs7202304	2.03146e-05
rs12933866	0.1772		rs12933866	9.0772e-05
rs7186180	0.1179		rs7186180	1.66059e-05
rs9922332	0.02857		rs9922332	8.43623e-12
rs9923428	0.01758		rs9923428	1.88449e-12
rs4386136	0.02718		rs4386136	6.88475e-12
rs4785197	0.01758		rs4785197	1.88449e-12
rs4785198	0.017		rs4785198	3.74873e-13
rs66982378	0.1427		rs66982378	0.000111699
rs28494040	0.02553		rs28494040	1.42359e-11
rs35921552	0.02443		rs35921552	9.1057e-12
rs35211673	0.01713		rs35211673	4.74907e-12
rs6500271	0.2082		rs6500271	1.16435e-11
rs7188763	0.3132		rs7188763	7.4317e-11
rs1833252	0.2342		rs1833252	2.95468e-12
rs8047404	0.1235		rs8047404	9.06569e-06
rs12922806	0.3113		rs12922806	1.43237e-10
rs78162647	0.05414		rs78162647	1.2799e-05
rs12448047	0.2051		rs12448047	4.4397e-11
rs9936961	0.2937		rs9936961	2.14261e-10
rs7201362	0.2825		rs7201362	1.23319e-10
rs9939549	0.2064		rs9939549	1.68757e-11
rs7200306	0.2846		rs7200306	2.14261e-10
rs1344522	0.3722		rs1344522	4.85022e-10
rs7202554	0.2085		rs7202554	9.71646e-12
rs1861648	0.2396		rs1861648	1.11925e-10
rs1965027	0.285		rs1965027	2.45122e-11
rs4785374	0.1863		rs4785374	2.24902e-12
rs4785199	0.2368		rs4785199	8.10234e-12
rs35667742	0.09246		rs35667742	2.14588e-06
rs72792080	0.6793		rs72792080	8.1936e-05
rs9937745	0.1558		rs9937745	6.72774e-13
rs9935692	0.1618		rs9935692	6.72774e-13
rs35154259	0.4678		rs35154259	4.3464e-12
rs9937909	0.4793		rs9937909	1.61677e-12
rs9940053	0.4826		rs9940053	1.65123e-12
rs12448295	0.1429		rs12448295	4.43132e-12
rs1477122	0.9019		rs1477122	9.96602e-05
rs72792096	0.6986		rs72792096	3.06658e-05
rs34267819	0.005083		rs34267819	2.4611e-09
rs8054506	0.9543		rs8054506	3.0697e-19
rs8050747	0.4892		rs8050747	3.14326e-10
rs13336949	0.004397		rs13336949	3.51539e-10
rs13332251	0.01062		rs13332251	5.11908e-11
rs13333214	0.009241		rs13333214	1.62784e-10
rs13338099	0.009155		rs13338099	1.20454e-10
rs2010059	0.009858		rs2010059	5.46555e-10
rs2010064	0.009748		rs2010064	5.46555e-10
rs2356742	0.78		rs2356742	3.78977e-05
rs2004924	0.01601		rs2004924	2.47084e-20
rs2356743	0.004285		rs2356743	1.28403e-10
rs13332394	2.168e-10		rs13332394	9.97324e-13
rs9926402	2.526e-10		rs9926402	6.95782e-13
rs9930861	5.766e-09		rs9930861	2.34335e-08
rs1420673	1.131e-10		rs1420673	1.13888e-12
rs9921295	0.3771		rs9921295	5.31889e-11
rs72794271	0.3951		rs72794271	2.37512e-12
rs7204293	0.3555		rs7204293	8.51659e-14
rs8047047	0.3407		rs8047047	1.217e-13
rs3095716	0.354		rs3095716	1.57205e-13
rs9929913	0.3747		rs9929913	2.27684e-10
rs6500276	0.3606		rs6500276	1.57205e-13
rs55830064	0.2578		rs55830064	1.8494e-16
rs1187411	9.062e-11		rs1187411	1.64504e-36
rs12445755	0.2932		rs12445755	2.30402e-15
rs9939479	0.2715		rs9939479	1.80388e-12
rs11863670	8.594e-08		rs11863670	1.5373e-12
rs8050299	7.452e-08		rs8050299	8.81184e-16
rs75346353	0.001488		rs75346353	8.52529e-09
rs74966316	5.028e-05		rs74966316	1.62432e-05
rs12449127	0.2919		rs12449127	3.72428e-14
rs62031491	6.279e-05		rs62031491	1.18301e-05
rs7498231	8.062e-08		rs7498231	4.72524e-15
rs148139099	0.5735		rs148139099	1.33963e-06
rs59952328	0.2552		rs59952328	2.6729e-16
rs4785375	9.537e-11		rs4785375	1.08357e-36
rs12148944	9.321e-11		rs12148944	1.08357e-36
rs13337499	1.405e-10		rs13337499	3.37849e-16
rs28881322	0.001165		rs28881322	9.90487e-11
rs9673494	8.878e-11		rs9673494	1.84455e-36
rs12927850	1.354e-06		rs12927850	4.05938e-11
rs4638568	0.03219		rs4638568	8.20522e-08
rs11863493	0.2604		rs11863493	4.04873e-16
rs13335120	3.954e-06		rs13335120	1.36813e-11
rs13331968	3.851e-06		rs13331968	1.36813e-11
rs11076510	7.669e-11		rs11076510	1.43104e-35
rs61664067	0.2956		rs61664067	2.02047e-17
rs28704005	3.66e-06		rs28704005	1.36813e-11
rs12103215	4.316e-06		rs12103215	4.1218e-11
rs12103257	3.95e-06		rs12103257	1.36813e-11
rs9940879	3.851e-06		rs9940879	1.36813e-11
rs7204814	1.206e-10		rs7204814	4.31274e-13
rs7205404	1.206e-10		rs7205404	4.31274e-13
rs111803698	3.802e-06		rs111803698	1.36813e-11
rs57596938	0.2888		rs57596938	2.02047e-17
rs9933916	9.364e-11		rs9933916	1.73067e-13
rs12923219	3.783e-11		rs12923219	1.33488e-36
rs72794297	0.2216		rs72794297	1.33328e-17
rs72794299	0.211		rs72794299	7.94922e-19
rs116964321	2.833e-06		rs116964321	1.14714e-11
rs72794300	0.2544		rs72794300	4.93878e-14
rs11643164	6.596e-11		rs11643164	1.10083e-37
rs11642909	5.653e-09		rs11642909	1.14515e-30
rs2058815	1.903e-11		rs2058815	4.38505e-37
rs113472685	0.03655		rs113472685	3.12513e-07
rs1477125	1.293e-11		rs1477125	5.47296e-16
rs9940389	5.691e-06		rs9940389	3.48284e-10
rs1362633	1.258e-11		rs1362633	1.77173e-40
rs2884041	1.33e-11		rs2884041	5.47296e-16
rs9941357	5.633e-06		rs9941357	3.48284e-10
rs11863991	1.258e-07		rs11863991	1.28515e-06
rs13329711	6.315e-06		rs13329711	3.48284e-10
rs58069930	0.3066		rs58069930	3.31917e-20
rs2041920	1.258e-11		rs2041920	1.40359e-40
rs9927260	4.897e-06		rs9927260	4.18158e-12
rs2041918	1.431e-11		rs2041918	7.37495e-38
rs199583170	9.412e-06		rs199583170	4.18158e-12
rs10852605	1.13e-11		rs10852605	5.36721e-16
rs1420692	5.976e-06		rs1420692	1.35081e-12
rs7205542	5.412e-06		rs7205542	3.32599e-13
rs7198541	5.412e-06		rs7198541	3.32599e-13
rs1420689	1.287e-11		rs1420689	1.82443e-40
rs4619403	1.223e-11		rs4619403	8.75173e-42
rs8049154	1.618e-11		rs8049154	8.75173e-42
rs72796115	0.3078		rs72796115	2.56409e-21
rs57817069	5.688e-06		rs57817069	2.33516e-13
rs57995918	5.688e-06		rs57995918	2.33516e-13
rs61626821	5.548e-06		rs61626821	2.33516e-13
rs56198068	1.703e-07		rs56198068	7.05947e-41
rs12922541	1.655e-11		rs12922541	4.05306e-41
rs12444810	0.3078		rs12444810	4.58084e-20
rs4785377	0.3108		rs4785377	2.65406e-18
rs2058814	1.222e-10		rs2058814	1.37481e-14
rs72796122	5.692e-06		rs72796122	3.32599e-13
rs72796123	3.215e-06		rs72796123	2.93759e-13
rs75157273	0.3309		rs75157273	2.45935e-21
rs12918359	2.182e-05		rs12918359	1.69608e-18
rs141575166	4.378e-06		rs141575166	4.87436e-13
rs12598013	1.652e-05		rs12598013	1.69608e-18
rs72796126	5.435e-06		rs72796126	4.87436e-13
rs12918457	5.695e-12		rs12918457	4.17195e-38
rs4785379	0.3195		rs4785379	7.71398e-22
rs9936966	0.278		rs9936966	3.75269e-18
rs62033024	1.811e-12		rs62033024	3.43598e-16
rs11649294	1.811e-12		rs11649294	3.43598e-16
rs13339262	0.8042		rs13339262	3.75269e-18
rs7186889	3.457e-12		rs7186889	8.03826e-42
rs55647424	0.3255		rs55647424	7.71398e-22
rs57366543	1.949e-12		rs57366543	3.43598e-16
rs56337141	0.3269		rs56337141	7.71398e-22
rs72796132	6.031e-06		rs72796132	4.9396e-13
rs12599260	3.356e-12		rs12599260	8.03826e-42
rs7193487	0.2781		rs7193487	3.75269e-18
rs12448508	0.3242		rs12448508	7.71398e-22
rs9939710	0.2765		rs9939710	3.75269e-18
rs1861661	3.721e-12		rs1861661	1.54427e-41
rs9932240	0.259		rs9932240	3.75269e-18
rs8064107	0.2786		rs8064107	3.75269e-18
rs8064089	0.2765		rs8064089	3.75269e-18
rs8048108	5.585e-06		rs8048108	8.93837e-19
rs12446947	0.3224		rs12446947	7.71398e-22
rs9924629	0.2786		rs9924629	3.96785e-18
rs8048853	1.883e-12		rs8048853	5.25707e-16
rs4785202	0.2807		rs4785202	3.75269e-18
rs4785203	0.2807		rs4785203	3.75269e-18
rs9935650	4.843e-06		rs9935650	3.32599e-13
rs9925215	0.2807		rs9925215	3.75269e-18
rs2884045	3.176e-12		rs2884045	5.25707e-16
rs8056208	0.2807		rs8056208	3.75269e-18
rs12933325	4.357e-12		rs12933325	8.03826e-42
rs28417155	5.091e-06		rs28417155	3.32599e-13
rs72796136	5.219e-06		rs72796136	3.32599e-13
rs28680954	1.974e-12		rs28680954	5.25707e-16
rs111871031	0.03881		rs111871031	3.92216e-07
rs7186983	0.2966		rs7186983	3.75269e-18
rs8046856	4.962e-12		rs8046856	1.53851e-41
rs7187350	0.2837		rs7187350	3.75269e-18
rs7193138	6.104e-06		rs7193138	8.93837e-19
rs8052492	4.709e-12		rs8052492	1.54427e-41
rs8051902	4.709e-12		rs8051902	1.54427e-41
rs7192665	0.3445		rs7192665	2.10885e-21
rs4389139	4.839e-12		rs4389139	3.23395e-42
rs6500280	6.287e-06		rs6500280	8.93837e-19
rs1547478	4.239e-12		rs1547478	3.23395e-42
rs55646814	1.009e-09		rs55646814	4.38118e-42
rs4785204	0.3626		rs4785204	7.71398e-22
rs7191384	0.3479		rs7191384	4.51462e-21
rs72796141	0.0002659		rs72796141	2.93261e-05
rs2287197	5.229e-12		rs2287197	3.23395e-42
rs113149736	1.272e-05		rs113149736	1.18094e-13
rs62033029	2.347e-12		rs62033029	2.21463e-16
rs1861662	0.3561		rs1861662	7.71398e-22
rs8047504	7.534e-12		rs8047504	4.38118e-42
rs59059423	7.534e-12		rs59059423	4.38118e-42
rs12932038	7.534e-12		rs12932038	2.30062e-42
rs9939688	5.149e-12		rs9939688	2.30062e-42
rs12931497	7.317e-12		rs12931497	2.30062e-42
rs6416785	2.368e-11		rs6416785	1.56355e-42
rs56301818	0.3298		rs56301818	1.59951e-21
rs72796146	0.3685		rs72796146	7.71398e-22
rs7203348	1.363e-11		rs7203348	8.1888e-43
rs8051216	1.397e-11		rs8051216	8.1888e-43
rs13338387	2.703e-12		rs13338387	6.16401e-17
rs7191639	2.833e-12		rs7191639	6.16401e-17
rs72796148	0.4326		rs72796148	4.97577e-22
rs2160570	1.435e-11		rs2160570	8.1888e-43
rs2160571	8.569e-12		rs2160571	2.09604e-42
rs28662020	4.563e-06		rs28662020	1.18094e-13
rs72796149	0.4326		rs72796149	4.97577e-22
rs4785380	0.4521		rs4785380	4.97577e-22
rs4591144	2.272e-11		rs4591144	8.1888e-43
rs4442804	2.053e-11		rs4442804	8.1888e-43
rs4635343	1.507e-11		rs4635343	8.1888e-43
rs72796151	0.4299		rs72796151	4.97577e-22
rs8047742	1.435e-11		rs8047742	8.1888e-43
rs877639	1.435e-11		rs877639	8.1888e-43
rs2080504	1.295e-11		rs2080504	8.1888e-43
rs2287196	9.025e-12		rs2287196	8.1888e-43
rs2005402	1.23e-11		rs2005402	8.1888e-43
rs2356835	1.295e-11		rs2356835	8.1888e-43
rs2356836	1.363e-11		rs2356836	8.1888e-43
rs2356837	1.847e-05		rs2356837	7.37702e-37
rs2356838	1.11e-11		rs2356838	8.1888e-43
rs72796155	0.4624		rs72796155	4.97577e-22
rs8046344	1.168e-11		rs8046344	8.1888e-43
rs8057524	1.168e-11		rs8057524	8.1888e-43
rs72796156	3.757e-06		rs72796156	2.30256e-12
rs8062668	0.4135		rs8062668	4.97577e-22
rs7498242	6.975e-12		rs7498242	2.09604e-42
rs1968186	0.4135		rs1968186	4.97577e-22
rs148996826	0.4189		rs148996826	4.97577e-22
rs7190890	1.191e-11		rs7190890	8.1888e-43
rs12930079	5.522e-12		rs12930079	1.49008e-42
rs11642695	5.244e-12		rs11642695	2.09604e-42
rs72796165	3.547e-06		rs72796165	1.18094e-13
rs60561577	0.4108		rs60561577	8.78512e-21
rs10852606	8.282e-12		rs10852606	8.1888e-43
rs8047079	3.71e-06		rs8047079	1.18094e-13
rs8047421	1.714e-05		rs8047421	7.37702e-37
rs2058813	1.762e-05		rs2058813	7.37702e-37
rs72796167	3.949e-06		rs72796167	1.18094e-13
rs12926346	3.196e-12		rs12926346	2.09604e-42
rs8062151	1.64e-05		rs8062151	7.37702e-37
rs28403394	3.484e-06		rs28403394	1.18094e-13
rs72796169	0.4253		rs72796169	1.35804e-21
rs11642579	1.617e-05		rs11642579	7.37702e-37
rs55707752	0.3741		rs55707752	6.74002e-20
rs4785381	1.548e-05		rs4785381	7.37702e-37
rs11355227	0.0003217		rs11355227	7.37702e-37
rs60675303	0.9631		rs60675303	1.35804e-21
rs1477128	3.149e-06		rs1477128	6.57264e-14
rs1477129	3.149e-06		rs1477129	6.57264e-14
rs1477131	0.0001325		rs1477131	1.18094e-13
rs3217165	0.9642		rs3217165	1.35804e-21
rs72796173	3.031e-06		rs72796173	1.18094e-13
rs11640627	1.417e-05		rs11640627	7.37702e-37
rs7188083	0.3963		rs7188083	4.97577e-22
rs6500282	4.257e-12		rs6500282	2.00433e-42
rs72798033	2.956e-06		rs72798033	1.18094e-13
rs8052350	1.256e-05		rs8052350	7.37702e-37
rs1558813	1.375e-05		rs1558813	7.37702e-37
rs75605575	0.0442		rs75605575	6.40734e-08
rs76785277	0.005239		rs76785277	2.99464e-05
rs9939878	2.569e-06		rs9939878	1.02245e-09
rs12934889	7.365e-05		rs12934889	4.56899e-35
rs11866921	2.728e-06		rs11866921	6.86366e-13
rs4785382	3.036e-06		rs4785382	3.89839e-36
rs4569276	0.07531		rs4569276	2.27052e-20
rs8046148	1.088e-06		rs8046148	2.40316e-36
rs9933767	1.047e-06		rs9933767	2.26001e-36
rs12596993	0.01107		rs12596993	2.14092e-19
rs4074655	4.311e-08		rs4074655	1.658e-38
rs4074654	6.015e-08		rs4074654	5.53607e-39
rs3892270	7.846e-08		rs3892270	8.24069e-38
rs6500285	6.259e-08		rs6500285	5.53607e-39
rs201217862	0.000103		rs201217862	3.58735e-11
rs7200551	2.177e-07		rs7200551	8.24069e-38
rs4785383	2.176e-07		rs4785383	8.24069e-38
rs4785384	2.176e-07		rs4785384	8.24069e-38
rs6500287	1.939e-07		rs6500287	8.24069e-38
rs6500288	1.995e-07		rs6500288	8.24069e-38
rs7206735	1.682e-07		rs7206735	8.24069e-38
rs1362634	2.494e-07		rs1362634	1.658e-38
rs72798038	0.07754		rs72798038	1.71957e-18
rs79785250	0.08012		rs79785250	1.71957e-18
rs72798040	0.08794		rs72798040	3.76247e-19
rs11865001	2.855e-07		rs11865001	7.54814e-39
rs4396535	2.415e-07		rs4396535	7.54814e-39
rs7191359	2.943e-07		rs7191359	7.54814e-39
rs6500290	2.26e-07		rs6500290	3.72617e-39
rs7184940	1.964e-07		rs7184940	1.06395e-37
rs7187320	0.07366		rs7187320	4.21544e-18
rs11648300	4.745e-07		rs11648300	4.94329e-13
rs6500291	1.233e-07		rs6500291	8.89088e-36
rs12920442	3.143e-07		rs12920442	4.61637e-38
rs72798045	0.01119		rs72798045	1.40567e-17
rs139947450	0.01035		rs139947450	2.40611e-05
rs111460948	0.02584		rs111460948	2.02513e-05
rs72798046	0.01092		rs72798046	2.6053e-18
rs13337041	0.0002849		rs13337041	1.74459e-05
rs12931417	3.816e-05		rs12931417	7.03026e-19
rs7198659	0.0062		rs7198659	1.98389e-23
rs12917838	0.0001026		rs12917838	1.31837e-05
rs12932696	8.435e-05		rs12932696	6.5787e-08
rs77791228	0.001472		rs77791228	9.47516e-20
rs4785385	4.179e-05		rs4785385	1.96768e-06
rs4785386	2.487e-07		rs4785386	3.64163e-29
rs2080506	0.003118		rs2080506	1.45209e-18
rs2080505	4.48e-05		rs2080505	1.96768e-06
rs141957540	0.05974		rs141957540	3.5274e-06
rs9708799	8.382e-05		rs9708799	3.31025e-07
rs7190762	9.137e-05		rs7190762	2.65949e-07
rs11639591	4.369e-07		rs11639591	3.32495e-23
rs79726587	0.02247		rs79726587	3.01275e-06
rs12923319	7.317e-07		rs12923319	1.04647e-22
rs58512578	0.004055		rs58512578	2.91588e-13
rs4785387	3.383e-08		rs4785387	3.16181e-14
rs7185189	1.327e-07		rs7185189	1.1361e-14
rs11076517	5.02e-08		rs11076517	2.52486e-16
rs12599044	5.218e-08		rs12599044	5.6798e-16
rs11641931	5.218e-08		rs11641931	2.52486e-16
rs3886584	0.0001013		rs3886584	3.92649e-11
rs2111236	6.319e-07		rs2111236	1.32148e-14
rs6500294	0.0001921		rs6500294	1.22511e-10
rs8057633	2.71e-06		rs8057633	7.36551e-11
rs1558812	2.463e-06		rs1558812	6.91138e-11
rs8045463	0.003857		rs8045463	1.68649e-09
rs12924597	2.426e-06		rs12924597	6.91138e-11
rs7185901	0.0001633		rs7185901	5.07257e-10
rs11646815	6.793e-05		rs11646815	6.68807e-10
rs55840035	1.184e-06		rs55840035	6.64495e-11
rs7184864	7.749e-05		rs7184864	4.63599e-10
rs76219171	0.07612		rs76219171	9.58513e-06
rs11076518	6.294e-06		rs11076518	4.59389e-12
rs74561428	0.001804		rs74561428	1.21796e-09
rs9925196	0.0001057		rs9925196	1.5316e-10
rs11076519	1.274e-06		rs11076519	9.73432e-11
rs200165519	0.2647		rs200165519	6.65014e-06
rs12446025	1.176e-06		rs12446025	9.54299e-11
rs12934054	9.137e-07		rs12934054	9.54299e-11
rs34781206	0.01246		rs34781206	9.54299e-11
rs12599953	8.493e-08		rs12599953	5.72709e-09
rs7192476	1.173e-06		rs7192476	5.23499e-11
rs12598291	2.066e-06		rs12598291	8.53333e-11
rs12598338	2.45e-06		rs12598338	9.73432e-11
rs74250734	0.03144		rs74250734	1.76703e-05
rs12925311	2.065e-06		rs12925311	9.73432e-11
rs7202583	0.0001635		rs7202583	6.34909e-10
rs7186732	0.0001359		rs7186732	3.71398e-10
rs7192973	0.0001397		rs7192973	7.31875e-10
rs12448630	1.337e-06		rs12448630	5.23499e-11
rs6500298	2.244e-06		rs6500298	9.73432e-11
rs2541563	2.105e-06		rs2541563	5.23499e-11
rs7191151	2.604e-06		rs7191151	9.73432e-11
rs7191171	2.604e-06		rs7191171	9.73432e-11
rs2541708	2.896e-06		rs2541708	9.73432e-11
rs113313414	0.1388		rs113313414	4.33361e-10
rs8057842	3.218e-06		rs8057842	9.73432e-11
rs2541562	0.0001727		rs2541562	3.10845e-10
rs2541561	2.604e-06		rs2541561	9.73432e-11
rs2541707	2.604e-06		rs2541707	9.73432e-11
rs2541706	2.604e-06		rs2541706	9.73432e-11
rs12922655	0.004345		rs12922655	9.73432e-11
rs11076521	2.393e-07		rs11076521	2.03669e-10
rs7404952	2.604e-06		rs7404952	9.73432e-11
rs1420687	2.06e-06		rs1420687	8.53333e-11
rs1420686	2.814e-06		rs1420686	5.23499e-11
rs1968187	0.07471		rs1968187	1.49e-10
rs2541559	0.005198		rs2541559	5.23499e-11
rs4785391	2.698e-06		rs4785391	5.23499e-11
rs75146758	0.06302		rs75146758	6.44311e-06
rs8061695	0.03811		rs8061695	6.70541e-05
rs8055697	0.0001775		rs8055697	7.31875e-10
rs8056580	0.0004074		rs8056580	7.73181e-10
rs11641530	2.03e-06		rs11641530	8.53333e-11
rs55938681	0.003513		rs55938681	1.21796e-09
rs11642755	0.0001715		rs11642755	1.88611e-11
rs8061410	0.003687		rs8061410	1.21796e-09
rs4785205	0.0001746		rs4785205	1.88611e-11
rs7205564	0.0001727		rs7205564	1.88611e-11
rs13380620	0.003064		rs13380620	1.568e-10
rs10852607	2.898e-06		rs10852607	7.15136e-13
rs4785392	0.03263		rs4785392	5.30986e-05
rs4238814	2.753e-06		rs4238814	2.09051e-09
rs11076522	5.044e-07		rs11076522	5.28833e-12
rs11440219	0.0137		rs11440219	9.50613e-13
rs3887556	3.051e-07		rs3887556	1.59269e-11
rs3859117	2.604e-06		rs3859117	9.50613e-13
rs3859118	0.004101		rs3859118	1.4736e-09
rs117688477	0.05618		rs117688477	3.65473e-05
rs12935209	1.361e-06		rs12935209	5.48582e-12
rs4785393	0.01132		rs4785393	3.14937e-09
rs60169085	0.0107		rs60169085	3.14937e-09
rs35056091	0.06309		rs35056091	1.97809e-12
rs138572890	0.985		rs138572890	1.62563e-05
rs4611456	0.0008429		rs4611456	2.26526e-10
rs4374170	0.0007253		rs4374170	7.00034e-10
rs3814283	4.303e-05		rs3814283	8.15638e-11
rs66498688	0.001331		rs66498688	1.5291e-06
rs7205514	1.223e-05		rs7205514	2.05628e-12
rs4444336	0.0001462		rs4444336	1.43487e-07
rs9937930	0.0003907		rs9937930	3.25325e-06
rs34346733	1.349e-06		rs34346733	4.37069e-07
rs11864208	0.003081		rs11864208	9.79622e-07
rs34397078	1.318e-06		rs34397078	3.12792e-07
rs117133873	0.01672		rs117133873	8.82165e-05
rs62028300	0.001516		rs62028300	7.75552e-05
rs3915616	0.000694		rs3915616	9.74177e-05
rs146588733	0.6924		rs146588733	6.11779e-06
rs77150043	0.8316		rs77150043	7.35456e-05
rs62028328	0.1444		rs62028328	1.56787e-05
rs62029963	0.2311		rs62029963	1.37977e-06
rs75885044	0.758		rs75885044	6.01078e-05
rs74926213	0.3016		rs74926213	0.00010997
rs5743292	0.8407		rs5743292	8.29785e-05
rs3135502	0.4549		rs3135502	3.99027e-05
rs74403112	0.1296		rs74403112	0.000141971
rs80067282	0.3724		rs80067282	0.000139853

## Sheet: Figure 4d HEATR3 uterus
							UL-GWAS			eQTL
							rs_id	pval		rs_id	pval
							rs13332394	2.168e-10		rs13332394	1.95773e-07
							rs9926402	2.526e-10		rs9926402	1.95773e-07
							rs1420673	1.131e-10		rs1420673	3.00072e-07
							rs1187411	9.062e-11		rs1187411	1.4291e-09
							rs11863670	8.594e-08		rs11863670	3.88635e-06
							rs8050299	7.452e-08		rs8050299	9.45838e-07
							rs4785375	9.537e-11		rs4785375	6.916e-10
							rs12148944	9.321e-11		rs12148944	6.916e-10
							rs13337499	1.405e-10		rs13337499	3.46023e-06
							rs9673494	8.878e-11		rs9673494	6.916e-10
							rs11076510	7.669e-11		rs11076510	1.93611e-10
							rs7204814	1.206e-10		rs7204814	3.81898e-06
							rs7205404	1.206e-10		rs7205404	3.81898e-06
							rs9933916	9.364e-11		rs9933916	1.39651e-06
							rs12923219	3.783e-11		rs12923219	7.75834e-11
							rs11643164	6.596e-11		rs11643164	7.75834e-11
							rs11642909	5.653e-09		rs11642909	1.91202e-10
							rs2058815	1.903e-11		rs2058815	9.57925e-11
							rs1477125	1.293e-11		rs1477125	7.47072e-06
							rs1362633	1.258e-11		rs1362633	2.94098e-11
							rs2884041	1.33e-11		rs2884041	7.47072e-06
							rs2041920	1.258e-11		rs2041920	1.25735e-11
							rs2041918	1.431e-11		rs2041918	2.14968e-11
							rs10852605	1.13e-11		rs10852605	6.42713e-06
							rs1420689	1.287e-11		rs1420689	1.92969e-11
							rs4619403	1.223e-11		rs4619403	1.92969e-11
							rs8049154	1.618e-11		rs8049154	1.92969e-11
							rs56198068	1.703e-07		rs56198068	2.79905e-12
							rs12922541	1.655e-11		rs12922541	3.47745e-13
							rs2058814	1.222e-10		rs2058814	5.97474e-07
							rs12918359	2.182e-05		rs12918359	1.65987e-08
							rs12598013	1.652e-05		rs12598013	1.65987e-08
							rs12918457	5.695e-12		rs12918457	1.40656e-14
							rs62033024	1.811e-12		rs62033024	8.35995e-08
							rs11649294	1.811e-12		rs11649294	8.35995e-08
							rs7186889	3.457e-12		rs7186889	6.10009e-15
							rs57366543	1.949e-12		rs57366543	8.35995e-08
							rs12599260	3.356e-12		rs12599260	6.10009e-15
							rs1861661	3.721e-12		rs1861661	6.10009e-15
							rs8048108	5.585e-06		rs8048108	8.54424e-10
							rs8048853	1.883e-12		rs8048853	8.35995e-08
							rs2884045	3.176e-12		rs2884045	8.35995e-08
							rs12933325	4.357e-12		rs12933325	6.10009e-15
							rs28680954	1.974e-12		rs28680954	8.35995e-08
							rs8046856	4.962e-12		rs8046856	6.10009e-15
							rs7193138	6.104e-06		rs7193138	8.54424e-10
							rs8052492	4.709e-12		rs8052492	6.10009e-15
							rs8051902	4.709e-12		rs8051902	6.10009e-15
							rs4389139	4.839e-12		rs4389139	6.10009e-15
							rs6500280	6.287e-06		rs6500280	8.54424e-10
							rs1547478	4.239e-12		rs1547478	6.10009e-15
							rs55646814	1.009e-09		rs55646814	9.15848e-15
							rs2287197	5.229e-12		rs2287197	6.10009e-15
							rs62033029	2.347e-12		rs62033029	8.35995e-08
							rs8047504	7.534e-12		rs8047504	9.15848e-15
							rs59059423	7.534e-12		rs59059423	9.15848e-15
							rs12932038	7.534e-12		rs12932038	9.15848e-15
							rs9939688	5.149e-12		rs9939688	9.15848e-15
							rs12931497	7.317e-12		rs12931497	9.15848e-15
							rs6416785	2.368e-11		rs6416785	6.94136e-15
							rs7203348	1.363e-11		rs7203348	8.10325e-15
							rs8051216	1.397e-11		rs8051216	8.10325e-15
							rs13338387	2.703e-12		rs13338387	1.00456e-07
							rs7191639	2.833e-12		rs7191639	1.00456e-07
							rs2160570	1.435e-11		rs2160570	8.10325e-15
							rs2160571	8.569e-12		rs2160571	6.10009e-15
							rs4591144	2.272e-11		rs4591144	8.10325e-15
							rs4442804	2.053e-11		rs4442804	8.10325e-15
							rs4635343	1.507e-11		rs4635343	8.10325e-15
							rs8047742	1.435e-11		rs8047742	8.10325e-15
							rs877639	1.435e-11		rs877639	8.10325e-15
							rs2080504	1.295e-11		rs2080504	8.10325e-15
							rs2287196	9.025e-12		rs2287196	8.10325e-15
							rs2005402	1.23e-11		rs2005402	8.10325e-15
							rs2356835	1.295e-11		rs2356835	8.10325e-15
							rs2356836	1.363e-11		rs2356836	8.10325e-15
							rs2356838	1.11e-11		rs2356838	8.10325e-15
							rs8046344	1.168e-11		rs8046344	8.10325e-15
							rs8057524	1.168e-11		rs8057524	8.10325e-15
							rs7498242	6.975e-12		rs7498242	6.10009e-15
							rs7190890	1.191e-11		rs7190890	8.10325e-15
							rs12930079	5.522e-12		rs12930079	3.5276e-14
							rs11642695	5.244e-12		rs11642695	6.10009e-15
							rs10852606	8.282e-12		rs10852606	8.10325e-15
							rs12926346	3.196e-12		rs12926346	6.10009e-15
							rs6500282	4.257e-12		rs6500282	8.10325e-15
							rs4785382	3.036e-06		rs4785382	1.59711e-06
							rs8046148	1.088e-06		rs8046148	1.66036e-06
							rs9933767	1.047e-06		rs9933767	1.66036e-06
							rs12596993	0.01107		rs12596993	2.27613e-06
							rs4074655	4.311e-08		rs4074655	7.19683e-10
							rs4074654	6.015e-08		rs4074654	2.57341e-10
							rs3892270	7.846e-08		rs3892270	7.19683e-10
							rs6500285	6.259e-08		rs6500285	2.57341e-10
							rs7200551	2.177e-07		rs7200551	7.19683e-10
							rs4785383	2.176e-07		rs4785383	7.19683e-10
							rs4785384	2.176e-07		rs4785384	7.19683e-10
							rs6500287	1.939e-07		rs6500287	7.19683e-10
							rs6500288	1.995e-07		rs6500288	7.19683e-10
							rs7206735	1.682e-07		rs7206735	7.19683e-10
							rs1362634	2.494e-07		rs1362634	7.19683e-10
							rs11865001	2.855e-07		rs11865001	2.57341e-10
							rs4396535	2.415e-07		rs4396535	2.57341e-10
							rs7191359	2.943e-07		rs7191359	2.57341e-10
							rs6500290	2.26e-07		rs6500290	7.19683e-10
							rs7184940	1.964e-07		rs7184940	7.19683e-10
							rs6500291	1.233e-07		rs6500291	1.5279e-09
							rs12920442	3.143e-07		rs12920442	7.19683e-10
							rs72798045	0.01119		rs72798045	9.48638e-08
							rs72798046	0.01092		rs72798046	1.95749e-06
							rs12931417	3.816e-05		rs12931417	1.71198e-07
							rs7198659	0.0062		rs7198659	6.4509e-06
							rs4785386	2.487e-07		rs4785386	1.0236e-07
							rs11639591	4.369e-07		rs11639591	1.27447e-07
							rs12923319	7.317e-07		rs12923319	5.67579e-07

## Sheet: Figure 4e HEATR3 blood
UL-GWAS			eQTL
rs_id	pval		rs_id	pval
rs12446775	0.02784		rs12446775	8.28183e-06
rs4785369	0.04176		rs4785369	7.7182e-06
rs4785370	0.06776		rs4785370	6.18743e-06
rs8063649	0.07131		rs8063649	8.05912e-06
rs6500268	0.02613		rs6500268	1.32398e-06
rs9937180	0.02731		rs9937180	1.32053e-06
rs12933417	0.01211		rs12933417	3.04371e-06
rs4785372	0.04471		rs4785372	0.000103454
rs7191565	0.04628		rs7191565	0.000115666
rs55923788	0.0284		rs55923788	1.00974e-05
rs112606878	0.1326		rs112606878	1.68871e-07
rs9929275	0.5683		rs9929275	3.9495e-05
rs12933866	0.1772		rs12933866	4.94227e-07
rs7186180	0.1179		rs7186180	2.06764e-08
rs9922332	0.02857		rs9922332	3.88913e-09
rs9923428	0.01758		rs9923428	1.10446e-10
rs4386136	0.02718		rs4386136	2.54017e-09
rs4785197	0.01758		rs4785197	1.10446e-10
rs4785198	0.017		rs4785198	5.58464e-11
rs66982378	0.1427		rs66982378	6.60008e-08
rs28494040	0.02553		rs28494040	1.62225e-08
rs35921552	0.02443		rs35921552	4.07256e-09
rs35211673	0.01713		rs35211673	5.13384e-10
rs6500271	0.2082		rs6500271	2.67217e-09
rs7188763	0.3132		rs7188763	3.42938e-08
rs1833252	0.2342		rs1833252	6.53431e-10
rs8047404	0.1235		rs8047404	4.06727e-08
rs12922806	0.3113		rs12922806	6.5152e-08
rs12448047	0.2051		rs12448047	1.80539e-09
rs9936961	0.2937		rs9936961	1.10248e-07
rs7201362	0.2825		rs7201362	6.34056e-08
rs9939549	0.2064		rs9939549	4.88659e-09
rs7200306	0.2846		rs7200306	1.10248e-07
rs12449010	0.001284		rs12449010	2.52141e-05
rs1344522	0.3722		rs1344522	1.01722e-07
rs61550500	0.0007721		rs61550500	1.57036e-08
rs60857094	0.0007667		rs60857094	1.57036e-08
rs7202554	0.2085		rs7202554	1.15801e-09
rs1861648	0.2396		rs1861648	1.91597e-09
rs1965027	0.285		rs1965027	7.34712e-09
rs4785374	0.1863		rs4785374	6.69047e-10
rs4785199	0.2368		rs4785199	5.16018e-09
rs35667742	0.09246		rs35667742	2.14558e-08
rs9937745	0.1558		rs9937745	6.43775e-10
rs9935692	0.1618		rs9935692	6.43775e-10
rs35154259	0.4678		rs35154259	7.84078e-10
rs9937909	0.4793		rs9937909	9.87532e-10
rs9940053	0.4826		rs9940053	7.01532e-10
rs12448295	0.1429		rs12448295	5.43756e-10
rs138782656	0.1711		rs138782656	1.61245e-05
rs34267819	0.005083		rs34267819	8.97581e-15
rs8054506	0.9543		rs8054506	7.96679e-21
rs8050747	0.4892		rs8050747	2.83402e-15
rs13336949	0.004397		rs13336949	1.14086e-17
rs13332251	0.01062		rs13332251	9.76636e-16
rs13333214	0.009241		rs13333214	4.95595e-16
rs13338099	0.009155		rs13338099	7.22468e-16
rs2010059	0.009858		rs2010059	1.63912e-16
rs2010064	0.009748		rs2010064	1.63912e-16
rs2004924	0.01601		rs2004924	3.55329e-22
rs2356743	0.004285		rs2356743	7.25449e-18
rs13332394	2.168e-10		rs13332394	7.1228e-28
rs9926402	2.526e-10		rs9926402	1.69034e-28
rs9930861	5.766e-09		rs9930861	8.98545e-23
rs1420673	1.131e-10		rs1420673	9.47917e-29
rs9921295	0.3771		rs9921295	2.86528e-12
rs72794271	0.3951		rs72794271	8.27275e-11
rs139748449	0.09943		rs139748449	4.59707e-05
rs7204293	0.3555		rs7204293	8.1841e-12
rs8047047	0.3407		rs8047047	1.03491e-12
rs3095716	0.354		rs3095716	4.248e-12
rs9929913	0.3747		rs9929913	1.25883e-11
rs6500276	0.3606		rs6500276	4.248e-12
rs55830064	0.2578		rs55830064	1.17445e-15
rs1187411	9.062e-11		rs1187411	9.85782e-63
rs12445755	0.2932		rs12445755	1.12385e-11
rs9939479	0.2715		rs9939479	7.86244e-13
rs11863670	8.594e-08		rs11863670	2.16153e-27
rs8050299	7.452e-08		rs8050299	5.19276e-29
rs75346353	0.001488		rs75346353	1.1451e-11
rs74966316	5.028e-05		rs74966316	6.45874e-14
rs12449127	0.2919		rs12449127	7.85317e-12
rs62031491	6.279e-05		rs62031491	7.3932e-14
rs7498231	8.062e-08		rs7498231	4.65944e-30
rs148139099	0.5735		rs148139099	4.87734e-05
rs59952328	0.2552		rs59952328	7.24132e-16
rs4785375	9.537e-11		rs4785375	9.81979e-63
rs12148944	9.321e-11		rs12148944	9.81979e-63
rs13337499	1.405e-10		rs13337499	9.09737e-31
rs28881322	0.001165		rs28881322	4.45281e-15
rs9673494	8.878e-11		rs9673494	1.33934e-62
rs9674333	0.7578		rs9674333	8.82976e-06
rs9745785	6.959e-05		rs9745785	3.03646e-10
rs12927850	1.354e-06		rs12927850	6.56843e-15
rs9745379	6.959e-05		rs9745379	3.03646e-10
rs62031498	7.492e-05		rs62031498	1.8202e-08
rs4638568	0.03219		rs4638568	5.14016e-07
rs11863493	0.2604		rs11863493	2.15288e-13
rs13335120	3.954e-06		rs13335120	9.58862e-16
rs59617630	7.492e-05		rs59617630	1.8202e-08
rs7190908	7.492e-05		rs7190908	1.8202e-08
rs13331968	3.851e-06		rs13331968	9.58862e-16
rs11076510	7.669e-11		rs11076510	4.27759e-61
rs61664067	0.2956		rs61664067	5.46527e-13
rs79127834	7.433e-05		rs79127834	1.8202e-08
rs28704005	3.66e-06		rs28704005	9.58862e-16
rs12103215	4.316e-06		rs12103215	1.50102e-15
rs12103257	3.95e-06		rs12103257	9.58862e-16
rs9940879	3.851e-06		rs9940879	9.58862e-16
rs7204814	1.206e-10		rs7204814	1.05396e-29
rs149344655	4.377e-05		rs149344655	1.8202e-08
rs7205404	1.206e-10		rs7205404	3.41637e-30
rs7187491	7.48e-05		rs7187491	2.6401e-09
rs111803698	3.802e-06		rs111803698	9.58862e-16
rs57596938	0.2888		rs57596938	5.46527e-13
rs62032966	7.62e-05		rs62032966	1.8202e-08
rs75846068	6.624e-05		rs75846068	2.95743e-08
rs9933916	9.364e-11		rs9933916	5.42494e-28
rs62032967	7.618e-05		rs62032967	1.76538e-08
rs62032969	7.907e-05		rs62032969	1.8202e-08
rs12923219	3.783e-11		rs12923219	9.15791e-64
rs62032970	8.105e-05		rs62032970	1.8202e-08
rs72794297	0.2216		rs72794297	4.51167e-14
rs62032971	7.858e-05		rs62032971	1.8202e-08
rs72794299	0.211		rs72794299	2.28988e-17
rs116964321	2.833e-06		rs116964321	2.38576e-15
rs62032972	7.34e-05		rs62032972	1.8202e-08
rs72794300	0.2544		rs72794300	6.55084e-11
rs11643164	6.596e-11		rs11643164	4.15047e-64
rs11642909	5.653e-09		rs11642909	4.95589e-60
rs62032973	6.935e-06		rs62032973	4.71116e-14
rs2058815	1.903e-11		rs2058815	9.65409e-64
rs113472685	0.03655		rs113472685	2.34553e-06
rs62032975	8.549e-06		rs62032975	5.50727e-14
rs9934704	7.476e-06		rs9934704	7.24692e-14
rs9924833	7.65e-06		rs9924833	7.24692e-14
rs7194313	6.751e-06		rs7194313	2.80167e-14
rs17213264	6.751e-06		rs17213264	2.80167e-14
rs1477125	1.293e-11		rs1477125	1.88794e-27
rs9940389	5.691e-06		rs9940389	4.97167e-09
rs17213285	6.464e-06		rs17213285	2.80167e-14
rs1362633	1.258e-11		rs1362633	1.05467e-71
rs7201173	0.8843		rs7201173	1.03369e-05
rs2884041	1.33e-11		rs2884041	1.88794e-27
rs62032976	6.375e-06		rs62032976	2.80167e-14
rs9941357	5.633e-06		rs9941357	4.97167e-09
rs11863991	1.258e-07		rs11863991	5.52592e-18
rs13329711	6.315e-06		rs13329711	4.97167e-09
rs58069930	0.3066		rs58069930	1.17166e-21
rs62032977	7.362e-06		rs62032977	4.45385e-10
rs9302745	6.507e-06		rs9302745	2.26321e-10
rs2041920	1.258e-11		rs2041920	2.65824e-71
rs12709075	8.046e-06		rs12709075	2.26321e-10
rs9927091	7.901e-06		rs9927091	2.26321e-10
rs9927260	4.897e-06		rs9927260	8.36178e-13
rs2041918	1.431e-11		rs2041918	1.69591e-70
rs4640178	8.25e-06		rs4640178	4.45385e-10
rs199583170	9.412e-06		rs199583170	8.36178e-13
rs10852605	1.13e-11		rs10852605	4.61896e-29
rs1420692	5.976e-06		rs1420692	2.51863e-11
rs6500279	5.711e-06		rs6500279	2.26321e-10
rs76789525	8.077e-06		rs76789525	8.22924e-10
rs78847568	7.936e-06		rs78847568	4.45385e-10
rs7205542	5.412e-06		rs7205542	1.04188e-12
rs7198541	5.412e-06		rs7198541	1.04188e-12
rs1420689	1.287e-11		rs1420689	2.1173e-69
rs1420688	8.888e-06		rs1420688	2.26321e-10
rs4619403	1.223e-11		rs4619403	1.05731e-71
rs8049154	1.618e-11		rs8049154	1.05731e-71
rs72796115	0.3078		rs72796115	2.70573e-22
rs55938088	1.265e-05		rs55938088	1.95857e-09
rs57817069	5.688e-06		rs57817069	1.89932e-12
rs11867099	8.699e-06		rs11867099	1.95857e-09
rs57995918	5.688e-06		rs57995918	1.89932e-12
rs61626821	5.548e-06		rs61626821	1.89932e-12
rs56198068	1.703e-07		rs56198068	5.08026e-69
rs12922541	1.655e-11		rs12922541	7.76718e-72
rs12444810	0.3078		rs12444810	2.0735e-20
rs4785377	0.3108		rs4785377	3.15067e-18
rs62032980	9.781e-06		rs62032980	3.89565e-10
rs2058814	1.222e-10		rs2058814	1.63717e-27
rs7202431	9.429e-06		rs7202431	1.95857e-09
rs72796122	5.692e-06		rs72796122	1.04188e-12
rs2160572	1.063e-05		rs2160572	4.45385e-10
rs6416784	9.913e-06		rs6416784	1.95857e-09
rs62032981	1.006e-05		rs62032981	4.45385e-10
rs72796123	3.215e-06		rs72796123	9.05344e-13
rs75157273	0.3309		rs75157273	9.74975e-23
rs12918359	2.182e-05		rs12918359	1.94287e-37
rs141575166	4.378e-06		rs141575166	1.6686e-12
rs12598013	1.652e-05		rs12598013	1.94287e-37
rs72796126	5.435e-06		rs72796126	1.6686e-12
rs12918457	5.695e-12		rs12918457	1.9774e-74
rs4785379	0.3195		rs4785379	7.94575e-23
rs62033023	1.515e-06		rs62033023	2.34948e-12
rs9936966	0.278		rs9936966	8.74496e-23
rs62033024	1.811e-12		rs62033024	3.72639e-29
rs182123359	0.5259		rs182123359	9.21486e-06
rs11649294	1.811e-12		rs11649294	3.72639e-29
rs13339262	0.8042		rs13339262	8.74496e-23
rs7186889	3.457e-12		rs7186889	1.92223e-77
rs55647424	0.3255		rs55647424	7.94575e-23
rs57366543	1.949e-12		rs57366543	3.72639e-29
rs56337141	0.3269		rs56337141	7.94575e-23
rs72796132	6.031e-06		rs72796132	1.47789e-12
rs12599260	3.356e-12		rs12599260	1.92223e-77
rs7193487	0.2781		rs7193487	5.17126e-23
rs12448508	0.3242		rs12448508	7.94575e-23
rs9939710	0.2765		rs9939710	5.17126e-23
rs1861661	3.721e-12		rs1861661	7.39155e-78
rs9932240	0.259		rs9932240	5.17126e-23
rs8064107	0.2786		rs8064107	5.17126e-23
rs8064089	0.2765		rs8064089	5.17126e-23
rs8048108	5.585e-06		rs8048108	1.40936e-41
rs12446947	0.3224		rs12446947	7.94575e-23
rs9924629	0.2786		rs9924629	5.21832e-23
rs8048853	1.883e-12		rs8048853	2.51184e-29
rs62033025	1.377e-06		rs62033025	3.96414e-12
rs146853487	0.6227		rs146853487	2.50569e-05
rs4785202	0.2807		rs4785202	5.17126e-23
rs4785203	0.2807		rs4785203	5.17126e-23
rs9935650	4.843e-06		rs9935650	1.04188e-12
rs9925215	0.2807		rs9925215	5.17126e-23
rs2884045	3.176e-12		rs2884045	2.51184e-29
rs8056208	0.2807		rs8056208	5.17126e-23
rs12933325	4.357e-12		rs12933325	1.92223e-77
rs62033026	1.526e-06		rs62033026	6.53253e-14
rs61045073	1.304e-06		rs61045073	4.45064e-12
rs28417155	5.091e-06		rs28417155	1.04188e-12
rs72796136	5.219e-06		rs72796136	1.04188e-12
rs28680954	1.974e-12		rs28680954	2.51184e-29
rs111871031	0.03881		rs111871031	4.4424e-06
rs7186983	0.2966		rs7186983	5.17126e-23
rs8046856	4.962e-12		rs8046856	7.39155e-78
rs7187350	0.2837		rs7187350	5.17126e-23
rs7193138	6.104e-06		rs7193138	1.40936e-41
rs8052492	4.709e-12		rs8052492	7.39155e-78
rs8051902	4.709e-12		rs8051902	7.39155e-78
rs7192665	0.3445		rs7192665	1.3572e-21
rs4389139	4.839e-12		rs4389139	2.68733e-78
rs6500280	6.287e-06		rs6500280	1.40936e-41
rs1547478	4.239e-12		rs1547478	2.68733e-78
rs55646814	1.009e-09		rs55646814	6.19429e-70
rs4785204	0.3626		rs4785204	7.94575e-23
rs7191384	0.3479		rs7191384	6.16274e-22
rs140936993	2.227e-06		rs140936993	2.09344e-12
rs72796141	0.0002659		rs72796141	2.92131e-07
rs62033028	1.438e-06		rs62033028	2.09344e-12
rs2287197	5.229e-12		rs2287197	2.68733e-78
rs113149736	1.272e-05		rs113149736	9.03059e-13
rs62033029	2.347e-12		rs62033029	1.9622e-29
rs1861662	0.3561		rs1861662	7.94575e-23
rs8047504	7.534e-12		rs8047504	4.71527e-70
rs59059423	7.534e-12		rs59059423	4.71527e-70
rs12932038	7.534e-12		rs12932038	1.22847e-69
rs147567695	0.05987		rs147567695	1.07767e-05
rs9939688	5.149e-12		rs9939688	1.22847e-69
rs12931497	7.317e-12		rs12931497	1.22847e-69
rs112901477	1.039e-06		rs112901477	4.45064e-12
rs8044237	3.319e-05		rs8044237	3.24336e-12
rs6416785	2.368e-11		rs6416785	5.10061e-72
rs56301818	0.3298		rs56301818	1.51419e-23
rs72796146	0.3685		rs72796146	7.94575e-23
rs7203348	1.363e-11		rs7203348	1.39568e-72
rs8051216	1.397e-11		rs8051216	1.39568e-72
rs13338387	2.703e-12		rs13338387	1.88044e-31
rs7191639	2.833e-12		rs7191639	1.88044e-31
rs62033033	1.568e-06		rs62033033	2.34948e-12
rs72796148	0.4326		rs72796148	9.36191e-23
rs2160570	1.435e-11		rs2160570	1.39568e-72
rs2160571	8.569e-12		rs2160571	2.63583e-77
rs28662020	4.563e-06		rs28662020	9.69527e-13
rs72796149	0.4326		rs72796149	9.36191e-23
rs4785380	0.4521		rs4785380	9.36191e-23
rs4591144	2.272e-11		rs4591144	1.39568e-72
rs4442804	2.053e-11		rs4442804	1.39568e-72
rs4635343	1.507e-11		rs4635343	1.39568e-72
rs72796151	0.4299		rs72796151	9.36191e-23
rs8047742	1.435e-11		rs8047742	1.39568e-72
rs877639	1.435e-11		rs877639	1.39568e-72
rs2080504	1.295e-11		rs2080504	1.39568e-72
rs2287196	9.025e-12		rs2287196	1.39568e-72
rs2005402	1.23e-11		rs2005402	1.39568e-72
rs2356835	1.295e-11		rs2356835	1.39568e-72
rs2356836	1.363e-11		rs2356836	1.39568e-72
rs2356837	1.847e-05		rs2356837	3.32357e-37
rs2356838	1.11e-11		rs2356838	1.39568e-72
rs62029881	1.58e-06		rs62029881	2.34948e-12
rs72796155	0.4624		rs72796155	9.36191e-23
rs8046344	1.168e-11		rs8046344	1.39568e-72
rs8057524	1.168e-11		rs8057524	1.39568e-72
rs62029882	1.598e-06		rs62029882	2.34948e-12
rs62029883	1.598e-06		rs62029883	2.34948e-12
rs72796156	3.757e-06		rs72796156	3.39962e-13
rs8062668	0.4135		rs8062668	9.36191e-23
rs7498242	6.975e-12		rs7498242	2.63583e-77
rs76309522	1.598e-06		rs76309522	4.45064e-12
rs1968186	0.4135		rs1968186	9.36191e-23
rs148996826	0.4189		rs148996826	9.36191e-23
rs7190890	1.191e-11		rs7190890	1.39568e-72
rs12930079	5.522e-12		rs12930079	4.82775e-76
rs11642695	5.244e-12		rs11642695	2.63583e-77
rs72796165	3.547e-06		rs72796165	9.69527e-13
rs60561577	0.4108		rs60561577	7.74327e-21
rs10852606	8.282e-12		rs10852606	1.39568e-72
rs8047079	3.71e-06		rs8047079	9.69527e-13
rs8047421	1.714e-05		rs8047421	3.32357e-37
rs2058813	1.762e-05		rs2058813	3.32357e-37
rs72796167	3.949e-06		rs72796167	9.69527e-13
rs62029887	1.405e-06		rs62029887	4.45064e-12
rs12926346	3.196e-12		rs12926346	2.63583e-77
rs8062151	1.64e-05		rs8062151	3.32357e-37
rs28403394	3.484e-06		rs28403394	9.69527e-13
rs147235221	0.6499		rs147235221	9.17611e-06
rs72796169	0.4253		rs72796169	1.6264e-21
rs11642579	1.617e-05		rs11642579	3.32357e-37
rs80088571	1.292e-06		rs80088571	3.33554e-13
rs55707752	0.3741		rs55707752	2.49108e-19
rs4785381	1.548e-05		rs4785381	3.32357e-37
rs11355227	0.0003217		rs11355227	3.32357e-37
rs60675303	0.9631		rs60675303	1.6264e-21
rs1477128	3.149e-06		rs1477128	1.96097e-13
rs1477129	3.149e-06		rs1477129	1.96097e-13
rs1477131	0.0001325		rs1477131	9.69527e-13
rs3217165	0.9642		rs3217165	1.6264e-21
rs72796173	3.031e-06		rs72796173	9.69527e-13
rs11640627	1.417e-05		rs11640627	3.32357e-37
rs7188083	0.3963		rs7188083	9.36191e-23
rs62029889	1.397e-06		rs62029889	4.46006e-13
rs6500282	4.257e-12		rs6500282	2.88298e-72
rs72798033	2.956e-06		rs72798033	9.69527e-13
rs77935438	0.7152		rs77935438	8.74171e-05
rs79646098	0.7159		rs79646098	8.74171e-05
rs8052350	1.256e-05		rs8052350	3.32357e-37
rs1558813	1.375e-05		rs1558813	3.32357e-37
rs75605575	0.0442		rs75605575	5.7516e-06
rs76785277	0.005239		rs76785277	1.3281e-08
rs9939878	2.569e-06		rs9939878	9.90594e-09
rs12934889	7.365e-05		rs12934889	2.32344e-31
rs11866921	2.728e-06		rs11866921	1.97025e-11
rs4785382	3.036e-06		rs4785382	8.35857e-42
rs4569276	0.07531		rs4569276	2.9472e-25
rs8046148	1.088e-06		rs8046148	3.16322e-38
rs9933767	1.047e-06		rs9933767	3.6226e-38
rs112631909	0.06303		rs112631909	2.30336e-06
rs12596993	0.01107		rs12596993	6.9346e-33
rs4074655	4.311e-08		rs4074655	5.19424e-52
rs4074654	6.015e-08		rs4074654	2.48345e-51
rs3892270	7.846e-08		rs3892270	5.6388e-52
rs6500285	6.259e-08		rs6500285	2.48345e-51
rs201217862	0.000103		rs201217862	1.36948e-11
rs7200551	2.177e-07		rs7200551	5.6388e-52
rs4785383	2.176e-07		rs4785383	5.6388e-52
rs4785384	2.176e-07		rs4785384	5.6388e-52
rs6500287	1.939e-07		rs6500287	1.46942e-51
rs6500288	1.995e-07		rs6500288	5.6388e-52
rs7206735	1.682e-07		rs7206735	5.6388e-52
rs1362634	2.494e-07		rs1362634	5.19424e-52
rs72798038	0.07754		rs72798038	1.09304e-21
rs79785250	0.08012		rs79785250	1.09304e-21
rs72798040	0.08794		rs72798040	6.1254e-23
rs141580639	0.6626		rs141580639	2.23296e-05
rs11865001	2.855e-07		rs11865001	5.30287e-51
rs4396535	2.415e-07		rs4396535	5.30287e-51
rs7191359	2.943e-07		rs7191359	5.30287e-51
rs6500290	2.26e-07		rs6500290	5.19424e-52
rs7184940	1.964e-07		rs7184940	2.87009e-51
rs112893616	0.05382		rs112893616	1.1895e-06
rs7187320	0.07366		rs7187320	1.5385e-24
rs11648300	4.745e-07		rs11648300	4.42817e-15
rs79272715	0.03767		rs79272715	3.88069e-05
rs6500291	1.233e-07		rs6500291	2.66285e-54
rs12920442	3.143e-07		rs12920442	6.57013e-52
rs72798045	0.01119		rs72798045	1.31486e-29
rs111977329	0.0972		rs111977329	1.76336e-06
rs139947450	0.01035		rs139947450	4.03353e-08
rs111460948	0.02584		rs111460948	7.08668e-06
rs72798046	0.01092		rs72798046	9.94498e-31
rs13337041	0.0002849		rs13337041	3.3362e-05
rs12931417	3.816e-05		rs12931417	3.2493e-25
rs7198659	0.0062		rs7198659	6.14439e-24
rs12917838	0.0001026		rs12917838	2.14954e-05
rs12932696	8.435e-05		rs12932696	5.23012e-11
rs77791228	0.001472		rs77791228	7.14155e-19
rs117945131	0.511		rs117945131	2.36451e-05
rs4785385	4.179e-05		rs4785385	2.60007e-12
rs4785386	2.487e-07		rs4785386	4.97997e-40
rs2080506	0.003118		rs2080506	2.30445e-17
rs2080505	4.48e-05		rs2080505	2.60007e-12
rs141957540	0.05974		rs141957540	2.66517e-09
rs76273643	0.03195		rs76273643	2.39217e-05
rs9708799	8.382e-05		rs9708799	1.4083e-10
rs7190762	9.137e-05		rs7190762	3.0122e-10
rs11639591	4.369e-07		rs11639591	4.25074e-34
rs73580099	0.05422		rs73580099	1.10834e-05
rs12923319	7.317e-07		rs12923319	1.62942e-32
rs58512578	0.004055		rs58512578	5.17183e-11
rs4785387	3.383e-08		rs4785387	8.86564e-21
rs7185189	1.327e-07		rs7185189	1.93079e-20
rs11076517	5.02e-08		rs11076517	7.46757e-22
rs12599044	5.218e-08		rs12599044	9.88932e-22
rs11641931	5.218e-08		rs11641931	7.46757e-22
rs3886584	0.0001013		rs3886584	6.62318e-11
rs2111236	6.319e-07		rs2111236	9.41462e-17
rs6500294	0.0001921		rs6500294	3.09198e-10
rs8057633	2.71e-06		rs8057633	4.19664e-12
rs1558812	2.463e-06		rs1558812	3.50116e-12
rs8045463	0.003857		rs8045463	1.57636e-07
rs12924597	2.426e-06		rs12924597	3.50116e-12
rs7185901	0.0001633		rs7185901	6.6037e-10
rs11646815	6.793e-05		rs11646815	8.0788e-10
rs55840035	1.184e-06		rs55840035	7.9044e-12
rs7184864	7.749e-05		rs7184864	1.11568e-09
rs11076518	6.294e-06		rs11076518	1.15158e-11
rs74561428	0.001804		rs74561428	3.38242e-07
rs9925196	0.0001057		rs9925196	2.60575e-09
rs11076519	1.274e-06		rs11076519	3.82299e-11
rs12446025	1.176e-06		rs12446025	2.63987e-11
rs12934054	9.137e-07		rs12934054	2.63987e-11
rs34781206	0.01246		rs34781206	2.63987e-11
rs12599953	8.493e-08		rs12599953	5.73485e-15
rs7192476	1.173e-06		rs7192476	9.43479e-12
rs2541709	0.006495		rs2541709	1.53941e-07
rs12598291	2.066e-06		rs12598291	6.38473e-12
rs12598338	2.45e-06		rs12598338	3.82299e-11
rs12925311	2.065e-06		rs12925311	3.82299e-11
rs7202583	0.0001635		rs7202583	5.17654e-09
rs7186732	0.0001359		rs7186732	1.60627e-09
rs7192973	0.0001397		rs7192973	1.97917e-09
rs12448630	1.337e-06		rs12448630	9.43479e-12
rs6500298	2.244e-06		rs6500298	3.82299e-11
rs2541563	2.105e-06		rs2541563	9.43479e-12
rs7191151	2.604e-06		rs7191151	3.82299e-11
rs7191171	2.604e-06		rs7191171	3.82299e-11
rs2541708	2.896e-06		rs2541708	3.82299e-11
rs113313414	0.1388		rs113313414	8.90447e-07
rs8057842	3.218e-06		rs8057842	3.82299e-11
rs2541562	0.0001727		rs2541562	5.30979e-09
rs2541561	2.604e-06		rs2541561	3.82299e-11
rs2541707	2.604e-06		rs2541707	3.82299e-11
rs2541706	2.604e-06		rs2541706	3.82299e-11
rs12922655	0.004345		rs12922655	3.82299e-11
rs11076521	2.393e-07		rs11076521	3.63587e-16
rs7404952	2.604e-06		rs7404952	3.82299e-11
rs1420687	2.06e-06		rs1420687	6.38473e-12
rs1420686	2.814e-06		rs1420686	9.43479e-12
rs1968187	0.07471		rs1968187	1.01058e-09
rs2541559	0.005198		rs2541559	9.43479e-12
rs4785391	2.698e-06		rs4785391	9.43479e-12
rs8061695	0.03811		rs8061695	8.62049e-06
rs8055697	0.0001775		rs8055697	1.97917e-09
rs8056580	0.0004074		rs8056580	2.4628e-08
rs11641530	2.03e-06		rs11641530	8.59116e-12
rs55938681	0.003513		rs55938681	3.38242e-07
rs11642755	0.0001715		rs11642755	1.52006e-10
rs8061410	0.003687		rs8061410	3.38242e-07
rs4785205	0.0001746		rs4785205	1.52006e-10
rs7205564	0.0001727		rs7205564	1.52006e-10
rs13380620	0.003064		rs13380620	5.14338e-07
rs10852607	2.898e-06		rs10852607	3.73676e-13
rs4785392	0.03263		rs4785392	1.82531e-05
rs4238814	2.753e-06		rs4238814	4.41773e-16
rs11076522	5.044e-07		rs11076522	1.49552e-17
rs11440219	0.0137		rs11440219	6.1586e-13
rs3887556	3.051e-07		rs3887556	7.49854e-18
rs3859117	2.604e-06		rs3859117	6.1586e-13
rs3859118	0.004101		rs3859118	4.36037e-07
rs117688477	0.05618		rs117688477	3.91537e-05
rs12935209	1.361e-06		rs12935209	6.29054e-12
rs4785393	0.01132		rs4785393	4.83752e-06
rs60169085	0.0107		rs60169085	4.83752e-06
rs35056091	0.06309		rs35056091	1.64141e-11
rs4611456	0.0008429		rs4611456	1.425e-08
rs4374170	0.0007253		rs4374170	2.56597e-08
rs3814283	4.303e-05		rs3814283	4.17037e-09
rs66498688	0.001331		rs66498688	1.17341e-07
rs7205514	1.223e-05		rs7205514	1.1436e-11
rs4444336	0.0001462		rs4444336	5.84734e-10
rs34346733	1.349e-06		rs34346733	5.44511e-11
rs34397078	1.318e-06		rs34397078	2.23936e-11
rs5816682	0.005854		rs5816682	2.61628e-05
rs4383144	0.004597		rs4383144	4.65566e-05
rs142448072	0.0003869		rs142448072	3.71785e-07
rs4268746	0.005921		rs4268746	2.41853e-05
rs62028300	0.001516		rs62028300	9.4993e-08
rs3915617	0.001363		rs3915617	3.67732e-07
rs3915616	0.000694		rs3915616	1.6019e-07

## Sheet: Figure 4f HSPA4 fibro
UL-GWAS			eQTL
rs_id	pval		rs_id	pval
rs4705986	0.0001527		rs4705986	4.7852e-07
rs72801433	0.0001326		rs72801433	4.7852e-07
rs55747751	7.796e-05		rs55747751	4.15665e-08
rs147133967	0.0003675		rs147133967	6.42349e-11
rs72801474	1.165e-05		rs72801474	6.42349e-11
rs72801480	0.0003415		rs72801480	4.80115e-06
rs6596103	0.5877		rs6596103	0.000137666
rs28452919	0.951		rs28452919	3.62877e-05
rs7717377	0.9637		rs7717377	3.89135e-05
rs6888448	0.951		rs6888448	3.89135e-05

[truncated: 8 more sheets: Figure 4g HSPA4 muscle, Figure 5a gen.corr., Figure 5b MR-1, Figure 5c MR-2, Figure 5d multivar-MR, Figure 5e MR Egger, Figure 5f MR-PRESSO, Figure 5g MRMix]
