# Supplementary material for: Evidence of a causal effect of genetic tendency to gain muscle mass on uterine leiomyomata
Source: Nat Commun. 2023 Feb 1;14:542. doi: 10.1038/s41467-023-35974-7 (PMC9892568; doi:10.1038/s41467-023-35974-7)
Supplement: Supplementary file 4 — Supplementary Data 2 [file 41467_2023_35974_MOESM4_ESM.xlsx]

## Sheet: META-1_sumstats
RSID	CHR	POS (hg38)	EA	NEA	BETA	SE	P	HetPVal
rs9435173	1	9273870	A	T	0.0302919	0.0120921	0.0122421	0.00098314
rs12406667	1	11813794	T	C	0.0234339	0.00696542	0.000767314	0.0382541
rs12404124	1	11813812	T	G	0.0229061	0.00696542	0.00100707	0.0376581
rs198397	1	11823275	G	A	-0.0229782	0.00696542	0.000970637	0.03707
rs198401	1	11828327	G	A	-0.0235061	0.00696542	0.000739007	0.0376581
rs535107	1	11829411	G	A	-0.0233669	0.00696542	0.000794525	0.0347953
rs503040	1	11830638	T	C	-0.023439	0.00696542	0.000765286	0.0342456
rs12117249	1	21587542	C	T	-0.0267784	0.00794705	0.000752768	0.0114045
rs10917119	1	22021916	A	G	0.126386	0.00937913	2.18639e-41	0.019102
rs3117047	1	22022094	A	C	-0.0445922	0.00694781	1.37932e-10	0.468431
rs79050195	1	22022893	T	C	0.125752	0.00926806	6.17124e-42	0.0374492
rs10799730	1	22023122	A	G	-0.0445644	0.00694781	1.41602e-10	0.602571
rs2473307	1	22024341	C	T	-0.0445644	0.00694781	1.41602e-10	0.602571
rs2255282	1	22025547	T	G	-0.0452894	0.00688884	4.88773e-11	0.487323
rs3768579	1	22026643	A	G	0.1238	0.00910037	3.79944e-42	0.0166157
rs2473303	1	22026998	T	C	-0.0375369	0.00688884	5.06699e-08	0.340815
rs41307810	1	22027552	T	C	0.144295	0.0156331	2.70498e-20	0.609648
rs80173514	1	22028045	A	C	0.124062	0.00908253	1.77399e-42	0.0166205
rs10917123	1	22029485	A	G	0.0911778	0.00822048	1.3789e-28	0.00832282
rs3820687	1	22030736	T	A	0.0909074	0.00822048	1.99064e-28	0.00818745
rs2473290	1	22031964	C	T	-0.0750914	0.00786102	1.26765e-21	0.312159
rs2473289	1	22032080	C	T	-0.0457488	0.00688884	3.11551e-11	0.295946
rs61778045	1	22032102	A	G	0.123946	0.00902599	6.5182e-43	0.0165398
rs61778046	1	22032296	T	G	0.1245	0.00902599	2.78701e-43	0.0117281
rs12027753	1	22032343	T	C	0.123586	0.00902599	1.1295e-42	0.0135571
rs11589377	1	22032413	C	T	-0.0494064	0.00835768	3.39016e-09	0.403186
rs7541107	1	22032589	C	G	-0.0474097	0.00694781	8.87287e-12	0.342551
rs2009020	1	22032899	G	A	-0.0473397	0.00694781	9.51803e-12	0.33921
rs2473287	1	22033205	C	T	-0.0474798	0.00694781	8.27061e-12	0.345914
rs2473286	1	22033429	C	T	-0.0505295	0.00831474	1.22379e-09	0.418255
rs2501287	1	22033501	G	A	-0.0498152	0.00831474	2.0831e-09	0.411444
rs10917125	1	22033556	C	T	-0.0497866	0.00831474	2.12761e-09	0.421686
rs12021606	1	22033767	T	G	-0.0475625	0.00696405	8.50799e-12	0.345209
rs12021637	1	22033890	A	G	-0.0470097	0.00694781	1.3228e-11	0.342551
rs67111920	1	22033968	A	G	-0.0501722	0.00831474	1.59819e-09	0.464121
rs2501286	1	22034088	G	T	-0.0473397	0.00694781	9.51803e-12	0.33921
rs2473285	1	22034089	C	T	-0.0472696	0.00694781	1.02091e-11	0.335889
rs2473284	1	22034196	C	T	-0.0470594	0.00694781	1.25906e-11	0.326054
rs2473283	1	22034307	A	G	-0.0502294	0.00831474	1.53153e-09	0.442612
rs2473282	1	22034362	T	C	-0.0505865	0.00831474	1.17253e-09	0.471418
rs7525440	1	22034376	T	C	-0.049958	0.00831474	1.87401e-09	0.432076
rs7525444	1	22034383	T	C	-0.0505865	0.00831474	1.17253e-09	0.471418
rs4655015	1	22034418	G	A	-0.050187	0.0082713	1.29833e-09	0.447951
rs4655016	1	22034477	T	C	-0.0475486	0.00688884	5.1178e-12	0.350969
rs4654781	1	22034569	C	T	-0.0475486	0.00688884	5.1178e-12	0.350969
rs2473281	1	22034636	T	C	-0.0476192	0.00688884	4.76135e-12	0.354396
rs111992780	1	22034736	T	C	0.124634	0.00901985	1.99271e-43	0.0113746
rs2473280	1	22034863	C	G	-0.0474397	0.00694781	8.61055e-12	0.33921
rs2473279	1	22034979	T	C	-0.0476486	0.00688884	4.62004e-12	0.350969
rs2473278	1	22035011	A	G	-0.0476898	0.00688884	4.42927e-12	0.357844
rs2473277	1	22035352	A	G	-0.0469157	0.00682923	6.42749e-12	0.563557
rs2473276	1	22035701	C	T	-0.0478302	0.00694781	5.81106e-12	0.363039
rs2501284	1	22035704	G	A	-0.0478302	0.00694781	5.81106e-12	0.363039
rs3117046	1	22035933	T	C	-0.0477898	0.00688884	3.99731e-12	0.357844
rs2473275	1	22036224	T	C	-0.0475499	0.00694781	7.70846e-12	0.349297
rs2038109	1	22036312	G	T	-0.0470594	0.00694781	1.25906e-11	0.326054
rs2038106	1	22036447	T	G	-0.0478604	0.00688884	3.71759e-12	0.361313
rs2038105	1	22036546	G	A	-0.0477604	0.00688884	4.11992e-12	0.361313
rs3117045	1	22037014	G	A	-0.0478604	0.00688884	3.71759e-12	0.361313
rs3123459	1	22037153	C	A	-0.0480721	0.00688884	2.98864e-12	0.371845
rs3117044	1	22037425	A	G	-0.0480309	0.00688884	3.11838e-12	0.364803
rs2501281	1	22038465	C	A	-0.0556586	0.00737206	4.35444e-14	0.153508
rs12405695	1	22039196	T	C	0.125489	0.00901985	5.31334e-44	0.0147153
rs10917128	1	22039609	C	T	0.125687	0.00901985	3.91093e-44	0.0169226
rs72665317	1	22040580	G	T	0.126775	0.00901985	7.1659e-45	0.0186358
rs2501279	1	22041849	T	C	-0.0492896	0.00688884	8.36773e-13	0.419651
rs2473332	1	22042624	T	C	-0.0497542	0.00688884	5.10638e-13	0.450785
rs2473330	1	22043928	G	A	-0.0491791	0.00690467	1.05921e-12	0.418434
rs10917130	1	22044572	G	T	0.126747	0.00901985	7.48425e-45	0.0164592
rs725158	1	22051787	A	T	0.126774	0.00891144	6.32303e-46	0.0261236
rs3754496	1	22052387	A	C	0.126635	0.00891144	7.89808e-46	0.025436
rs12035094	1	22058220	T	G	0.180442	0.0224104	8.16593e-16	0.917204
rs17837951	1	22062379	T	C	0.127564	0.00891144	1.77301e-46	0.0210472
rs2501256	1	22070706	T	C	-0.060123	0.00728067	1.4827e-16	0.184294
rs12038474	1	22076864	A	G	0.128672	0.00891144	2.94179e-47	0.0219277
rs2268179	1	22088292	T	G	0.128172	0.00891144	6.62889e-47	0.0219277
rs2268177	1	22088917	T	A	0.128172	0.00891144	6.62889e-47	0.0219277
rs10917151	1	22096228	A	G	0.136144	0.00927777	9.42674e-49	0.0519331
rs1534949	1	22099694	A	C	-0.0514703	0.00694781	1.2809e-13	0.370036
rs66766977	1	22104599	C	T	-0.0426073	0.00688884	6.21131e-10	0.40457
rs2092322	1	22109230	C	G	-0.0425073	0.00688884	6.80929e-10	0.40457
rs7412010	1	22109953	C	G	0.136203	0.00927777	8.58441e-49	0.0568944
rs4654783	1	22113027	C	T	-0.0630741	0.00743055	2.09364e-17	0.179591
rs1474647	1	22115372	T	C	-0.0454537	0.00690467	4.60938e-11	0.396098
rs76439356	1	22115489	T	C	0.167222	0.0266525	3.51533e-10	0.0840103
rs1046310	1	22117394	T	G	-0.0428369	0.00688884	5.02557e-10	0.340815
rs10737462	1	22118482	T	C	0.0995814	0.00835886	1.00937e-32	0.040239
rs3765351	1	22119498	T	C	-0.0416838	0.00688884	1.4402e-09	0.382567
rs3765350	1	22120823	G	A	0.099724	0.00835886	8.22478e-33	0.0413043
rs59709264	1	22122832	A	G	-0.042584	0.00688884	6.34574e-10	0.324314
rs2235529	1	22123994	T	C	0.137598	0.00936923	7.90979e-49	0.0609786
rs4655024	1	22126221	T	C	-0.0408488	0.00688884	3.03471e-09	0.295946
rs7544210	1	22128649	A	G	-0.0461907	0.00688884	2.01195e-11	0.138405
rs56673898	1	22129235	T	C	-0.0460378	0.00688884	2.34163e-11	0.129815
rs12404660	1	22132301	G	A	0.119201	0.00884276	2.04812e-41	0.00273392
rs742358	1	22132677	A	G	-0.046118	0.00690467	2.40169e-11	0.140601
rs4655025	1	22133261	G	A	-0.046018	0.00690467	2.65086e-11	0.140601
rs12037376	1	22135618	A	G	0.137593	0.00938558	1.16201e-48	0.0348918
rs10799737	1	22135638	G	T	-0.0632163	0.00731297	5.40817e-18	0.0812626
rs61768001	1	22139327	C	T	0.138665	0.00941768	4.53091e-49	0.0148668
rs3820282	1	22141722	T	C	0.139018	0.00941768	2.59863e-49	0.0158895
rs56318008	1	22143914	T	C	0.134977	0.00948537	5.96764e-46	0.170016
rs55938609	1	22143958	C	G	0.134831	0.00948537	7.43773e-46	0.162569
rs12042083	1	22146239	A	G	0.0951928	0.00826822	1.13339e-30	0.177044
rs7515106	1	22146917	C	T	0.0934177	0.00819387	4.13726e-30	0.0900735
rs4655026	1	22147165	C	T	-0.0427473	0.00684465	4.22805e-10	0.200288
rs4655027	1	22147298	T	C	-0.0431286	0.00690467	4.20276e-10	0.211339
rs7529389	1	22148932	T	G	-0.0430541	0.00690467	4.5033e-10	0.226117
rs7521775	1	22149156	C	T	-0.0427778	0.00690467	5.81018e-10	0.183903
rs7517829	1	22153666	G	A	0.0671684	0.00704136	1.44035e-21	0.00645608
rs4623666	1	22153819	G	A	0.0538087	0.00703918	2.10311e-14	0.0183694
rs12410251	1	22156136	T	G	0.0915307	0.00831721	3.61609e-28	0.904273
rs3971300	1	22158082	C	T	0.0720636	0.00767674	6.15778e-21	0.211181
rs2807365	1	22158974	G	A	0.0485649	0.00726961	2.3806e-11	0.412394
rs12093861	1	22159184	G	A	0.0553255	0.00703918	3.85208e-15	0.014324
rs16826658	1	22159378	G	T	0.058518	0.00710211	1.72889e-16	0.00525862
rs56104760	1	22159536	G	A	0.10301	0.00869459	2.21519e-32	0.427625
rs72478520	1	22163074	T	C	0.102929	0.00878515	1.05203e-31	0.719621
rs7521902	1	22164231	A	C	0.0811482	0.00807939	9.77775e-24	0.0849059
rs4654785	1	22165350	G	A	0.0705528	0.00793535	6.05904e-19	0.321809
rs3920498	1	22166394	C	G	0.0993923	0.00865332	1.5508e-30	0.822747
rs2179378	1	22172272	A	C	0.0649513	0.00806496	8.04519e-16	0.487663
rs1014987	1	22172331	G	C	0.0649497	0.00805131	7.2063e-16	0.502957
rs1014985	1	22172762	T	G	-0.0383723	0.00682923	1.92249e-08	0.770208
rs10917165	1	22175135	C	T	0.0478547	0.00722975	3.61311e-11	0.178439
rs742356	1	22175353	G	A	0.0650203	0.00798821	3.96794e-16	0.512325
rs2744704	1	22177057	T	A	-0.0377141	0.00684465	3.58816e-08	0.947364
rs10917167	1	22177598	A	G	0.0649235	0.00806496	8.2747e-16	0.558726
rs12032458	1	22178072	G	C	0.0647027	0.00806496	1.03456e-15	0.547754
rs6695779	1	22179116	G	A	0.0586787	0.00775741	3.90229e-14	0.305218
rs2982285	1	22179760	C	T	-0.0385867	0.00682923	1.60227e-08	0.98411
rs12023766	1	22179944	G	A	0.0586787	0.00775741	3.90229e-14	0.305218
rs2982286	1	22180236	A	G	-0.0388	0.00682923	1.33547e-08	1
rs2998277	1	22180285	C	A	-0.0386108	0.00682923	1.5697e-08	0.94707
rs2744708	1	22180358	G	A	-0.0390398	0.00682923	1.08695e-08	0.952356
rs2744710	1	22180837	A	G	-0.0388819	0.00682923	1.2449e-08	0.941786
rs2807346	1	22180930	T	C	-0.038853	0.00682923	1.27617e-08	0.936504
rs2092315	1	22181191	T	C	0.065518	0.00806496	4.51896e-16	0.57352
rs2807370	1	22182429	T	C	-0.0396373	0.00682923	6.47219e-09	0.915408
rs2807371	1	22182713	C	T	-0.0392843	0.00682923	8.79932e-09	0.978815
rs2807373	1	22184291	T	G	-0.0395265	0.00682923	7.1295e-09	0.968227
rs2807374	1	22184316	G	C	-0.0397398	0.00682923	5.91753e-09	0.952356
rs2744713	1	22184557	T	G	-0.0394554	0.00682923	7.58473e-09	0.97352
rs2807375	1	22184925	T	C	-0.0395554	0.00682923	6.95202e-09	0.97352
rs12119429	1	22185101	C	T	0.0652971	0.00806496	5.66119e-16	0.562407
rs61766864	1	22186597	C	G	0.041524	0.00804099	2.41678e-07	0.53013
rs10917168	1	22187397	T	A	0.0405584	0.00798008	3.72577e-07	0.60892
rs6660027	1	22188183	G	A	0.0348141	0.00729695	1.83262e-06	0.246885
rs36095869	1	22192828	G	A	0.0402393	0.00796521	4.37495e-07	0.553078
rs7511788	1	22195560	T	C	0.0399288	0.0079041	4.37993e-07	0.614068
rs7533740	1	22195569	A	G	0.0401174	0.00791862	4.05805e-07	0.639768
rs12734979	1	22196434	C	T	0.0397455	0.0079041	4.94418e-07	0.602176
rs12036482	1	22199834	A	G	0.040275	0.00796521	4.27327e-07	0.627094
rs79364962	1	22205049	A	G	0.0918305	0.0143199	1.42872e-10	0.458371
rs12080095	1	22213320	G	T	0.0411945	0.0082523	5.97947e-07	0.608758
rs12746131	1	22213624	T	C	0.0413363	0.0082523	5.46953e-07	0.601075
rs10917174	1	22214843	A	G	0.0414399	0.0082523	5.12366e-07	0.628153
rs10917175	1	22216990	A	G	0.0408399	0.0082523	7.46278e-07	0.628153
rs10917176	1	22218804	T	C	0.0407563	0.0082523	7.86122e-07	0.643856
rs12735643	1	22219053	G	C	0.0407272	0.0082523	8.00455e-07	0.639915
rs7520763	1	22221487	A	G	0.0412563	0.0082523	5.75177e-07	0.643856
rs7544280	1	22221759	T	C	0.0415218	0.0082523	4.86557e-07	0.708215
rs12408254	1	22223864	G	A	0.0437105	0.0078744	2.84096e-08	0.311242
rs765131	1	22224878	G	A	0.0437822	0.0078744	2.69667e-08	0.313984
rs10917181	1	22230251	T	A	0.0474474	0.00769268	6.92198e-10	0.0822703
rs16826809	1	22232871	C	G	0.0479474	0.00769268	4.58001e-10	0.0822703
rs12048960	1	22233320	C	G	0.0476332	0.00769268	5.9398e-10	0.0864955
rs35502211	1	22234573	T	C	0.0462198	0.00769268	1.87503e-09	0.117017
rs16826818	1	22234792	C	A	0.0465341	0.00769268	1.45615e-09	0.121188
rs10753532	1	22235416	T	A	0.0466768	0.00769268	1.29758e-09	0.114299
rs760919	1	22236110	A	G	0.0467227	0.0077683	1.80398e-09	0.0993533
rs760920	1	22236111	A	C	0.0476416	0.00800463	2.65274e-09	0.111188
rs2870445	1	22240086	T	C	0.0461768	0.00769268	1.94064e-09	0.114299
rs12030840	1	22241393	A	C	0.0461768	0.00769268	1.94064e-09	0.114299
rs932370	1	22242543	A	G	0.0463198	0.00769268	1.73045e-09	0.117017
rs932371	1	22242733	T	C	0.0461341	0.00769268	2.00811e-09	0.121188
rs10917184	1	22243011	C	G	0.0462483	0.00769268	1.83261e-09	0.115652
rs16826833	1	22244933	A	T	0.0468944	0.00775281	1.46017e-09	0.125217
rs35107757	1	22244988	T	C	0.0466393	0.00775281	1.78998e-09	0.11817
rs12757104	1	22245687	A	C	0.0467814	0.00775281	1.5983e-09	0.120951
rs12755933	1	22245692	C	G	0.0465683	0.00775281	1.89405e-09	0.116799
rs10917186	1	22246654	A	C	0.0470683	0.00775281	1.27009e-09	0.116799
rs875977	1	22249425	T	C	0.0530499	0.00787136	1.58814e-11	0.0528139
rs12739469	1	22255080	T	C	0.0464603	0.00778356	2.38678e-09	0.0364458
rs10917196	1	22296020	C	T	0.036753	0.00708093	2.09815e-07	0.974041
rs61769171	1	22393374	T	C	-0.0319154	0.00732204	1.30772e-05	0.596468
rs114804468	1	28179834	C	A	0.11503	0.030205	0.000139918	0.140042
rs76678527	1	28366038	T	C	0.070602	0.0144464	1.02298e-06	0.912795
rs143167197	1	28407861	G	A	0.0724585	0.0143252	4.23434e-07	0.907527
rs61748637	1	28466638	G	C	0.074938	0.0144464	2.13354e-07	0.78786
rs150259986	1	28557344	T	C	0.0829354	0.0170672	1.17773e-06	0.835666
rs72652741	1	30624831	G	C	0.0581855	0.0299708	0.0522094	0.000100145
rs12354330	1	40010548	G	A	-0.062964	0.0155906	5.3776e-05	0.113162
rs12354345	1	40010565	C	T	-0.0627548	0.0156251	5.91264e-05	0.115458
rs151263234	1	68851567	G	A	-0.0611251	0.0179766	0.000673231	0.0103154
rs112810533	1	96009861	A	G	0.0968476	0.0253721	0.000135038	0.128748
rs11185106	1	107391849	T	C	-0.023509	0.00692023	0.000680934	0.0481872
rs2587895	1	107393771	A	G	-0.0228208	0.00685981	0.000878687	0.0392628
rs10785822	1	107406461	C	A	0.0227663	0.00685981	0.000904071	0.0339633
rs1444039	1	107406634	T	C	-0.0213812	0.00732568	0.0035154	0.00840808
rs960024	1	107415735	G	T	0.0229559	0.00726961	0.0015897	0.0114223
rs17530951	1	107422012	T	C	0.022764	0.00684465	0.000881621	0.0329781
rs77848106	1	107429051	A	C	-0.0207809	0.00726961	0.00425519	0.00566708
rs11586853	1	107432741	C	T	0.0223923	0.00684465	0.00106978	0.0265431
rs17531363	1	107434453	C	A	-0.0210064	0.00725157	0.00376986	0.00500219
rs1373336	1	107435198	T	C	0.022321	0.00684465	0.00110984	0.0303602
rs10748506	1	107435860	T	G	-0.0216632	0.00684465	0.00155092	0.0181076
rs12095462	1	107440166	C	A	-0.0223199	0.00725157	0.00208437	0.00685335
rs11185115	1	107440370	A	G	-0.0223483	0.00725157	0.00205716	0.00740331
rs1444042	1	107447263	G	A	-0.0219408	0.00725157	0.00248084	0.00830261
rs1444041	1	107447592	A	G	-0.0219408	0.00725157	0.00248084	0.00830261
rs10881467	1	107447725	G	A	-0.021805	0.00725157	0.00263891	0.00862341
rs11802147	1	107458685	G	A	-0.0215334	0.00725157	0.002983	0.00929843
rs4914945	1	107459738	A	T	-0.0217334	0.00725157	0.00272593	0.00929843
rs11185120	1	107468967	A	G	-0.0215018	0.00688884	0.00180082	0.015195
rs3138072	1	109925387	A	C	0.0405497	0.00929305	1.28031e-05	0.397509
rs3093037	1	109929284	T	C	0.039	0.0092126	2.30254e-05	0.224089
rs12132533	1	109932930	G	A	0.0358518	0.00887894	5.39447e-05	0.367219
rs12133405	1	109933478	G	A	0.0358153	0.00887894	5.48978e-05	0.374598
rs12751930	1	109934104	A	G	0.0359576	0.00887894	5.12697e-05	0.379568
rs12134543	1	109934644	G	A	0.0352026	0.00888861	7.48185e-05	0.315665
rs6537886	1	109936238	A	G	0.0356791	0.00910756	8.94612e-05	0.316283
rs77157159	1	153601523	A	G	-0.0860607	0.0262395	0.00103875	0.0197771
rs61805738	1	153619400	A	G	-0.0750684	0.0211351	0.000382554	0.0516893
rs114678888	1	153622972	A	C	-0.0750308	0.0211174	0.000380818	0.0476273
rs2033966	1	163888641	A	G	0.0276239	0.00917611	0.00260887	0.00271619
rs12755865	1	163888790	G	A	0.0275352	0.00917611	0.00269319	0.00289546
rs12135267	1	163908246	A	G	0.0275186	0.00917611	0.00270919	0.00303693
rs7526529	1	163923805	A	G	0.0289601	0.00910008	0.00146061	0.00293751
rs7526748	1	163924053	C	G	0.0288154	0.00910008	0.00154284	0.00303302
rs10436885	1	163925250	C	T	0.0290941	0.00910008	0.00138806	0.00266719
rs7547582	1	163926566	A	T	0.0292494	0.00910008	0.00130812	0.00275466
rs12567079	1	163927691	C	T	0.0294494	0.00910008	0.00121145	0.00275466
rs7554132	1	163928761	G	T	0.0293771	0.00910008	0.00124562	0.00279937
rs6426846	1	163931268	A	G	0.0292601	0.00910008	0.00130279	0.00293751
rs6426847	1	163931434	T	C	0.028039	0.0090706	0.00199352	0.00129372
rs12142319	1	163938417	G	A	0.0299217	0.00910008	0.00100875	0.0027106
rs6426848	1	163940879	G	T	0.0297047	0.00910008	0.00109762	0.00284474
rs17367032	1	163942719	G	A	0.0301538	0.00910008	0.000921125	0.00328434
rs17367081	1	163945997	C	T	0.0298217	0.00910008	0.00104885	0.0027106
rs10917877	1	163949672	A	G	0.0289154	0.00910008	0.00148555	0.00303302
rs34686161	1	163951532	C	T	0.0299111	0.00910008	0.00101297	0.00254073
rs1579807	1	163955129	C	A	0.0303534	0.00916136	0.000922335	0.00256523
rs12757897	1	163958470	A	T	0.030128	0.00910008	0.000930477	0.00241979
rs12130325	1	163963186	C	G	0.0299693	0.00916136	0.00107064	0.00244352
rs12131118	1	163963447	T	G	0.0299974	0.00916136	0.00105911	0.00248349
rs12128885	1	163964696	G	A	0.0301852	0.00916136	0.000984783	0.00232712
rs10917879	1	163965239	T	C	0.0291778	0.00916136	0.00144816	0.00291737
rs6676181	1	163977534	G	A	0.0296785	0.00923721	0.00131389	0.00173815
rs12732119	1	170318811	A	C	0.0279628	0.0071611	9.4293e-05	0.215597
rs12134215	1	170320369	T	G	0.0279175	0.0071611	9.67932e-05	0.220246
rs10919352	1	170320485	G	A	0.0279175	0.0071611	9.67932e-05	0.220246
rs12143611	1	170321434	T	C	0.0278448	0.0071611	0.000100931	0.222597
rs74564162	1	170323221	G	T	0.0271344	0.0071611	0.000151167	0.167143
rs4342900	1	170324027	T	C	0.0271344	0.0071611	0.000151167	0.167143
rs1332969	1	170328737	A	G	0.0270344	0.0071611	0.000159892	0.167143
rs1332971	1	170328905	G	C	0.0270618	0.0071611	0.000157463	0.169063
rs28436845	1	170331482	C	G	0.0270618	0.0071611	0.000157463	0.169063
rs7516510	1	170333633	A	G	0.0280978	0.0071611	8.72085e-05	0.157786
rs12139106	1	170335308	A	G	0.0275071	0.0071611	0.000122441	0.165239
rs12117093	1	170335327	T	C	0.0275798	0.0071611	0.000117476	0.163351
rs10919354	1	170335368	C	T	0.0277251	0.0071611	0.000108109	0.159625
rs12142298	1	170336229	G	C	0.0277978	0.0071611	0.000103694	0.157786
rs12132852	1	170336403	C	T	0.0277978	0.0071611	0.000103694	0.157786
rs1034185	1	170336832	T	A	0.0277978	0.0071611	0.000103694	0.157786
rs12135696	1	170337331	A	G	0.0277978	0.0071611	0.000103694	0.157786
rs2095135	1	170339505	T	C	0.0281885	0.0071611	8.27331e-05	0.150591
rs6657395	1	170339721	G	A	0.0277978	0.0071611	0.000103694	0.157786
rs12137241	1	170341412	C	A	0.0278705	0.0071611	9.94497e-05	0.155964
rs7537355	1	170341902	G	T	0.0280432	0.0071611	9.00138e-05	0.154157
rs7534693	1	170344443	C	G	0.0280432	0.0071611	9.00138e-05	0.154157
rs12748912	1	170344482	A	G	0.0277978	0.0071611	0.000103694	0.157786
rs10494487	1	170345940	A	T	0.0281211	0.0071467	8.32537e-05	0.148428
rs34859991	1	170346035	T	C	0.0282659	0.0071467	7.6505e-05	0.144946
rs12407889	1	170346087	G	A	0.0279763	0.0071467	9.05623e-05	0.151974
rs34860969	1	170348051	A	G	0.0275659	0.0071467	0.000114719	0.144946
rs12139302	1	170349290	C	A	0.0278935	0.0071467	9.50129e-05	0.146679
rs12121358	1	170349430	G	C	0.0274211	0.0071467	0.000124603	0.148428
rs17346171	1	170350433	A	G	0.0272763	0.0071467	0.000135286	0.151974
rs34161857	1	170355793	T	A	0.0272935	0.0071467	0.000133976	0.146679
rs12753359	1	170356074	T	C	0.0273659	0.0071467	0.000128581	0.144946
rs12734846	1	170356136	G	A	0.0273659	0.0071467	0.000128581	0.144946
rs4550116	1	170357928	G	C	0.0272383	0.0071467	0.000138236	0.143229
rs36064440	1	170358964	G	C	0.0272211	0.0071467	0.000139584	0.148428
rs12119703	1	170363914	C	A	0.0270211	0.0071467	0.000156251	0.148428
rs4623763	1	170380574	A	G	0.0277173	0.00707056	8.85128e-05	0.261347
rs12133032	1	170384065	C	G	0.0277624	0.00707056	8.61972e-05	0.256026
rs12129359	1	170388902	G	A	0.0285181	0.00713208	6.3727e-05	0.323436
rs10919382	1	170392023	G	A	0.028665	0.00708481	5.21058e-05	0.36278
rs6667462	1	170396869	C	T	0.0296713	0.0071467	3.29956e-05	0.304909
rs17350305	1	170408059	C	G	0.0298349	0.00705608	2.35509e-05	0.364286
rs17350312	1	170408259	C	T	0.0305399	0.00705608	1.50353e-05	0.402344
rs12402306	1	170408277	T	C	0.0295676	0.00705608	2.78489e-05	0.405919
rs12409985	1	170408423	A	G	0.0301904	0.00705608	1.88045e-05	0.371033
rs10919391	1	170412219	C	T	0.0295499	0.00705608	2.81586e-05	0.48526
rs4399219	1	170413635	T	C	-0.0295113	0.00705608	2.88457e-05	0.465641
rs12142689	1	170416417	C	T	0.030034	0.00705608	2.07677e-05	0.427759
rs12066718	1	170416429	A	C	-0.0298895	0.00705608	2.27548e-05	0.435189
rs12128573	1	170421985	T	C	0.0296895	0.00705608	2.58047e-05	0.435189
rs12120718	1	170425109	T	A	0.0288555	0.00704136	4.16736e-05	0.322817
rs7519067	1	170426068	C	T	0.0287115	0.00704136	4.55113e-05	0.3291
rs12123065	1	170426957	T	C	0.0287835	0.00704136	4.35524e-05	0.325948
rs7349087	1	170431519	C	T	0.0287835	0.00704136	4.35524e-05	0.325948
rs12128140	1	170437222	T	C	0.0287115	0.00704136	4.55113e-05	0.3291
rs7512094	1	170439844	C	A	0.0287396	0.00704136	4.47387e-05	0.332271
rs10919401	1	170441228	A	T	0.0287115	0.00704136	4.55113e-05	0.3291
rs1412890	1	170444265	T	C	0.0287835	0.00704136	4.35524e-05	0.325948
rs10919403	1	170445443	G	A	0.0287835	0.00704136	4.35524e-05	0.325948
rs12124354	1	170446221	C	G	0.0287835	0.00704136	4.35524e-05	0.325948
rs10919405	1	170448614	G	A	0.0287115	0.00704136	4.55113e-05	0.3291
rs12405323	1	170449823	A	G	0.0291441	0.00704136	3.48842e-05	0.392698
rs10919406	1	170449896	G	C	0.0289994	0.00704136	3.81443e-05	0.316613
rs12138138	1	170451780	T	C	0.0288555	0.00704136	4.16736e-05	0.322817
rs1591150	1	170457698	G	A	-0.0288714	0.00704136	4.12687e-05	0.31354
rs12724601	1	170458369	G	C	0.0293032	0.00704136	3.16044e-05	0.295518
rs4281371	1	170458395	G	A	-0.0288714	0.00704136	4.12687e-05	0.31354
rs10919410	1	170460651	G	T	-0.0289313	0.00704136	3.97789e-05	0.298472
rs7511715	1	170463854	C	T	0.0293032	0.00704136	3.16044e-05	0.295518
rs6427253	1	170464260	T	C	0.0293032	0.00704136	3.16044e-05	0.295518
rs4294468	1	170464640	A	G	-0.0289714	0.00704136	3.88085e-05	0.31354
rs11587491	1	170465006	A	G	0.0293032	0.00704136	3.16044e-05	0.295518
rs6687988	1	170469729	G	A	-0.0290873	0.00704136	3.6131e-05	0.30444
rs28702606	1	170469927	A	G	-0.0290153	0.00704136	3.7772e-05	0.307454
rs11577004	1	170471481	T	C	0.0293752	0.00704136	3.02193e-05	0.292583
rs10919416	1	170472568	C	T	0.0296115	0.00704136	2.60651e-05	0.3291
rs10919417	1	170473313	C	A	0.0295835	0.00704136	2.65278e-05	0.325948
rs10919418	1	170474845	G	A	-0.0292956	0.00704136	3.1754e-05	0.338672
rs12140161	1	170474869	G	A	0.0295835	0.00704136	2.65278e-05	0.325948
rs1591147	1	170476083	C	T	-0.0290797	0.00704136	3.63008e-05	0.348421
rs12119012	1	170477537	T	C	0.0295555	0.00704136	2.69982e-05	0.322817
rs12140770	1	170480094	A	T	0.0295835	0.00704136	2.65278e-05	0.325948
rs12124515	1	170483360	T	C	0.0295115	0.00704136	2.77518e-05	0.3291
rs6675683	1	170484005	G	C	0.0295115	0.00704136	2.77518e-05	0.3291
rs10919421	1	170489794	T	A	0.0294994	0.00704136	2.7963e-05	0.316613
rs6696114	1	170489875	T	C	-0.0289237	0.00704136	3.9965e-05	0.341902
rs4508077	1	170492840	G	A	-0.0290676	0.00704136	3.65735e-05	0.335461
rs3923079	1	170493326	G	A	-0.0293555	0.00704136	3.05927e-05	0.322817
rs12402526	1	170496507	A	G	0.0294994	0.00704136	2.7963e-05	0.316613
rs12116910	1	170496840	T	A	0.0294994	0.00704136	2.7963e-05	0.316613
rs1333142	1	170497313	G	A	-0.029286	0.00697999	2.72028e-05	0.327471
rs1999523	1	170498035	C	A	0.0295275	0.00704136	2.74766e-05	0.319705
rs4656776	1	170500697	T	C	-0.0293115	0.00704136	3.14413e-05	0.3291
rs72709772	1	170501277	G	C	0.0295714	0.00704136	2.67302e-05	0.31354
rs72709774	1	170501487	C	A	0.0295714	0.00704136	2.67302e-05	0.31354
rs11584810	1	170502202	T	C	0.0294994	0.00704136	2.7963e-05	0.316613
rs1537390	1	170504518	G	C	-0.0292115	0.00704136	3.34564e-05	0.3291
rs4423075	1	170508208	C	T	0.0295714	0.00704136	2.67302e-05	0.31354
rs10800526	1	170511151	A	G	-0.0293555	0.00704136	3.05927e-05	0.322817
rs10919423	1	170511390	T	C	0.0294555	0.00704136	2.87421e-05	0.322817
rs10919424	1	170512430	A	G	0.0294994	0.00704136	2.7963e-05	0.316613
rs1928716	1	170513160	C	T	-0.0292237	0.00704136	3.32059e-05	0.341902
rs11587811	1	170513211	T	C	0.0294994	0.00704136	2.7963e-05	0.316613
rs12130086	1	170513900	A	T	0.0296115	0.00704136	2.60651e-05	0.3291
rs6667728	1	170524266	G	A	0.0291467	0.00705608	3.61621e-05	0.319227
rs12135132	1	170524489	T	A	0.0294299	0.00705608	3.03455e-05	0.328562
rs12145961	1	170528385	G	C	0.0294299	0.00705608	3.03455e-05	0.328562
rs72711504	1	170558466	T	C	0.0537693	0.0177992	0.0025204	0.00349544
rs2038479	1	171970150	A	C	0.0448856	0.00850387	1.30417e-07	0.778317
rs2038480	1	171970501	T	A	0.0454502	0.00850387	9.05918e-08	0.824343
rs6425521	1	171973643	A	C	0.0452076	0.00850387	1.06003e-07	0.761762
rs10914127	1	171974808	G	A	0.0458246	0.00850387	7.09766e-08	0.786633
rs6662263	1	171975102	G	A	0.0456636	0.00850387	7.88457e-08	0.794973
rs6425522	1	171976942	C	T	0.0454246	0.00850387	9.21076e-08	0.786633
rs10914144	1	171980610	C	T	0.0454197	0.00850387	9.24023e-08	0.82856
rs12037133	1	171980859	T	G	0.0454054	0.00856156	1.13663e-07	0.833275
rs7525638	1	171986778	G	T	-0.0470832	0.00936469	4.96307e-07	0.818057
rs6702539	1	171987121	A	G	-0.0473944	0.00942787	4.98089e-07	0.833077
rs3736790	1	171987663	T	C	-0.0487166	0.00942787	2.37504e-07	0.899372
rs55682753	1	171988084	T	C	-0.0484962	0.00942787	2.69061e-07	0.888261
rs2208371	1	171990416	G	T	-0.0473046	0.00936469	4.38626e-07	0.829019
rs10910863	1	171991853	T	C	-0.0479475	0.00936469	3.05486e-07	0.85104
rs12077603	1	171991998	C	A	-0.0470355	0.00936469	5.09635e-07	0.810769
rs12408359	1	171992779	A	C	-0.0474522	0.00936469	4.03826e-07	0.836345
rs6668677	1	171993376	T	C	-0.0476737	0.00936469	3.56572e-07	0.847361
rs12073819	1	171993653	C	T	-0.0473784	0.00936469	4.20879e-07	0.83268
rs6680084	1	171994448	C	T	-0.047157	0.00936469	4.76312e-07	0.821707
rs16843679	1	171997648	A	G	-0.0474999	0.00936469	3.93178e-07	0.843686
rs16843681	1	171997751	G	T	-0.0474999	0.00936469	3.93178e-07	0.843686
rs6672365	1	171998390	C	A	-0.0478689	0.00936469	3.19371e-07	0.862096
rs10910881	1	171999800	C	T	-0.0477976	0.0093512	3.1981e-07	0.872669
rs6662250	1	172000145	A	G	-0.0477712	0.0093512	3.24625e-07	0.876384
rs10910891	1	172002976	G	T	-0.0474387	0.00933756	3.76596e-07	0.909563
rs10158884	1	172009764	A	G	-0.0445856	0.00867606	2.76326e-07	0.424265
rs6684633	1	172011447	A	G	-0.0447197	0.00867606	2.54479e-07	0.44242
rs6667114	1	172015363	C	T	-0.0442564	0.00869051	3.53385e-07	0.447479
rs12091784	1	172016921	G	T	-0.043866	0.00869051	4.47455e-07	0.4353
rs12403863	1	172018569	T	C	-0.0444679	0.00870476	3.24806e-07	0.490269
rs59316397	1	172019796	C	T	-0.0448193	0.00869051	2.50573e-07	0.462973
rs2421950	1	172021029	G	C	-0.0445741	0.00869051	2.91194e-07	0.45674
rs4399191	1	172021055	T	A	-0.0446467	0.00869051	2.78547e-07	0.45985
rs73037351	1	172021348	C	T	-0.0446193	0.00869051	2.83258e-07	0.462973
rs57907095	1	172021787	C	T	-0.0445015	0.00869051	3.04393e-07	0.453641
rs6668552	1	172023326	T	C	-0.0447645	0.00869051	2.5915e-07	0.469253
rs61807784	1	172126960	G	A	0.0379075	0.00752295	4.68172e-07	0.859609
rs11589349	1	172127658	T	C	0.0394345	0.00752295	1.58944e-07	0.85498
rs60077625	1	172129654	A	G	0.0389861	0.00744647	1.64526e-07	0.962074
rs11584244	1	172133821	T	A	0.0392999	0.00752295	1.75103e-07	0.87817
rs11584664	1	172133891	A	T	0.0395922	0.00752295	1.41837e-07	0.896799
rs17277008	1	172136022	C	T	0.0394559	0.00746019	1.23082e-07	0.901166
rs17277015	1	172136117	C	T	0.0393922	0.00752295	1.63856e-07	0.896799
rs17361789	1	172153461	G	T	0.0382146	0.00749459	3.41534e-07	0.698669
rs495590	1	172153669	C	G	0.0355629	0.00688884	2.43806e-07	0.286871
rs61807786	1	172155688	T	C	0.0408581	0.00758514	7.18036e-08	0.724343
rs61807787	1	172162145	T	C	0.0416855	0.00758514	3.89218e-08	0.728754
rs12561946	1	172163386	G	A	0.0359215	0.00696405	2.49421e-07	0.495415
rs615091	1	172164308	G	T	0.0327451	0.00696542	2.58777e-06	0.124048
rs628479	1	172164950	A	T	0.034866	0.0073746	2.26918e-06	0.117057
rs537444	1	172165329	G	C	0.0334172	0.00696542	1.60587e-06	0.122482
rs655853	1	172166513	C	T	0.0323614	0.00685981	2.38717e-06	0.0197751
rs17361886	1	172167879	A	G	0.0346378	0.0073746	2.64133e-06	0.115639
rs672740	1	172167979	G	T	0.0325766	0.00685981	2.04522e-06	0.0187591
rs17277127	1	172167994	T	A	0.0351534	0.0073746	1.87161e-06	0.111465
rs11584955	1	172168965	A	C	0.0345786	0.0073746	2.74718e-06	0.122866
rs579989	1	172169186	T	A	0.03294	0.00696542	2.25547e-06	0.135448
rs593688	1	172169792	A	T	0.0349097	0.0073746	2.20389e-06	0.114234
rs2209096	1	172169864	C	T	0.0344067	0.0073746	3.07768e-06	0.124353
rs17361920	1	172171379	C	G	0.0347223	0.0073746	2.49723e-06	0.119934
rs554019	1	172171408	T	C	0.0327235	0.00696542	2.62727e-06	0.140575
rs555798	1	172171620	G	A	0.0326514	0.00696542	2.76378e-06	0.142317
rs640159	1	172171886	T	C	0.0327235	0.00696542	2.62727e-06	0.140575
rs12129264	1	172172172	A	G	0.0345786	0.0073746	2.74718e-06	0.122866
rs12125882	1	172172263	T	A	0.0325792	0.00696542	2.90709e-06	0.144075
rs473629	1	172172401	A	T	0.0325792	0.00696542	2.90709e-06	0.144075
rs17361955	1	172172859	T	C	0.0344786	0.0073746	2.9351e-06	0.122866
rs2224782	1	172174991	C	T	0.0343348	0.0073746	3.22689e-06	0.125854
rs590567	1	172175654	C	T	0.0328811	0.00690381	1.9098e-06	0.135813
rs12129806	1	172177508	A	G	0.0345504	0.0073746	2.79888e-06	0.121393
rs61807788	1	172178834	C	T	0.0343348	0.0073746	3.22689e-06	0.125854
rs651032	1	172179968	A	G	0.0328084	0.00690381	2.01195e-06	0.137515
rs2819529	1	172180086	G	A	0.0328811	0.00690381	1.9098e-06	0.135813
rs10489297	1	172180375	G	T	0.0345534	0.0073746	2.79339e-06	0.111465
rs532688	1	172180808	C	T	0.0318028	0.00685981	3.55036e-06	0.0215753
rs479960	1	172182532	T	G	0.0326358	0.00690381	2.27623e-06	0.139234
rs480988	1	172182677	A	T	0.0327811	0.00690381	2.05177e-06	0.135813
rs484686	1	172183062	G	A	0.0319914	0.00688884	3.41813e-06	0.105089
rs633592	1	172184023	G	A	0.032018	0.00685981	3.0493e-06	0.0204788
rs12123837	1	172184757	C	T	0.0340474	0.0073746	3.89607e-06	0.131999
rs676081	1	172186611	A	G	0.0328555	0.00690381	1.94515e-06	0.175109
rs583578	1	172187746	G	A	0.0326923	0.00690381	2.18626e-06	0.185608
rs12126381	1	172188202	T	A	0.0340193	0.0073746	3.96834e-06	0.130441
rs586745	1	172188445	A	C	0.0328102	0.00690381	2.00936e-06	0.179254
rs56138708	1	172188731	T	C	0.0340911	0.0073746	3.78637e-06	0.128898
rs629316	1	172189669	C	G	0.0329555	0.00690381	1.81028e-06	0.175109
rs630656	1	172189955	C	A	0.0316815	0.00685981	3.86678e-06	0.0323384
rs631915	1	172190253	G	A	0.0330969	0.00696542	2.01815e-06	0.172488
rs569179	1	172191930	G	T	0.0327082	0.00696542	2.65558e-06	0.180729
rs141468266	1	172194103	C	T	0.0332133	0.00696542	1.8577e-06	0.166493
rs546751	1	172194631	C	T	0.0328526	0.00696542	2.39909e-06	0.176573
rs552399	1	172195250	T	C	0.0330282	0.00690381	1.71799e-06	0.173064
rs598562	1	172195359	T	G	0.0319032	0.0071465	8.03785e-06	0.185224
rs11484597	1	172195556	G	A	0.034163	0.0073746	3.61241e-06	0.127369
rs1746428	1	172196657	A	G	0.0330282	0.00690381	1.71799e-06	0.173064
rs4394690	1	172197070	C	G	0.0343067	0.0073746	3.28721e-06	0.124353
rs10911257	1	172197408	T	C	0.0311777	0.00704136	9.52016e-06	0.0239437
rs59760198	1	172197862	T	C	0.0313216	0.00704136	8.65781e-06	0.0231598
rs2209098	1	172198086	C	T	0.0342348	0.0073746	3.44613e-06	0.125854
rs687041	1	172199888	G	A	0.0321118	0.00685981	2.85271e-06	0.0292877
rs688451	1	172200224	A	G	0.0331008	0.00690381	1.63023e-06	0.171036
rs10911270	1	172201666	T	C	0.034163	0.0073746	3.61241e-06	0.127369
rs572802	1	172201778	T	C	0.0330188	0.00690381	1.7297e-06	0.16506
rs12135520	1	172202316	T	A	0.0339474	0.0073746	4.15867e-06	0.131999
rs11589142	1	172203327	A	C	0.0343067	0.0073746	3.28721e-06	0.124353
rs2421990	1	172204489	T	C	0.034063	0.0073746	3.85668e-06	0.127369
rs2421991	1	172204578	T	C	0.0338911	0.0073746	4.31388e-06	0.128898
rs7535241	1	172205456	A	G	0.0339474	0.0073746	4.15867e-06	0.131999
rs508742	1	172205975	C	T	0.031538	0.00685981	4.27578e-06	0.0334141
rs55935473	1	172206450	G	T	0.0340193	0.0073746	3.96834e-06	0.130441
rs681398	1	172206671	A	G	0.0318966	0.00685981	3.32284e-06	0.0307806
rs683128	1	172206985	G	A	0.0327082	0.00696542	2.65558e-06	0.180729
rs589209	1	172207833	C	T	0.0320511	0.00685981	2.97837e-06	0.0356574
rs589245	1	172207853	G	A	0.0338247	0.00696542	1.19725e-06	0.174521
rs10911299	1	172214579	G	A	0.0298018	0.00692023	1.65879e-05	0.027476
rs511206	1	172215653	A	C	0.0302041	0.00717773	2.57609e-05	0.00566645
rs6689455	1	172215889	G	T	0.0298366	0.00693554	1.69278e-05	0.028811
rs10489293	1	172217647	G	T	0.0372325	0.00761698	1.01818e-06	0.164279
rs912299	1	172218110	A	G	0.0300213	0.00705608	2.09355e-05	0.55518
rs17277372	1	172218334	G	A	0.038092	0.00761698	5.70529e-07	0.143784
rs12143386	1	183433089	T	C	0.0679419	0.0226553	0.00270923	0.00435541
rs12129543	1	183433657	T	G	0.0681991	0.0223505	0.00227813	0.00247606
rs12070290	1	183756050	A	G	0.0232849	0.00688884	0.000724625	0.0450338
rs72754366	1	212467336	G	A	-0.0447827	0.0112143	6.51468e-05	0.415139
rs907186	1	226425248	G	A	0.0317528	0.00765693	3.36954e-05	0.354631
rs838255	1	226465351	C	T	0.0573415	0.0214071	0.00739267	0.000769405
rs1841649	1	226480645	A	C	0.0324368	0.00765862	2.28209e-05	0.366628
rs1776180	1	241848042	G	C	0.0316324	0.00707116	7.69704e-06	0.113925
rs1776178	1	241848232	G	A	0.0309238	0.00707116	1.22423e-05	0.129385
rs1635517	1	241848731	A	G	0.0322674	0.0070553	4.79652e-06	0.164804
rs2073490	1	241849358	T	C	-0.034345	0.0084782	5.10033e-05	0.269987
rs2526704	1	241852518	G	A	0.0291634	0.0070553	3.57218e-05	0.26924
rs4149867	1	241853288	T	C	-0.0334105	0.00840297	7.00732e-05	0.245987
rs1635515	1	241853707	G	A	0.0306874	0.00699574	1.15141e-05	0.243196
rs2236919	1	241854429	G	A	0.0306164	0.00699574	1.20636e-05	0.245824
rs2236918	1	241854524	G	C	0.0305874	0.00699574	1.22947e-05	0.243196
rs2526701	1	241855125	C	T	0.0304743	0.00699574	1.32385e-05	0.25114
rs2488471	1	241856529	C	T	0.0285376	0.00699574	4.51733e-05	0.296555
rs2488472	1	241856617	C	T	0.0301037	0.00693554	1.42164e-05	0.283041
rs2995544	1	241857193	T	C	0.0286535	0.00699574	4.20624e-05	0.308718
rs2526699	1	241858828	C	T	0.0284535	0.00699574	4.75691e-05	0.308718
rs4149909	1	241860596	G	A	0.123438	0.0216336	1.15763e-08	0.26453
rs1776131	1	241860943	A	T	0.0287245	0.00699574	4.02563e-05	0.305647
rs1776132	1	241861171	G	C	0.0285824	0.00699574	4.39453e-05	0.31181
rs1635512	1	241861198	T	C	0.030246	0.00693554	1.29462e-05	0.297884
rs1776133	1	241861796	A	G	0.030146	0.00693554	1.38268e-05	0.297884
rs1776134	1	241862180	C	T	0.0287535	0.00699574	3.95413e-05	0.308718
rs1776135	1	241862228	G	A	0.0299891	0.00693554	1.53248e-05	0.291885
rs1635511	1	241862870	T	C	0.0299175	0.00693554	1.60579e-05	0.294874
rs1629051	1	241863042	A	G	0.0299891	0.00693554	1.53248e-05	0.291885
rs1776137	1	241863743	G	A	0.0284693	0.00699574	4.71094e-05	0.321207
rs1635509	1	241864725	T	C	0.0296857	0.00687472	1.57384e-05	0.281375
rs735943	1	241866849	G	A	0.0299653	0.00687472	1.30795e-05	0.311563
rs851782	1	241870481	G	A	0.0282591	0.00693554	4.61075e-05	0.332338
rs851780	1	241872420	A	G	0.0285452	0.00693554	3.85859e-05	0.319523
rs1627006	1	241874702	T	C	0.0299175	0.00693554	1.60579e-05	0.294874
rs7513566	1	243425299	T	C	-0.0237984	0.00944419	0.0117388	7.33822e-05
rs7538558	1	243426211	A	G	-0.024008	0.00944419	0.0110192	6.9025e-05
rs12136239	1	243429078	A	G	-0.0225028	0.00938558	0.0165029	7.01965e-05
rs6669127	1	243429841	G	A	-0.0224933	0.00936923	0.0163611	5.66982e-05
rs12049318	1	243430358	A	C	-0.022522	0.00938558	0.0164115	7.61736e-05
rs12138272	1	243430900	A	G	-0.0240477	0.00944419	0.0108874	6.62574e-05
rs7537757	1	243431362	C	G	-0.0241874	0.00944419	0.0104346	6.3595e-05
rs10927016	1	243431834	T	C	-0.0213231	0.00981819	0.0298713	0.000127524
rs10927017	1	243432511	A	G	-0.0240175	0.00944419	0.0109873	6.49133e-05
rs12140393	1	243432929	A	G	-0.0239477	0.00944419	0.0112221	6.62574e-05
rs12140431	1	243432982	A	G	-0.0239477	0.00944419	0.0112221	6.62574e-05
rs12140432	1	243432985	A	G	-0.0212669	0.0097435	0.0290594	0.00013428
rs12118439	1	243433069	T	C	-0.0239477	0.00944419	0.0112221	6.62574e-05
rs12039979	1	243433926	A	G	-0.0236462	0.00944419	0.0122874	5.39246e-05
rs10927018	1	243436899	A	G	-0.0160568	0.00895157	0.072855	1.1185e-05
rs10927019	1	243437432	C	T	-0.0157751	0.00895157	0.0780241	9.01594e-06
rs12117986	1	243437661	T	C	-0.016804	0.00906446	0.0637633	1.5894e-05
rs59653451	1	243438288	G	A	-0.0177829	0.00900826	0.0483745	1.24342e-05
rs12119001	1	243438633	T	C	-0.0177365	0.00900826	0.0489632	1.50121e-05
rs7524530	1	243439348	G	C	-0.0177365	0.00900826	0.0489632	1.50121e-05
rs6685276	1	243439830	G	A	-0.0177682	0.00900826	0.0485605	1.53681e-05
rs11809721	1	243440572	C	T	-0.0179048	0.00900826	0.0468566	1.4664e-05
rs61833161	1	243441431	G	C	-0.0174633	0.00900826	0.0525521	1.6485e-05
rs6702894	1	243445340	G	A	-0.021792	0.00828589	0.00853807	0.000131397
rs12131999	1	244151558	A	G	0.0560248	0.00975186	9.1904e-09	0.809374
rs2183478	1	244151650	G	A	0.0657252	0.0097721	1.74622e-11	0.774372
rs12745147	1	244200991	T	C	-0.0481015	0.00826822	5.96861e-09	0.510485
rs871141	1	244213198	A	C	-0.0479958	0.00749524	1.51848e-10	0.0117213
rs74366955	1	244259216	A	G	-0.0884229	0.0235149	0.000169716	0.208501
rs6587757	1	248834118	T	A	0.0499737	0.00933818	8.72036e-08	0.855031
rs6684471	1	248845034	A	G	0.0407978	0.0076763	1.06787e-07	0.531128
rs4926499	1	248861710	C	G	0.0565212	0.00967279	5.11692e-09	0.574748
rs4399196	1	248877680	T	C	0.0457982	0.00789824	6.68976e-09	0.383818
rs6697193	1	248888688	C	T	0.0576999	0.0099458	6.57509e-09	0.794367
rs4335411	1	248897507	A	G	0.0597543	0.00956158	4.11982e-10	0.376285
rs7423356	2	3081891	G	A	-0.0382732	0.0125598	0.00230931	0.0135946
rs2271622	2	11160606	T	C	-0.0327542	0.00685981	1.79884e-06	0.37194
rs33985535	2	11164046	T	C	-0.037159	0.00690467	7.37734e-08	0.385205
rs35489252	2	11166074	A	G	0.0376851	0.00725157	2.02719e-07	0.938422
rs35898907	2	11166366	A	G	-0.0368968	0.00690467	9.10463e-08	0.197272
rs3951242	2	11166852	A	G	-0.0389472	0.00699574	2.58753e-08	0.109281
rs3856468	2	11166984	C	T	-0.0224111	0.00699574	0.00135752	0.00727071
rs7570428	2	11167508	C	G	-0.0227663	0.00699574	0.00113669	0.0065956
rs34727260	2	11167701	T	C	-0.0374249	0.00684465	4.55756e-08	0.290844
rs62120153	2	11168066	A	G	-0.0378939	0.00698002	5.66989e-08	0.396724
rs35563401	2	11168514	T	C	-0.0378913	0.00693554	4.67214e-08	0.233802
rs62120155	2	11168716	A	G	-0.0224862	0.00690467	0.00112731	0.00756659
rs62120156	2	11169794	G	A	-0.0374211	0.00685981	4.89405e-08	0.267218
rs12987956	2	11172055	A	G	-0.0368321	0.00685981	7.90591e-08	0.299607
rs3732103	2	11172098	T	C	-0.0353928	0.00682923	2.18881e-07	0.489927
rs12996399	2	11173713	A	G	-0.0352976	0.00682923	2.3585e-07	0.250765
rs13018466	2	11177100	C	T	-0.0209004	0.00693554	0.00258241	0.00979632
rs13013938	2	11177357	G	A	-0.0210865	0.00693554	0.002363	0.00908175
rs921322	2	11179534	A	G	-0.0341337	0.00678399	4.86627e-07	0.29217
rs8996	2	11180751	T	C	-0.0341618	0.00678399	4.76224e-07	0.295216
rs978906	2	11183150	C	T	-0.0342056	0.00678399	4.60422e-07	0.289146
rs6753921	2	11186629	A	G	-0.0340742	0.00678399	5.09412e-07	0.307611
rs6711793	2	11195721	A	G	-0.0338584	0.00678399	6.00881e-07	0.31713
rs12470004	2	11195906	C	T	-0.0339303	0.00678399	5.6876e-07	0.313936
rs10929726	2	11199188	T	G	-0.0339303	0.00678399	5.6876e-07	0.313936
rs7580593	2	11203102	C	T	-0.0339303	0.00678399	5.6876e-07	0.313936
rs17366657	2	11204388	C	T	-0.0340775	0.00678399	5.08095e-07	0.286142
rs13424069	2	11207335	C	T	-0.0339303	0.00678399	5.6876e-07	0.313936
rs1546597	2	11208130	G	A	-0.0340022	0.00678399	5.38298e-07	0.310763
rs1546598	2	11209964	T	A	-0.0339303	0.00678399	5.6876e-07	0.313936
rs12475086	2	11210478	A	C	-0.0340022	0.00678399	5.38298e-07	0.310763
rs12465116	2	11211424	C	T	-0.0340022	0.00678399	5.38298e-07	0.310763
rs13022598	2	11212212	T	C	-0.0343535	0.00684465	5.19331e-07	0.29387
rs17463896	2	11213801	G	A	-0.034418	0.00678399	3.90739e-07	0.301371
rs10495582	2	11214182	C	G	-0.0340742	0.00678399	5.09412e-07	0.307611
rs726843	2	11216064	A	G	-0.0343535	0.00684465	5.19331e-07	0.29387
rs57554471	2	11216974	A	G	-0.0344535	0.00684465	4.81253e-07	0.29387
rs17463952	2	11219174	T	C	-0.0592385	0.0124236	1.85842e-06	0.966541
rs10168084	2	11226625	C	T	-0.0345247	0.00684465	4.55783e-07	0.270251
rs10176416	2	11226674	A	G	-0.0347389	0.00684465	3.86792e-07	0.261739
rs1515219	2	11228952	A	G	-0.0350404	0.00678399	2.40219e-07	0.251744
rs35432367	2	11231446	A	G	-0.0345533	0.00684465	4.45931e-07	0.27313
rs17366874	2	11231515	C	G	-0.0345533	0.00684465	4.45931e-07	0.27313
rs7560132	2	11232162	T	C	-0.0346533	0.00684465	4.13065e-07	0.27313
rs7589629	2	11233081	T	G	-0.0343818	0.00684465	5.08281e-07	0.256169
rs11680818	2	11234074	G	C	-0.0343966	0.00678399	3.97256e-07	0.257268
rs55641887	2	11239565	C	A	-0.034709	0.00678399	3.11568e-07	0.268565
rs2357997	2	11240480	C	A	-0.0346371	0.00678399	3.29552e-07	0.271442
rs62121446	2	11240783	G	T	-0.0353562	0.00678399	1.87106e-07	0.243615
rs62121447	2	11240853	T	C	-0.0351404	0.00678399	2.21991e-07	0.251744
rs6728627	2	11242270	C	T	-0.0346371	0.00678399	3.29552e-07	0.271442
rs10192483	2	11243591	T	C	-0.0348213	0.00678399	2.85351e-07	0.280199
rs12478098	2	11244392	C	A	-0.0346371	0.00678399	3.29552e-07	0.271442
rs6716447	2	11245449	C	A	-0.0348528	0.00678399	2.784e-07	0.262875
rs3771106	2	11249986	T	C	-0.0352246	0.00684465	2.65682e-07	0.250681
rs12475627	2	11271778	G	A	0.030461	0.00700615	1.37541e-05	0.554473
rs56256182	2	11272617	T	C	-0.0355818	0.00684465	2.00925e-07	0.256169
rs12472868	2	11273567	G	C	-0.0357246	0.00684465	1.79557e-07	0.250681
rs35515036	2	11274097	A	T	-0.0352961	0.00684465	2.51272e-07	0.267393
rs34213264	2	11274803	A	G	-0.0350819	0.00684465	2.96822e-07	0.27603
rs35508648	2	11277227	C	T	-0.0352247	0.00684465	2.65648e-07	0.270251
rs7589152	2	11280711	C	T	-0.0351533	0.00684465	2.80818e-07	0.27313
rs34623763	2	11286851	T	C	-0.0352247	0.00684465	2.65648e-07	0.270251
rs13030319	2	11288840	A	G	-0.0354389	0.00684465	2.2474e-07	0.261739
rs34586031	2	11289280	T	C	-0.0353675	0.00684465	2.37649e-07	0.264556
rs6707667	2	11289968	A	G	-0.0356532	0.00684465	1.89951e-07	0.253415
rs2122383	2	11296642	A	T	-0.0354819	0.00684465	2.17301e-07	0.27603
rs2358007	2	11297803	A	T	-0.035796	0.00684465	1.69715e-07	0.247968
rs35407012	2	11306229	C	T	-0.0355389	0.00684465	2.07795e-07	0.261739
rs34193264	2	11321632	T	C	-0.0361244	0.00684465	1.30772e-07	0.232123
rs7557723	2	11321964	C	T	-0.0357246	0.00684465	1.79557e-07	0.250681
rs2060634	2	11322800	C	A	-0.0357246	0.00684465	1.79557e-07	0.250681
rs753771	2	11325421	C	T	-0.0359247	0.00684465	1.53269e-07	0.270251
rs13023677	2	11328200	T	C	-0.0354097	0.00684465	2.29942e-07	0.188934
rs1901010	2	11331977	C	T	-0.0357819	0.00684465	1.7161e-07	0.27603
rs10754958	2	11332411	A	G	-0.0357391	0.00684465	1.7751e-07	0.281893
rs59048275	2	11338094	C	A	-0.0360675	0.00684465	1.36831e-07	0.264556
rs11693061	2	11343008	C	T	-0.0371538	0.00684465	5.69393e-08	0.338443
rs56211149	2	11345105	G	A	-0.037053	0.00684465	6.18294e-08	0.234713
rs7581184	2	11349405	G	A	0.0334254	0.00694781	1.50232e-06	0.616418
rs4302194	2	11350032	C	T	-0.0363239	0.00684465	1.11499e-07	0.182353
rs10208872	2	11350294	T	A	0.0345166	0.00694781	6.7652e-07	0.539887
rs62118877	2	11351444	A	G	-0.0559087	0.0127701	1.19714e-05	0.975431
rs6739422	2	11351495	G	A	0.0346568	0.00694781	6.09583e-07	0.531206
rs12468344	2	11352414	A	G	-0.0368238	0.00684465	7.45122e-08	0.167662
rs6736194	2	11359932	G	C	-0.0354807	0.00696405	3.49037e-07	0.503743
rs6739310	2	11360188	A	C	-0.0332456	0.00688884	1.39295e-06	0.386182
rs55859780	2	11360299	T	C	-0.0332456	0.00688884	1.39295e-06	0.386182
rs12467795	2	11360487	G	A	-0.0343998	0.00694781	7.37705e-07	0.366527
rs7605793	2	11360823	C	T	-0.0324747	0.00688884	2.42784e-06	0.277985
rs7589459	2	11360928	T	C	-0.0341705	0.00694781	8.73553e-07	0.329312
rs11891012	2	11361454	G	A	-0.0333279	0.00688884	1.31179e-06	0.371845
rs6744083	2	11361848	T	C	-0.0333279	0.00688884	1.31179e-06	0.371845
rs6759164	2	11362003	G	A	-0.0329045	0.00688884	1.78383e-06	0.393475
rs6744332	2	11362079	T	C	-0.0332596	0.00694781	1.69239e-06	0.373565
rs6759299	2	11362107	C	A	-0.0332596	0.00694781	1.69239e-06	0.373565
rs6705170	2	11362530	G	A	-0.0325808	0.00688884	2.25066e-06	0.354396
rs74326155	2	11422974	G	T	-0.0565098	0.0098142	8.51315e-09	0.507746
rs77332934	2	11435654	T	C	-0.085452	0.0153678	2.69046e-08	0.788733
rs4491705	2	11458864	C	A	0.0487587	0.00816142	2.31092e-09	0.410665
rs58711609	2	11465255	A	G	-0.0583541	0.009005	9.16096e-11	0.482484
rs1109098	2	11482542	G	C	0.0452803	0.00738942	8.91475e-10	0.308094
rs35925113	2	11489165	C	T	-0.0715256	0.00865613	1.42054e-16	0.740196
rs13430148	2	11514406	T	C	0.0613236	0.0100728	1.14321e-09	0.896216
rs13395155	2	11514462	C	T	0.060046	0.00994437	1.55856e-09	0.937342
rs61362255	2	11514748	T	C	0.0605145	0.0100088	1.48376e-09	0.934013
rs13407457	2	11515361	T	G	0.0614511	0.0100088	8.2679e-10	0.993046
rs13407702	2	11515558	T	G	0.0645803	0.010163	2.09153e-10	0.917683
rs16857565	2	11516184	G	A	0.0599469	0.00994437	1.65774e-09	0.951246
rs13418262	2	11516381	T	C	0.0598469	0.00994437	1.76405e-09	0.951246
rs13383410	2	11516782	G	A	0.0600423	0.0100088	1.98613e-09	0.951353
rs13424905	2	11517874	T	C	0.0598478	0.0100217	2.34582e-09	0.979219
rs7580473	2	11518846	T	C	0.0650294	0.0102899	2.62033e-10	0.836948
rs13432124	2	11519874	A	C	0.0639849	0.0102267	3.93265e-10	0.880455
rs13432756	2	11520489	T	C	0.0634991	0.010163	4.15537e-10	0.789474
rs77294520	2	11520829	C	G	0.0679892	0.0099481	8.23564e-12	0.985643
rs10929751	2	11521014	C	T	0.0674824	0.0074504	1.33403e-19	0.672063
rs4669743	2	11522052	T	C	0.0775565	0.00793758	1.50268e-22	0.856094
rs35592769	2	11523212	T	A	0.0685946	0.00705608	2.44515e-22	0.493231
rs12466575	2	11523294	T	C	0.0777798	0.00793758	1.13785e-22	0.843174
rs7582396	2	11524223	T	C	0.0765891	0.00786039	1.9631e-22	0.876792
rs12479436	2	11526213	G	T	0.0685997	0.00707056	2.95193e-22	0.475814
rs10803739	2	11527501	A	G	0.0776024	0.00797554	2.24466e-22	0.930917
rs7597563	2	11528467	T	C	0.0682271	0.00707056	4.94137e-22	0.471919
rs10929753	2	11530179	T	A	0.069746	0.00705608	4.85895e-23	0.607333
rs11684917	2	11533908	G	A	0.0711	0.0103512	6.47527e-12	1
rs11685032	2	11534169	C	A	0.0697342	0.00705608	4.94081e-23	0.546706
rs35417544	2	11540277	T	C	0.0796048	0.00785588	3.93758e-24	0.716421
rs13021546	2	11540917	T	G	0.0789599	0.00792212	2.12526e-23	0.68111
rs1865574	2	11541312	G	A	0.0789083	0.00792212	2.26914e-23	0.689057
rs9789514	2	11541453	G	C	0.0818934	0.00972364	3.69836e-17	0.488271
rs4669746	2	11541892	A	G	0.0791524	0.00785588	7.08528e-24	0.724536
rs12620490	2	11542670	T	A	0.0788357	0.00792212	2.48827e-23	0.677149
rs10929754	2	11542948	G	T	0.0794334	0.00785588	4.92125e-24	0.704308
rs7568108	2	11543198	A	G	0.078963	0.00792212	2.11676e-23	0.665322
rs7568223	2	11543297	T	G	0.0786599	0.00792212	3.10914e-23	0.68111
rs7558961	2	11543324	C	T	0.0788115	0.00792212	2.56587e-23	0.673198
rs7609384	2	11543505	G	A	0.0788872	0.00792212	2.33063e-23	0.669255
rs12994182	2	11543772	A	C	0.0790146	0.00792212	1.98245e-23	0.657482
rs12994384	2	11543839	T	C	0.0700515	0.00735841	1.73303e-21	0.878307
rs11686574	2	11543881	G	C	0.0699646	0.00729324	8.54988e-22	0.873296
rs4669747	2	11544189	T	C	0.0793536	0.00792212	1.28719e-23	0.713104
rs4668730	2	11544279	C	T	0.0791567	0.00792212	1.65447e-23	0.697039
rs11692588	2	11544358	G	A	0.0706815	0.0071467	4.59621e-23	0.621155
rs4668731	2	11544726	T	C	0.0703056	0.00726844	3.93744e-22	0.792881
rs12623299	2	11545432	G	A	0.0780926	0.00783231	2.05049e-23	0.750901
rs12623350	2	11545568	C	A	0.0696564	0.00726844	9.38979e-22	0.765416
rs12624009	2	11545605	C	T	0.0697071	0.00726844	8.77541e-22	0.738243
rs1814385	2	11546066	C	A	0.069881	0.00726844	6.9576e-22	0.779114
rs11692389	2	11546172	A	G	0.0695559	0.00726844	1.07345e-21	0.783696
rs2082831	2	11546746	C	T	0.0689509	0.00733293	5.3076e-21	0.788904
rs2043543	2	11547380	G	A	0.0688997	0.00733293	5.67137e-21	0.798079
rs974163	2	11551098	C	T	0.065284	0.00774249	3.40066e-17	0.78174
rs17600933	2	11552110	T	C	0.0632234	0.007191	1.46894e-18	0.880438
rs4669748	2	11552346	G	A	0.0645234	0.00720336	3.32412e-19	0.976126
rs4669749	2	11552538	A	C	0.0610432	0.00757717	7.86971e-16	0.583015
rs6728828	2	11558249	G	C	0.0619056	0.00761335	4.25063e-16	0.435519
rs113084984	2	11561717	A	G	-0.0664054	0.00856943	9.25478e-15	0.551481
rs10929757	2	11562535	C	A	0.0679375	0.00707056	7.36166e-22	0.495555
rs1898003	2	11564710	T	G	0.064161	0.00696542	3.21998e-20	0.588815
rs9287732	2	11568707	C	G	0.0621576	0.00735609	2.91756e-17	0.426542
rs6432220	2	11570590	G	A	0.0650085	0.00764072	1.76711e-17	0.335939
rs13028479	2	11571949	T	G	0.0593678	0.00701119	2.5056e-17	0.74714
rs4668732	2	11576793	T	A	0.0587872	0.00726866	6.07739e-16	0.169616
rs7570979	2	11577303	G	A	0.0538292	0.00778356	4.65378e-12	0.0253002
rs1529868	2	11578465	T	C	0.0619337	0.0071305	3.76281e-18	0.273504
rs7578132	2	11578732	C	T	0.0545118	0.00698002	5.73304e-15	0.774234
rs11674184	2	11581409	G	T	-0.0602161	0.0070553	1.40308e-17	0.255489
rs10929759	2	11581886	G	C	-0.059832	0.00690467	4.49759e-18	0.502224
rs10200851	2	11581956	T	C	-0.0597902	0.00690467	4.74299e-18	0.510642
rs10165819	2	11581976	T	A	-0.0597193	0.00690467	5.18979e-18	0.514879
rs11679605	2	11582342	A	G	-0.0499611	0.00752612	3.17193e-11	0.175287
rs11674605	2	11582449	G	A	-0.05901	0.00688884	1.07108e-17	0.302102
rs7576826	2	11582895	T	C	-0.057547	0.00682923	3.5594e-17	0.306611
rs16857668	2	11582984	A	G	-0.0598885	0.00718923	8.0632e-17	0.242893
rs1865573	2	11583732	A	G	-0.0598818	0.0071305	4.54214e-17	0.287777
rs9287734	2	11584349	G	A	-0.0587217	0.00682923	8.07061e-18	0.494111
rs9789525	2	11584454	T	G	-0.0585685	0.00717256	3.19755e-16	0.298658
rs9789414	2	11584558	G	A	-0.0595349	0.00682923	2.83991e-18	0.481619
rs12468019	2	11584923	C	T	-0.060006	0.00682923	1.54088e-18	0.477493
rs12470971	2	11585115	A	G	-0.059904	0.0071305	4.42312e-17	0.270708
rs17529680	2	11586961	T	G	-0.0504483	0.00746339	1.38529e-11	0.358537
rs13394619	2	11587381	A	G	-0.0603843	0.00682923	9.39825e-19	0.563557
rs4669752	2	11587862	C	G	-0.0604843	0.00682923	8.2427e-19	0.563557
rs4669753	2	11587954	A	G	-0.0600534	0.00718923	6.64091e-17	0.368243
rs4669754	2	11587963	T	C	-0.0599835	0.00718923	7.21045e-17	0.371649
rs6746291	2	11588255	C	T	-0.0609819	0.00682923	4.27747e-19	0.532603
rs59129126	2	11588262	C	T	-0.0602632	0.0071305	2.87642e-17	0.35981
rs2358039	2	11589480	G	A	-0.0558593	0.00740413	4.5454e-14	0.279744
rs2358040	2	11591648	G	T	-0.0601446	0.00682923	1.28612e-18	0.604585
rs2884374	2	11591720	C	T	-0.0600735	0.00682923	1.41114e-18	0.609225
rs57439315	2	11593362	T	G	-0.0598148	0.00718923	8.79154e-17	0.410398
rs9798272	2	11594189	C	T	-0.0600602	0.00682923	1.43574e-18	0.62324
rs9678410	2	11594209	C	A	-0.0597337	0.00682923	2.19531e-18	0.651679
rs12993278	2	11594754	G	A	-0.0599048	0.00682923	1.75786e-18	0.646902
rs13016186	2	11594779	A	G	-0.0602227	0.00688884	2.28875e-18	0.624482
rs13017593	2	11594783	G	C	-0.0600816	0.00688884	2.74344e-18	0.633876
rs28689909	2	11594935	A	C	-0.0605846	0.00732204	1.29236e-16	0.344398
rs11679686	2	11595911	G	A	-0.0591651	0.00682923	4.57467e-18	0.690393
rs55936089	2	11597103	T	C	-0.0489625	0.00788758	5.38189e-10	0.3057
rs10929760	2	11599242	T	G	-0.0448289	0.00718923	4.50127e-10	0.954201
rs72772088	2	11602332	G	A	-0.0440915	0.00718923	8.62363e-10	0.933885
rs62118315	2	11602728	A	C	-0.0446625	0.00747944	2.35268e-09	0.542541
rs7571803	2	11604447	A	G	0.0490307	0.00690467	1.23772e-12	0.145996
rs746579	2	11604568	T	C	-0.0437693	0.00741979	3.65715e-09	0.578214
rs34532804	2	11605877	A	G	0.0495561	0.00690467	7.11583e-13	0.157259
rs12615856	2	11606051	T	C	0.0493852	0.00690467	8.52493e-13	0.155337
rs12476152	2	11607834	C	T	0.0467262	0.00690467	1.31173e-11	0.49388
rs12478958	2	11607911	A	G	0.0499651	0.00690467	4.60653e-13	0.177476
rs12476319	2	11608280	C	T	0.0465881	0.00690467	1.50585e-11	0.457266
rs4669755	2	11608459	A	C	-0.0444935	0.00741979	2.0149e-09	0.525152
rs3762581	2	11609975	G	A	0.046468	0.00690467	1.69729e-11	0.502224
rs33962728	2	11638058	A	G	0.0425624	0.00818775	2.01123e-07	0.946353
rs11685316	2	11639285	C	T	0.0397813	0.00807939	8.48799e-07	0.864106
rs1440040	2	11915187	G	C	0.0504889	0.0104116	1.23898e-06	0.970784
rs6736037	2	11926616	T	C	0.0545082	0.0107186	3.6685e-07	0.818025
rs62115003	2	11926935	A	G	0.053502	0.0107186	5.99047e-07	0.844944
rs7564098	2	11930714	C	T	0.0531949	0.0106489	5.87254e-07	0.841667
rs12614423	2	11935936	A	T	0.0544585	0.010639	3.07557e-07	0.865319
rs62115005	2	11937696	T	C	0.0557912	0.0106489	1.61304e-07	0.785044
rs62115038	2	11943234	T	C	0.0564667	0.00993704	1.32777e-08	0.850343
rs10520110	2	11943765	G	C	0.0574788	0.00985639	5.48884e-09	0.987119
rs4669790	2	11945307	T	C	-0.0275816	0.00690467	6.47941e-05	0.0664513
rs1972881	2	11945595	C	G	0.0308771	0.0073199	2.46223e-05	0.21797
rs9287740	2	11946832	A	G	-0.027298	0.00690467	7.69969e-05	0.0704426
rs9287741	2	11947007	T	C	-0.0272234	0.00690467	8.05501e-05	0.0645265
rs11901062	2	11947302	A	G	0.0569191	0.00984759	7.46991e-09	0.980609
rs62115039	2	11947596	T	G	0.0569993	0.00984759	7.11693e-09	0.983841
rs58122677	2	11947642	G	A	0.0414368	0.00869999	1.90879e-06	0.589081
rs59883742	2	11947954	G	A	0.0571397	0.00984759	6.53713e-09	0.993536
rs2716625	2	11949103	C	T	0.0303984	0.00725574	2.79483e-05	0.237326
rs13034603	2	11949551	T	C	-0.0271562	0.00690467	8.38843e-05	0.0725109
rs12692449	2	11949821	C	T	-0.0272271	0.00690467	8.03709e-05	0.0714706
rs2716624	2	11950235	T	C	0.0358857	0.00760308	2.35971e-06	0.0637604
rs62115042	2	11950565	T	G	0.0570865	0.0102494	2.55096e-08	0.816017
rs10197022	2	11952197	T	C	-0.0262144	0.00690467	0.000146681	0.0746286
rs58851677	2	11952796	G	A	0.0566588	0.00984759	8.73774e-09	0.974148
rs12992621	2	11952887	C	T	-0.0265599	0.00690467	0.00011974	0.0801445
rs61152861	2	11952888	A	G	0.0560619	0.00991915	1.58698e-08	0.958078
rs2033877	2	11955762	A	G	0.0360604	0.00760308	2.10721e-06	0.0629459
rs13016049	2	11959300	A	G	-0.0286882	0.00698002	3.95578e-05	0.153382
rs2716659	2	11960017	A	C	-0.0289466	0.00692023	2.87816e-05	0.432423
rs2119146	2	11960582	A	G	-0.0292603	0.00692023	2.35543e-05	0.421005
rs2716656	2	11960700	T	C	-0.0292315	0.00692023	2.39934e-05	0.417239
rs57404562	2	11961636	C	A	0.0542009	0.00912276	2.82805e-09	0.85711
rs73915877	2	11961784	G	T	0.0542239	0.00912276	2.78478e-09	0.860736
rs62115045	2	11961997	A	G	0.0549165	0.00912276	1.74722e-09	0.828217
rs55643286	2	11962651	G	A	0.0544781	0.00912276	2.34837e-09	0.806697
rs2581068	2	11962845	G	A	0.0383053	0.00725161	1.27563e-07	0.11471
rs11891008	2	11963143	G	A	-0.0272529	0.00692023	8.21125e-05	0.0520157
rs59826552	2	11963348	G	T	0.0533242	0.00912276	5.06005e-09	0.813855
rs55821055	2	11963876	T	G	0.0537484	0.00941302	1.12973e-08	0.643347
rs972873	2	11964179	C	A	-0.0253047	0.00692023	0.00025556	0.0345924
rs12989918	2	11964838	C	T	-0.0255471	0.00692023	0.000222798	0.0334881
rs62115051	2	11967780	A	G	0.052867	0.00917865	8.42254e-09	0.763692
rs62115052	2	11969894	T	G	0.0501627	0.00886217	1.51092e-08	0.899573
rs1595807	2	11970243	T	C	-0.0254641	0.00684465	0.000198985	0.0369661
rs6712004	2	11970800	C	T	-0.024778	0.00684465	0.000294532	0.027923
rs1595809	2	11971369	T	C	0.0347945	0.00734208	2.14718e-06	0.0605186
rs13019206	2	11971833	T	G	-0.0282451	0.00693554	4.65086e-05	0.0655868
rs13020034	2	11972223	A	G	-0.0260824	0.00708676	0.000232836	0.125047
rs62115054	2	11974762	T	C	0.0500612	0.00908239	3.5499e-08	0.712889
rs7575078	2	11976758	A	G	-0.0260431	0.00690467	0.000162066	0.0325189
rs10929774	2	11977768	G	A	-0.0261357	0.00690467	0.000153568	0.0257428
rs6733012	2	11978840	A	G	0.0497116	0.00908239	4.41485e-08	0.720028
rs10460294	2	11979208	C	T	-0.0238738	0.00690467	0.00054493	0.0220633
rs2716643	2	11979680	T	C	0.0343752	0.00741838	3.59043e-06	0.0423935
rs2716642	2	11980360	T	C	0.0473488	0.00903057	1.57847e-07	0.40603
rs11694407	2	11981136	G	T	-0.0280442	0.00692023	5.06736e-05	0.0265704
rs4669792	2	11982935	A	G	-0.0264576	0.00710211	0.000195067	0.097077
rs2716629	2	11983458	T	C	0.0483851	0.00917063	1.31963e-07	0.325973
rs13011455	2	11983634	A	G	-0.0280891	0.00716224	8.78802e-05	0.100821
rs60261717	2	11984521	T	G	0.0467785	0.00939117	6.32191e-07	0.89625
rs114050053	2	11991555	T	C	0.0485328	0.010176	1.84841e-06	0.823456
rs1371612	2	11993289	G	T	0.0483559	0.010176	2.01469e-06	0.833488
rs76436637	2	17468103	A	G	0.0638457	0.0170996	0.000188651	0.170978
rs2710663	2	17650351	T	C	-0.03093	0.00871319	0.000385543	0.0492582
rs2710673	2	17664029	G	A	-0.0297192	0.00871319	0.000647664	0.0356705
rs2710674	2	17665325	T	A	-0.0296516	0.00871319	0.000666329	0.0361451
rs4578856	2	17672121	C	T	-0.0294516	0.00871319	0.000724548	0.0361451
rs6761322	2	17701382	T	C	-0.0291786	0.00871319	0.000811658	0.0396206
rs6721919	2	17701388	A	T	-0.0292462	0.00871319	0.000789234	0.0391073
rs2081601	2	17760963	T	G	0.0481459	0.0111585	1.59806e-05	0.0922598
rs300153	2	17805150	G	A	0.0239461	0.00830619	0.00393999	0.00520783
rs111940119	2	25939265	A	G	0.0445293	0.0136735	0.00112748	0.0226688
rs4665972	2	27375230	C	T	-0.0373424	0.00707116	1.28513e-07	0.867311
rs1260326	2	27508073	C	T	-0.0401331	0.00699433	9.58268e-09	0.464154
rs56172905	2	27834726	G	T	0.0908421	0.0215911	2.58345e-05	0.0663523
rs58187596	2	27838982	T	C	0.0907276	0.0215911	2.64473e-05	0.0608275
rs56298401	2	27843489	C	A	0.0903513	0.0215911	2.85604e-05	0.0573603
rs67986797	2	27845073	C	G	0.0908329	0.0215911	2.58833e-05	0.0559255
rs57309923	2	27849683	T	C	0.0905362	0.0216629	2.92389e-05	0.0566029
rs56126232	2	27856706	T	C	0.0545323	0.0160729	0.000691786	0.00117398
rs55995806	2	27859379	T	C	0.0544315	0.0160239	0.00068152	0.00119922
rs56275743	2	27865776	A	G	0.0531279	0.0159745	0.000881685	0.00185973
rs6705520	2	27871937	A	G	0.0536282	0.0159745	0.00078762	0.00171267
rs6753234	2	27872174	C	T	0.0535657	0.0159745	0.000798847	0.00173045
rs7562937	2	27881841	G	A	0.0525285	0.0160729	0.00108256	0.00197349
rs66463479	2	27885880	G	A	0.0536282	0.0159745	0.00078762	0.00171267
rs7606935	2	27895267	A	G	0.0534032	0.0159745	0.000828722	0.0017484
rs68118529	2	27895896	T	G	0.0532155	0.0159745	0.000864493	0.00180327
rs60339724	2	27916092	G	A	0.0498332	0.0160006	0.00184287	0.00285378
rs72810584	2	27922299	G	A	0.0491006	0.0159745	0.00211434	0.00332446
rs72810585	2	27922446	G	A	0.0494759	0.0159745	0.00195376	0.00313474
rs72810587	2	27923897	A	G	0.0495384	0.0159745	0.00192811	0.0031041
rs6709355	2	27930621	G	A	0.048638	0.0159515	0.00229518	0.00309381
rs55973179	2	27932812	T	C	0.048738	0.0159515	0.00224774	0.00309381
rs111296203	2	27939202	T	C	0.0489251	0.0159515	0.0021614	0.00300358
rs7586646	2	27952556	C	T	0.0492369	0.0159515	0.00202422	0.00285851
rs7581610	2	27955792	T	C	0.0491121	0.0159515	0.0020781	0.00291575
rs72812510	2	27958052	G	C	0.0491121	0.0159515	0.0020781	0.00291575
rs72812512	2	27960310	C	T	0.0489251	0.0159515	0.0021614	0.00300358
rs6708017	2	27964026	G	A	0.0494654	0.0159021	0.00186701	0.00280702
rs72812527	2	27969238	C	T	0.0494028	0.0159021	0.00189205	0.0028351
rs55700739	2	28009121	T	G	0.0489003	0.0159515	0.00217263	0.00306346
rs55922022	2	28009181	A	T	0.0489003	0.0159515	0.00217263	0.00306346
rs55920664	2	28019215	G	A	0.0488874	0.0159515	0.00217852	0.00297404
rs72812568	2	28023731	C	T	0.0491498	0.0159515	0.0020617	0.00294476
rs72814426	2	28076055	G	C	0.0740121	0.0166869	9.19302e-06	0.585068
rs6723040	2	28076792	T	C	0.0745701	0.0166661	7.66446e-06	0.572449
rs56133729	2	28077352	T	G	0.0765082	0.01677	5.06192e-06	0.511334
rs1506534	2	28077447	G	A	0.0686352	0.0117922	5.87161e-09	0.929205
rs72814431	2	28079102	T	A	0.0782801	0.0126697	6.46981e-10	0.77784
rs72814433	2	28079166	A	G	0.0769247	0.0126127	1.06748e-09	0.834228
rs72814435	2	28079322	G	A	0.0784172	0.0126697	6.04082e-10	0.772227
rs72814437	2	28080889	G	C	0.0701094	0.0117922	2.75796e-09	0.87167
rs17006489	2	28081763	G	A	0.0663235	0.0109696	1.48384e-09	0.48479
rs6706419	2	28087741	C	T	-0.0775007	0.0166138	3.08866e-06	0.480161
rs2063017	2	28092227	A	G	-0.0771715	0.0126697	1.12181e-09	0.840288
rs144685018	2	28105160	T	C	0.0788927	0.0166661	2.20452e-06	0.493477
rs74576866	2	28106534	G	A	0.0826755	0.0127083	7.73815e-11	0.780444
rs55819434	2	28110242	G	A	0.0739625	0.011574	1.65456e-10	0.347099
rs144229647	2	28112469	A	G	0.0776	0.01656	2.78609e-06	0.425392
rs56066346	2	28112600	T	G	0.0697996	0.0142627	9.88802e-07	0.142943
rs10165870	2	28113871	C	T	0.0752737	0.0164571	4.78621e-06	0.490605
rs59019758	2	28113934	C	T	0.0695308	0.0142627	1.08803e-06	0.146571
rs57332301	2	28114054	C	A	0.0612984	0.0130395	2.58919e-06	0.223728
rs56193827	2	28114612	T	C	0.0753268	0.0164052	4.39773e-06	0.489853
rs60112997	2	28115397	T	C	0.0762456	0.0125598	1.27445e-09	0.855924
rs10211646	2	28117775	T	C	0.0749741	0.0164052	4.87391e-06	0.502764
rs4619558	2	28118609	T	C	0.0689933	0.0142627	1.31599e-06	0.154037
rs56016345	2	28119789	G	C	0.0749997	0.0165087	5.5446e-06	0.500544
rs13392624	2	28120413	T	C	0.0693293	0.0142627	1.16866e-06	0.149338
rs72814457	2	28120583	A	G	0.0755079	0.0165087	4.78878e-06	0.532449
rs10207666	2	28122075	G	C	0.0685574	0.0142627	1.53398e-06	0.158849
rs13396701	2	28122599	G	T	0.0690949	0.0142627	1.26966e-06	0.151204
rs28513729	2	28123327	A	G	0.0690277	0.0142627	1.30013e-06	0.152144
rs62140450	2	28128264	G	A	-0.0297801	0.00750013	7.16877e-05	0.305278
rs13408854	2	28135788	G	C	0.0682961	0.0142075	1.53168e-06	0.161987
rs72814469	2	28136282	T	C	0.0734515	0.0163322	6.88055e-06	0.564383
rs76071681	2	28139395	T	C	0.0726028	0.0163006	8.42907e-06	0.574549
rs72814479	2	28141485	G	A	0.0757758	0.0125776	1.69478e-09	0.876702
rs6721349	2	28141559	T	C	-0.0301738	0.00752577	6.08728e-05	0.380723
rs12329108	2	28144665	T	C	0.0718447	0.0163006	1.04581e-05	0.543091
rs1387573	2	28148327	C	T	0.0748628	0.0125208	2.24409e-09	0.86479
rs13392693	2	28151231	A	T	0.0747752	0.0125208	2.34246e-09	0.893985
rs79218046	2	28153133	A	C	0.0755182	0.0125776	1.9232e-09	0.862162
rs72814490	2	28153943	T	G	0.0759975	0.0125776	1.51959e-09	0.841887
rs72814500	2	28160261	T	A	0.0741433	0.0125776	3.7501e-09	0.929354
rs1994560	2	28161913	C	T	0.0725848	0.0164571	1.03105e-05	0.527927
rs72814502	2	28162150	G	A	-0.0298466	0.00752577	7.31136e-05	0.341333
rs72816414	2	28168461	A	G	0.0712835	0.0119882	2.74561e-09	0.820814
rs72816423	2	28175374	A	G	0.0709968	0.0119882	3.17626e-09	0.830263
rs6753587	2	28207924	T	G	-0.05508	0.0108	3.39653e-07	0.593803
rs4637064	2	28213441	A	G	-0.0474217	0.00757061	3.75422e-10	0.0835545
rs12616207	2	28219540	G	A	-0.046231	0.00757061	1.01744e-09	0.0695943
rs75363598	2	32421407	G	T	-0.0589382	0.0132787	9.05609e-06	0.754364
rs11681246	2	33241553	G	A	-0.0263721	0.0071465	0.000224064	0.111305
rs7567760	2	37785081	C	T	0.0519011	0.0153089	0.00069826	0.0289962
rs877053	2	37785792	A	G	0.065042	0.0165681	8.64647e-05	0.0760706
rs149290349	2	43224818	A	G	-0.070109	0.014179	7.63188e-07	0.291192
rs80323638	2	43242476	A	G	-0.0607551	0.012515	1.20639e-06	0.951304
rs74382177	2	43300918	A	C	-0.0566227	0.0123653	4.66806e-06	0.856668
rs17406174	2	43330345	G	C	-0.0539878	0.0109557	8.3141e-07	0.527957
rs55877805	2	43330458	C	G	-0.0539878	0.0109557	8.3141e-07	0.527957
rs72790903	2	43334846	G	A	-0.0540335	0.0111028	1.13504e-06	0.592441
rs4372955	2	43339007	G	A	-0.0495222	0.0107852	4.39718e-06	0.714848
rs13411629	2	43339851	C	T	-0.0517692	0.0110867	3.01953e-06	0.754005
rs13414381	2	43340079	C	T	-0.0513397	0.0110133	3.13746e-06	0.740289
rs72790907	2	43348056	T	C	-0.0545038	0.0111028	9.15339e-07	0.609483
rs13411485	2	43348845	G	C	-0.0543779	0.0111028	9.69768e-07	0.599718
rs6743071	2	43359148	G	T	-0.0573047	0.0122828	3.07971e-06	0.760896
rs76857293	2	43364537	T	C	-0.0573467	0.0123653	3.52255e-06	0.771185
rs28470852	2	43365861	G	A	-0.0553007	0.0122899	6.80596e-06	0.733677
rs76215753	2	43370003	T	C	-0.0567467	0.0123653	4.44932e-06	0.771185
rs78681698	2	43371021	G	A	-0.057412	0.0123653	3.43363e-06	0.775872
rs112972772	2	43373582	A	T	-0.0568467	0.0123653	4.28012e-06	0.771185
rs79629200	2	43375793	G	T	-0.05612	0.0123653	5.66482e-06	0.747879
rs74469180	2	43376228	G	C	-0.055872	0.0123653	6.22875e-06	0.74093
rs78314405	2	43377602	A	G	-0.0562854	0.0123653	5.31639e-06	0.752522
rs111947872	2	43378687	A	C	-0.0563854	0.0123653	5.1157e-06	0.752522
rs13408002	2	43382888	T	C	-0.0555692	0.0122899	6.13987e-06	0.724464
rs76675804	2	43384744	C	T	-0.0561696	0.0122828	4.80747e-06	0.698537
rs74616425	2	43386443	G	C	-0.0560454	0.0123653	5.82924e-06	0.717924
rs11899863	2	43391680	T	C	-0.0555719	0.0122757	5.9828e-06	0.793318
rs79165612	2	43397113	C	A	-0.0561575	0.0122899	4.89151e-06	0.699337
rs17406646	2	43451478	T	C	-0.0558729	0.0122828	5.39362e-06	0.684934
rs75330033	2	43470584	G	A	-0.0552935	0.0122828	6.7416e-06	0.669193
rs80147536	2	43470889	T	A	-0.0557074	0.0122828	5.74984e-06	0.680422
rs75135247	2	43472260	C	T	-0.0558183	0.012358	6.27898e-06	0.68306
rs112411882	2	43473637	C	G	-0.055459	0.0122828	6.3267e-06	0.673676
rs17334919	2	43480246	T	C	-0.0558729	0.0122828	5.39362e-06	0.684934
rs75386849	2	43496144	G	C	-0.0565763	0.0122828	4.10243e-06	0.671433
rs72807509	2	62554697	C	T	0.140809	0.034944	5.5881e-05	0.0876374
rs17025727	2	62555188	C	T	0.145245	0.0342457	2.22262e-05	0.0801989
rs72807512	2	62559705	C	T	0.137527	0.0347724	7.65116e-05	0.089556
rs17631680	2	66863235	C	T	-0.0733572	0.0115223	1.93332e-10	0.127236
rs11126540	2	76529368	A	T	0.0276331	0.00811388	0.000660054	0.0293293
rs6716931	2	76529423	G	T	0.027706	0.00811388	0.00063865	0.028925
rs1921237	2	76530118	T	C	0.0271519	0.00811388	0.000818815	0.0281309
rs4853257	2	76530160	C	A	0.0276331	0.00811388	0.000660054	0.0293293
rs13015274	2	76531053	G	A	0.0274872	0.00811388	0.000704878	0.0301525
rs10193916	2	76531962	C	T	0.0268249	0.00811388	0.000946221	0.0277409
rs56297047	2	88479286	T	C	-0.0283774	0.00744836	0.000139033	0.207182
rs61005807	2	88480880	T	G	-0.0283023	0.00744836	0.00014481	0.217842
rs6712707	2	88484575	C	A	-0.0286273	0.00744836	0.000121326	0.22889
rs6739220	2	88496103	T	A	-0.0215995	0.0069506	0.00188634	0.0158004
rs6759503	2	88520646	C	T	-0.0217918	0.006918	0.00163264	0.0144197
rs7592744	2	88541243	C	T	-0.0286099	0.00690467	3.41962e-05	0.343493
rs4972221	2	88571114	T	A	-0.0390004	0.00717256	5.4049e-08	0.658003
rs1805165	2	88575373	A	C	-0.0369769	0.00748845	7.89849e-07	0.767352
rs6739095	2	88580546	A	T	-0.0384669	0.00711424	6.40772e-08	0.704053
rs11898161	2	88582130	A	G	-0.0370462	0.00748845	7.53257e-07	0.772064
rs13045	2	88595605	C	T	-0.0381268	0.00711424	8.35786e-08	0.694518
rs7571971	2	88595833	C	T	-0.0372	0.00748845	6.77697e-07	0.810043
rs1913671	2	88600365	C	T	0.0380766	0.00711424	8.69091e-08	0.670893
rs6731022	2	88617517	C	G	0.0386309	0.00717256	7.20733e-08	0.653369
rs11684404	2	88625104	C	T	0.0386265	0.00717256	7.23202e-08	0.700288
rs11680549	2	88626830	C	G	0.0369385	0.00748845	8.10912e-07	0.757955
rs6547787	2	88630218	G	T	0.0386743	0.00717256	6.96884e-08	0.724198
rs62157584	2	97719051	A	G	-0.0342105	0.010067	0.000678132	0.0236384
rs895437	2	97733883	T	C	-0.0352929	0.0100412	0.000440085	0.0359806
rs6542847	2	98957008	G	A	0.0341398	0.00682923	5.76079e-07	0.62324
rs7588059	2	99010241	C	T	0.0346008	0.00688884	5.09429e-07	0.652841
rs6707462	2	99032226	C	T	0.0354186	0.00688884	2.72623e-07	0.55604
rs6542860	2	99062913	G	C	0.0348008	0.00688884	4.37759e-07	0.652841
rs12615519	2	99247551	G	A	-0.0384028	0.00705608	5.25326e-08	0.292274
rs13004376	2	99252820	G	A	-0.0402499	0.00699433	8.68249e-09	0.28777
rs11123775	2	99254907	A	G	0.0397758	0.00690467	8.37603e-09	0.26063
rs6711977	2	99256116	A	G	-0.0399026	0.00697999	1.08605e-08	0.254609
rs11676581	2	99256398	A	G	-0.0397373	0.00697999	1.248e-08	0.270973
rs17022433	2	99257195	A	T	0.0397758	0.00690467	8.37603e-09	0.26063
rs13010416	2	99259289	C	A	-0.03982	0.00697999	1.16429e-08	0.262703
rs4850899	2	99261002	G	A	-0.0393719	0.0070264	2.10156e-08	0.250977
rs59816625	2	99261669	C	G	0.0394922	0.00690467	1.06752e-08	0.249643
rs13011240	2	99263170	A	G	-0.0400851	0.00705608	1.33961e-08	0.235474
rs11123777	2	99268083	A	T	-0.0399852	0.00697999	1.01293e-08	0.246691
rs1955393	2	99269838	A	G	0.0398467	0.00690467	7.88119e-09	0.263429
rs901596	2	99271994	T	C	0.0396758	0.00690467	9.12561e-09	0.26063
rs11123779	2	99272151	C	T	-0.0399128	0.00697999	1.07678e-08	0.24409
rs6732397	2	99274390	G	T	-0.0400765	0.00699433	1.00516e-08	0.226497
rs6735381	2	99274604	G	T	-0.0399128	0.00697999	1.07678e-08	0.24409
rs11895206	2	99274922	C	T	-0.0400493	0.00699433	1.0285e-08	0.228951
rs55991925	2	99275771	A	G	0.039634	0.00690467	9.45795e-09	0.255096
rs1825770	2	99277668	G	A	-0.0397577	0.00697999	1.22687e-08	0.249311
rs7570978	2	99280522	G	C	-0.0398223	0.00699433	1.2445e-08	0.259878
rs7421284	2	99281119	T	C	0.0397049	0.00690467	8.90102e-09	0.257853
rs11687328	2	99282098	C	A	-0.0397768	0.00699433	1.29284e-08	0.254532
rs13009884	2	99283000	G	T	-0.039417	0.00697999	1.63137e-08	0.293892
rs13016182	2	99283526	C	T	-0.0398313	0.00699433	1.23518e-08	0.249263
rs13033740	2	99283785	T	G	-0.0392475	0.00697999	1.87822e-08	0.259986
rs11685870	2	99290149	T	C	-0.0397313	0.00699433	1.34301e-08	0.249263
rs7561616	2	99290769	A	G	-0.03952	0.00697999	1.49711e-08	0.262703
rs13019192	2	99301981	G	T	-0.0391226	0.00699433	2.22566e-08	0.290667
rs13014360	2	99302081	C	A	-0.0388801	0.00705608	3.5851e-08	0.26417
rs12614944	2	99302092	C	A	-0.0407178	0.00717773	1.40491e-08	0.354258
rs11123782	2	99302660	T	C	-0.0394136	0.00699433	1.74971e-08	0.302448
rs11686535	2	99303147	C	G	-0.0394136	0.00699433	1.74971e-08	0.302448
rs13026997	2	99303377	C	T	-0.0394136	0.00699433	1.74971e-08	0.302448
rs11892472	2	99303988	G	A	-0.0394864	0.00699433	1.64713e-08	0.305442
rs11897443	2	99304033	A	G	-0.0392681	0.00699433	1.9738e-08	0.296518
rs13008948	2	99304742	G	C	-0.0394864	0.00699433	1.64713e-08	0.305442
rs12992140	2	99305936	G	A	-0.0401365	0.00705608	1.28377e-08	0.310067
rs71413827	2	99307986	G	C	-0.0398136	0.00699433	1.25358e-08	0.302448
rs4851200	2	99308455	C	A	-0.0396098	0.00697999	1.38881e-08	0.273769
rs59661148	2	99309790	A	G	0.0391754	0.00684465	1.04342e-08	0.250681
rs10779902	2	99310151	G	C	-0.0393475	0.00697999	1.72851e-08	0.259986
rs12621141	2	99310649	A	G	-0.0400403	0.00699433	1.03631e-08	0.238955
rs2141908	2	99312565	T	A	-0.0429925	0.0069506	6.19322e-10	0.223813
rs12475639	2	99314447	G	A	0.0449688	0.00690467	7.37554e-11	0.163132
rs7609108	2	99320222	G	T	-0.0438763	0.00688939	1.90671e-10	0.1986
rs13017871	2	99321838	T	C	-0.0435145	0.00688939	2.68125e-10	0.187499
rs12464785	2	99322479	G	A	0.0451741	0.00690467	6.04775e-11	0.199568
rs17022564	2	99322568	G	A	0.045145	0.00690467	6.2206e-11	0.201883
rs7571202	2	99324352	C	T	-0.0440918	0.00696542	2.45012e-10	0.180729
rs11674219	2	99324614	G	C	-0.043938	0.00688939	1.79849e-10	0.210174
rs6734290	2	99325081	T	G	-0.0441639	0.00696542	2.29091e-10	0.182834
rs57242893	2	99326385	C	A	0.0450577	0.00690467	6.76866e-11	0.208946
rs55815229	2	99327929	T	C	0.0451868	0.00690467	5.97375e-11	0.206572
rs62153855	2	99328785	T	C	0.0450705	0.00690467	6.68605e-11	0.216185
rs58086269	2	99329331	C	A	0.045245	0.00690467	5.646e-11	0.201883
rs13013984	2	99330373	C	A	-0.0436933	0.00688939	2.26634e-10	0.205487
rs6708861	2	99330771	T	C	-0.0440639	0.00696542	2.51441e-10	0.182834
rs6709085	2	99330926	T	C	-0.0435192	0.0071465	1.13201e-09	0.163045
rs6709240	2	99331075	T	C	-0.0436933	0.00688939	2.26634e-10	0.205487
rs12618779	2	99331416	A	G	-0.0437422	0.00688939	2.16417e-10	0.185334
rs11687870	2	99332129	A	G	-0.0436933	0.00688939	2.26634e-10	0.205487
rs3811555	2	99337171	G	C	-0.0439624	0.00690381	1.91706e-10	0.181354
rs4850901	2	99338272	A	C	-0.0436486	0.00688939	2.36377e-10	0.200876
rs1807985	2	99340840	G	A	-0.0436486	0.00688939	2.36377e-10	0.200876
rs13018274	2	99343382	C	A	-0.0436486	0.00688939	2.36377e-10	0.200876
rs11679115	2	99345696	C	G	-0.0437992	0.00690381	2.23585e-10	0.171036
rs11902994	2	99349001	G	T	-0.0439171	0.00690381	2.00076e-10	0.177173
rs6713608	2	99349822	T	G	0.0448159	0.00690467	8.54524e-11	0.204218
rs11683651	2	99354337	C	G	-0.0439624	0.00690381	1.91706e-10	0.181354
rs2309576	2	99355892	T	C	0.0447705	0.00690467	8.92707e-11	0.216185
rs12623540	2	99359084	T	C	-0.043935	0.00690381	1.96719e-10	0.183472
rs2309617	2	99359828	A	C	0.0448741	0.00690467	8.07998e-11	0.199568
rs7601470	2	99365207	T	G	-0.0439247	0.00696542	2.86139e-10	0.193634
rs3791212	2	99365738	T	G	0.0452286	0.00690467	5.7365e-11	0.211339
rs4850903	2	99367735	A	G	-0.0439247	0.00696542	2.86139e-10	0.193634
rs7591212	2	99370181	C	T	-0.0439247	0.00696542	2.86139e-10	0.193634
rs7585721	2	99372875	T	C	0.0441411	0.00696542	2.34e-10	0.200335
rs7589365	2	99373861	T	C	0.0443759	0.00684465	8.97351e-11	0.197979
rs7602923	2	99373912	G	A	0.0448286	0.00690467	8.44148e-11	0.211339
rs4851204	2	99374719	G	A	0.0447286	0.00690467	9.29263e-11	0.211339
rs7606977	2	99375018	G	A	0.0447577	0.00690467	9.03666e-11	0.208946
rs12464535	2	99375724	C	T	0.0439968	0.00696542	2.6761e-10	0.195849
rs7597045	2	99376109	G	C	0.0447577	0.00690467	9.03666e-11	0.208946
rs7558062	2	99376321	G	A	0.0448741	0.00690467	8.07998e-11	0.199568
rs7558074	2	99376359	C	A	0.0439918	0.00696542	2.68877e-10	0.180729
rs12052986	2	99378497	G	C	0.0443759	0.00684465	8.97351e-11	0.197979
rs1376443	2	99379341	C	T	0.0409809	0.00704136	5.88397e-09	0.286772
rs11884686	2	99381030	C	T	0.0448741	0.00690467	8.07998e-11	0.199568
rs2290256	2	99382098	T	C	0.0439968	0.00696542	2.6761e-10	0.195849
rs2290255	2	99382634	A	C	0.0447868	0.00690467	8.78759e-11	0.206572
rs1584648	2	99384614	A	G	0.0447577	0.00690467	9.03666e-11	0.208946
rs1584647	2	99384646	G	A	0.0447577	0.00690467	9.03666e-11	0.208946
rs7584127	2	99385478	A	G	0.0448741	0.00690467	8.07998e-11	0.199568
rs7561079	2	99385531	T	C	0.0439968	0.00696542	2.6761e-10	0.195849
rs7586892	2	99385602	A	G	0.0439968	0.00696542	2.6761e-10	0.195849
rs7587419	2	99386027	A	G	0.0439968	0.00696542	2.6761e-10	0.195849
rs6732750	2	99387427	C	T	0.0448741	0.00690467	8.07998e-11	0.199568
rs11892441	2	99388855	A	G	0.0447577	0.00690467	9.03666e-11	0.208946
rs61103312	2	99389149	A	T	0.0448741	0.00690467	8.07998e-11	0.199568
rs17022629	2	99389411	T	C	0.0446159	0.00690467	1.03527e-10	0.204218
rs10187843	2	99390157	T	G	0.0439133	0.00696542	2.89173e-10	0.202606
rs7574135	2	99390940	T	A	0.0439133	0.00696542	2.89173e-10	0.202606
rs7593274	2	99392580	A	G	0.0446868	0.00690467	9.67281e-11	0.206572
rs58958283	2	99393461	A	G	0.0446868	0.00690467	9.67281e-11	0.206572
rs11123786	2	99395251	G	C	0.0442462	0.00696542	2.12158e-10	0.216626
rs7579403	2	99396050	T	C	0.0438855	0.00696542	2.96731e-10	0.204896
rs2290257	2	99400250	C	G	0.0446868	0.00690467	9.67281e-11	0.206572
rs2305354	2	99403033	G	A	0.0440855	0.00696542	2.46451e-10	0.204896
rs6711073	2	99404279	A	G	0.0447741	0.00690467	8.89551e-11	0.199568
rs2290261	2	99404721	G	A	0.0448905	0.00690467	7.95346e-11	0.190501
rs1053544	2	99405808	A	G	0.0448905	0.00690467	7.95346e-11	0.190501
rs717454	2	99406310	C	T	0.0448614	0.00690467	8.1794e-11	0.192739
rs3828316	2	99408357	T	G	0.0440133	0.00696542	2.63549e-10	0.202606
rs7601730	2	99408892	T	A	0.0439411	0.00696542	2.81804e-10	0.200335
rs7560996	2	99409021	A	G	0.0448905	0.00690467	7.95346e-11	0.190501
rs28382954	2	99410080	G	A	0.0440133	0.00696542	2.63549e-10	0.202606
rs3749087	2	99410478	G	A	0.0448905	0.00690467	7.95346e-11	0.190501
rs28382946	2	99412091	A	G	0.0449614	0.00690467	7.42819e-11	0.192739
rs2242037	2	99412644	C	T	0.0439855	0.00696542	2.70453e-10	0.204896
rs3792152	2	99415089	G	A	0.0443019	0.00696542	2.01403e-10	0.211877
rs4851205	2	99415610	A	C	0.0437968	0.00696542	3.22092e-10	0.195849
rs7597141	2	99417869	G	A	0.0449614	0.00690467	7.42819e-11	0.192739
rs4535093	2	99419696	G	A	0.0441804	0.00696542	2.25602e-10	0.18926
rs1451243	2	99423818	T	A	0.0440411	0.00696542	2.56818e-10	0.200335
rs11887109	2	99428722	G	A	0.0438085	0.00697999	3.46719e-10	0.200535
rs6717515	2	99428813	C	T	0.0434956	0.00696542	4.2513e-10	0.238942
rs3792149	2	99430481	C	A	0.0449184	0.00696542	1.12761e-10	0.219028
rs6542879	2	99431138	G	A	0.044707	0.00696542	1.37692e-10	0.228831
rs3792146	2	99435060	T	C	0.0450462	0.00696542	9.98849e-11	0.216626
rs6542880	2	99437404	A	C	0.0452905	0.00696542	7.91538e-11	0.22145
rs3087386	2	99439044	G	A	0.0451462	0.00696542	9.08261e-11	0.216626
rs2309585	2	99440155	T	C	0.0450462	0.00696542	9.98849e-11	0.216626
rs3792144	2	99440274	C	T	0.0443331	0.00684465	9.35333e-11	0.193418
rs3792142	2	99440746	A	C	0.0447868	0.00690467	8.78759e-11	0.206572
rs1000409	2	99441727	G	A	0.0451905	0.00696542	8.70738e-11	0.22145
rs7598629	2	99443247	C	A	0.0452627	0.00696542	8.12855e-11	0.223891
rs57977991	2	99443979	T	C	0.0444323	0.00690467	1.23378e-10	0.194996
rs1901283	2	99444099	C	T	0.0452627	0.00696542	8.12855e-11	0.223891
rs3792137	2	99445286	A	C	0.0443331	0.00684465	9.35333e-11	0.193418
rs7563455	2	99447219	C	T	0.0444759	0.00684465	8.14411e-11	0.197979
rs7563462	2	99447246	C	T	0.0444045	0.00684465	8.72827e-11	0.195688
rs7572779	2	99447382	C	G	0.0447159	0.00690467	9.40661e-11	0.204218
rs10865031	2	99447461	T	C	0.0443476	0.00684465	9.22261e-11	0.169704
rs11899745	2	99447610	G	A	0.0441901	0.00684465	1.07392e-10	0.204967
rs1839667	2	99447802	T	C	0.0444045	0.00684465	8.72827e-11	0.195688
rs1451246	2	99447821	A	C	0.0447047	0.00684465	6.51858e-11	0.180198
rs2122748	2	99448907	A	T	0.0444045	0.00684465	8.72827e-11	0.195688
rs7594838	2	99451092	T	C	0.0453349	0.00696542	7.58739e-11	0.226352
rs7567674	2	99451116	A	G	0.0452627	0.00696542	8.12855e-11	0.223891
rs4851206	2	99451607	C	T	0.0444045	0.00684465	8.72827e-11	0.195688
rs10172752	2	99452923	G	T	0.0453349	0.00696542	7.58739e-11	0.226352
rs10170425	2	99453127	G	A	0.0453349	0.00696542	7.58739e-11	0.226352
rs10173466	2	99453832	G	A	0.0505868	0.00840484	1.75748e-09	0.349969
rs13392042	2	99454113	G	A	0.0459462	0.00696542	4.21446e-11	0.216626
rs2053917	2	99454422	T	C	0.0443759	0.00684465	8.97351e-11	0.197979
rs7580448	2	99456668	C	T	0.0451513	0.00696542	9.03876e-11	0.233848
rs12465846	2	99457509	T	C	0.0444045	0.00684465	8.72827e-11	0.195688
rs60257640	2	99458025	T	C	0.0443331	0.00684465	9.35333e-11	0.193418
rs10172068	2	99458284	C	T	0.0451513	0.00696542	9.03876e-11	0.233848
rs13394688	2	99460140	G	A	0.045107	0.00696542	9.42794e-11	0.228831
rs7585019	2	99460865	C	G	0.0443331	0.00684465	9.35333e-11	0.193418
rs769105	2	99461504	A	G	0.0443903	0.00684465	8.84937e-11	0.188934
rs959929	2	99461864	C	G	0.0452513	0.00696542	8.21727e-11	0.233848
rs896248	2	99462013	G	A	0.0444045	0.00684465	8.72827e-11	0.195688
rs4476396	2	99462981	A	G	0.0437898	0.00684465	1.57761e-10	0.239953
rs3792134	2	99464127	C	T	0.0452513	0.00696542	8.21727e-11	0.233848
rs28369943	2	99464861	T	C	0.0451792	0.00696542	8.80228e-11	0.23133
rs62155809	2	99467546	C	T	0.0443331	0.00684465	9.35333e-11	0.193418
rs1973011	2	99470456	C	G	0.0444045	0.00684465	8.72827e-11	0.195688
rs896249	2	99472750	A	G	0.0443331	0.00684465	9.35333e-11	0.193418
rs2309604	2	99473636	G	A	0.0442617	0.00684465	1.00221e-10	0.191166
rs7564587	2	99474851	A	G	0.0444045	0.00684465	8.72827e-11	0.195688
rs6713792	2	99475163	C	G	0.0452627	0.00696542	8.12855e-11	0.223891
rs1011633	2	99478337	T	C	0.0443331	0.00684465	9.35333e-11	0.193418
rs6737560	2	99478757	T	C	0.0443331	0.00684465	9.35333e-11	0.193418
rs13427780	2	99479286	C	T	0.0454019	0.00696542	7.11607e-11	0.211877
rs6542882	2	99481151	C	T	0.045107	0.00696542	9.42794e-11	0.228831
rs4143760	2	99485300	A	C	0.0442196	0.00690467	1.51049e-10	0.188283
rs1839666	2	99486480	A	G	0.0442196	0.00690467	1.51049e-10	0.188283
rs6714244	2	99488850	G	A	0.0451184	0.00696542	9.32645e-11	0.219028
rs6761390	2	99490335	A	C	0.0442196	0.00690467	1.51049e-10	0.188283
rs6715321	2	99492539	T	C	0.0445032	0.00690467	1.15306e-10	0.197272
rs11887574	2	99492789	A	C	0.0457855	0.00696542	4.92277e-11	0.204896
rs10186340	2	99493451	G	A	0.0458248	0.00704136	7.61835e-11	0.292583
rs12478488	2	99501984	A	G	0.0455079	0.00693554	5.32525e-11	0.216397
rs13384883	2	99506130	G	T	0.0434131	0.0069506	4.21254e-10	0.36844
rs6706607	2	99518609	T	G	0.0450569	0.00699574	1.18979e-10	0.34055
rs10205985	2	99519328	G	T	0.0423005	0.0069506	1.15861e-09	0.382382
rs2309586	2	99521198	G	T	0.0422226	0.00699574	1.585e-09	0.392094
rs17765112	2	99532874	C	T	0.0344035	0.00708845	1.21326e-06	0.297301
rs11123787	2	99540478	G	A	0.0347354	0.00708845	9.57032e-07	0.37402
rs507413	2	134524346	T	C	-0.0185951	0.00758016	0.0141619	0.000633012
rs479297	2	134526457	C	G	-0.0295721	0.00944419	0.00174063	0.000434804
rs515983	2	134528107	T	C	-0.0189162	0.00747944	0.0114358	0.000246343
rs701645	2	134529840	T	A	-0.0184687	0.00747944	0.0135392	0.000326949
rs491758	2	134530567	A	G	-0.0243077	0.00848691	0.00418145	3.8426e-05
rs626501	2	134530804	A	G	-0.0275525	0.00913538	0.00256115	0.000158276
rs637429	2	134530935	G	A	-0.0185447	0.0075385	0.0138937	0.000304505
rs555990	2	134531661	C	G	-0.0290663	0.00913538	0.00146397	0.000140041
rs542851	2	134535355	G	A	-0.0307526	0.00915675	0.000783787	0.000288259
rs59357769	2	134550860	G	A	-0.0265428	0.00867118	0.00220571	0.00058455
rs10166142	2	134952752	G	A	-0.0288158	0.0070228	4.07524e-05	0.363933
rs3814355	2	134953946	T	C	-0.028576	0.0070228	4.72099e-05	0.370877
rs3814354	2	134954087	A	G	-0.0286459	0.0070228	4.52337e-05	0.367395
rs3769023	2	134956133	A	G	-0.0285857	0.0070228	4.6931e-05	0.360492
rs1947112	2	134958387	G	A	-0.0286459	0.0070228	4.52337e-05	0.367395
rs62168897	2	134960427	T	C	-0.0286158	0.0070228	4.6075e-05	0.363933
rs1530559	2	134998059	G	A	-0.0286533	0.00726961	8.0968e-05	0.19361
rs6733547	2	135000661	T	G	-0.0436276	0.0108774	6.04969e-05	0.0295563
rs11895609	2	135000950	T	A	-0.0431442	0.0108032	6.50638e-05	0.0292268
rs4953945	2	135008502	G	C	-0.0435696	0.010729	4.8879e-05	0.027039
rs72976313	2	135009320	A	G	-0.0511267	0.0126541	5.33801e-05	0.0144496
rs4494812	2	135015850	G	A	-0.0437742	0.010785	4.93252e-05	0.0253608
rs4640444	2	135016047	C	T	-0.0442559	0.0106726	3.37309e-05	0.0240978
rs4645053	2	135016122	A	T	-0.0442928	0.0106726	3.32254e-05	0.0235572
rs11903663	2	135017111	G	A	-0.0443244	0.0106726	3.27989e-05	0.0238262
rs11888521	2	135017479	C	G	-0.0442559	0.0106726	3.37309e-05	0.0240978
rs61663334	2	135018860	G	A	-0.0443559	0.0106726	3.23776e-05	0.0240978
rs7565871	2	135021086	C	G	-0.0445083	0.0106726	3.04137e-05	0.0263692
rs7593284	2	135021138	T	C	-0.0517459	0.0125915	3.96345e-05	0.0129393
rs13408997	2	135022018	A	G	-0.0516258	0.0125915	4.13041e-05	0.0133272
rs4954212	2	135022598	G	A	-0.0438578	0.0105982	3.49995e-05	0.0263441
rs7563997	2	135023017	A	T	-0.0438949	0.0105982	3.44693e-05	0.0257566
rs7597802	2	135023731	T	A	-0.0439949	0.0105982	3.30783e-05	0.0257566
rs11889843	2	135023952	A	G	-0.0438578	0.0105982	3.49995e-05	0.0263441
rs11900832	2	135024065	T	C	-0.0439539	0.0106157	3.46633e-05	0.0297216
rs10928529	2	135024886	A	G	-0.044229	0.0106157	3.09499e-05	0.0284343
rs4954213	2	135026657	T	G	-0.0439539	0.0106157	3.46633e-05	0.0297216
rs13408096	2	135027163	T	G	-0.0441602	0.0106157	3.18411e-05	0.0287515
rs13402101	2	135027496	A	T	-0.0445041	0.0106157	2.76166e-05	0.0271954
rs13399376	2	135027498	G	A	-0.0445041	0.0106157	2.76166e-05	0.0271954
rs11890844	2	135027579	G	A	-0.0442978	0.0106157	3.00824e-05	0.0281201
rs16831264	2	135029578	C	G	-0.0445729	0.0106157	2.68382e-05	0.0268931
rs1551497	2	135030072	C	T	-0.045192	0.0106157	2.07121e-05	0.0243
rs6709763	2	135031835	A	C	-0.0444353	0.0106157	2.84163e-05	0.0275007
rs6737635	2	135031902	T	G	-0.0446417	0.0106157	2.60808e-05	0.0265936
rs56369660	2	135032112	G	A	-0.044229	0.0106157	3.09499e-05	0.0284343
rs60350840	2	135032214	G	A	-0.0444353	0.0106157	2.84163e-05	0.0275007
rs62168934	2	135034958	G	A	-0.0445729	0.0106157	2.68382e-05	0.0268931
rs4954214	2	135035995	T	C	-0.0446417	0.0106157	2.60808e-05	0.0265936
rs4953946	2	135036114	G	T	-0.0446417	0.0106157	2.60808e-05	0.0265936
rs11888951	2	135036275	C	T	-0.0446417	0.0106157	2.60808e-05	0.0265936
rs6760553	2	135036797	G	A	-0.0446417	0.0106157	2.60808e-05	0.0265936
rs4954215	2	135037416	A	G	-0.0447105	0.0106157	2.53437e-05	0.026297
rs4953947	2	135037470	C	A	-0.0446417	0.0106157	2.60808e-05	0.0265936
rs4954216	2	135037525	A	G	-0.0447793	0.0106157	2.46264e-05	0.0260034
rs4953948	2	135037580	G	T	-0.0447105	0.0106157	2.53437e-05	0.026297
rs10167809	2	135037815	T	C	-0.0447105	0.0106157	2.53437e-05	0.026297
rs10167884	2	135037826	T	C	-0.0447105	0.0106157	2.53437e-05	0.026297
rs10167901	2	135037873	T	C	-0.0447793	0.0106157	2.46264e-05	0.0260034
rs10182750	2	135038025	C	T	-0.0447105	0.0106157	2.53437e-05	0.026297
rs13402112	2	135038430	C	A	-0.0447793	0.0106157	2.46264e-05	0.0260034
rs13413872	2	135038585	T	G	-0.0447793	0.0106157	2.46264e-05	0.0260034
rs13389481	2	135038840	A	C	-0.0424243	0.0108032	8.6008e-05	0.026176
rs56174523	2	135039395	C	A	-0.0447856	0.0106157	2.45612e-05	0.0251392
rs10186594	2	135039653	G	A	-0.0443666	0.0106157	2.92381e-05	0.0278089
rs10174944	2	135040177	T	C	-0.0447793	0.0106157	2.46264e-05	0.0260034
rs13409400	2	135040512	C	A	-0.044848	0.0106157	2.39285e-05	0.0257125
rs62168941	2	135041188	T	C	-0.0449168	0.0106157	2.32494e-05	0.0254245
rs62168942	2	135041512	C	T	-0.044848	0.0106157	2.39285e-05	0.0257125
rs2017831	2	135043031	T	C	-0.0449168	0.0106157	2.32494e-05	0.0254245
rs921859	2	135043187	G	A	-0.044948	0.0106157	2.29473e-05	0.0257125
rs4954217	2	135043658	T	C	-0.0449168	0.0106157	2.32494e-05	0.0254245
rs7565149	2	135044386	A	T	-0.0449168	0.0106157	2.32494e-05	0.0254245
rs7601683	2	135044450	T	C	-0.0449145	0.010729	2.83569e-05	0.0247229
rs7565268	2	135044458	C	T	-0.0449145	0.010729	2.83569e-05	0.0247229
rs7601696	2	135044480	A	C	-0.0447783	0.010729	2.99852e-05	0.0252852
rs7577258	2	135044578	A	G	-0.0449168	0.0106157	2.32494e-05	0.0254245
rs17293519	2	135046196	G	A	-0.0445041	0.0106157	2.76166e-05	0.0271954
rs72976380	2	135048222	G	C	-0.0878189	0.0290641	0.00251476	0.0107509
rs56903548	2	135055399	T	C	-0.044229	0.0106157	3.09499e-05	0.0284343
rs7422031	2	135057146	T	C	-0.0440914	0.0106157	3.27567e-05	0.0290718
rs2874739	2	135061337	T	C	-0.0440539	0.0106157	3.32672e-05	0.0297216
rs10193348	2	135071862	G	A	-0.0438851	0.0106157	3.56557e-05	0.0300511
rs12328663	2	135074561	C	T	-0.0438851	0.0106157	3.56557e-05	0.0300511
rs7568525	2	135092043	A	G	-0.044848	0.0106157	2.39285e-05	0.0257125
rs10208624	2	135096237	T	C	-0.0449168	0.0106157	2.32494e-05	0.0254245
rs11898045	2	135102353	C	T	-0.0438163	0.0106157	3.66751e-05	0.0303837
rs58426504	2	135102735	G	T	-0.0437851	0.0106157	3.71468e-05	0.0300511
rs7573600	2	135103927	C	G	-0.0435227	0.0106157	4.13464e-05	0.0293951
rs58697996	2	135114054	A	G	-0.0428533	0.0106157	5.41909e-05	0.0353836
rs4954220	2	135115076	A	C	-0.0449168	0.0106157	2.32494e-05	0.0254245
rs61087958	2	135116468	T	C	-0.0440227	0.0106157	3.36972e-05	0.0293951
rs2290518	2	135121244	A	G	-0.0433412	0.0106157	4.451e-05	0.0317462
rs13410870	2	135122443	A	G	-0.0434724	0.0106157	4.22006e-05	0.0320949
rs58327215	2	135126917	C	G	-0.0446417	0.0106157	2.60808e-05	0.0265936
rs6430561	2	135127787	T	C	-0.0447793	0.0106157	2.46264e-05	0.0260034
rs7603805	2	135136283	G	A	-0.0434724	0.0106157	4.22006e-05	0.0320949
rs6706466	2	135138239	G	A	-0.0434724	0.0106157	4.22006e-05	0.0320949
rs6749119	2	135138309	G	C	-0.043266	0.0106157	4.58857e-05	0.0331608
rs11897204	2	135141499	C	T	-0.0437475	0.0106157	3.7722e-05	0.0307196
rs4954221	2	135151892	A	G	-0.0440914	0.0106157	3.27567e-05	0.0290718
rs7594509	2	135155407	T	G	-0.0441978	0.0106157	3.13514e-05	0.0281201
rs11897217	2	135156468	T	C	-0.0441978	0.0106157	3.13514e-05	0.0281201
rs2322445	2	135164269	A	T	-0.0433412	0.0106157	4.451e-05	0.0317462
rs6705610	2	135167432	G	T	-0.0436465	0.0105982	3.81694e-05	0.0281768
rs2305248	2	135170742	G	A	-0.0434163	0.0106157	4.31734e-05	0.0303837
rs935614	2	135175150	G	A	-0.0516308	0.0126541	4.50061e-05	0.0129758
rs6716969	2	135175747	G	A	-0.0516308	0.0126541	4.50061e-05	0.0129758
rs13419577	2	135176351	A	G	-0.0541671	0.0125915	1.69348e-05	0.00928763
rs6721838	2	135177479	G	A	-0.044848	0.0106157	2.39285e-05	0.0257125
rs11903298	2	135182254	G	A	-0.0524796	0.0125915	3.0746e-05	0.0117175
rs935612	2	135183933	G	A	-0.0524762	0.0126187	3.20199e-05	0.011639
rs7586126	2	135186330	G	A	-0.0522595	0.0125915	3.31911e-05	0.0120728
rs57548051	2	135187904	G	A	-0.0513384	0.0126541	4.96977e-05	0.0134956
rs1550983	2	135194806	C	T	-0.0519384	0.0126541	4.05261e-05	0.0134956
rs1463136	2	135199175	A	G	-0.0500888	0.0126541	7.54882e-05	0.0118705
rs1868320	2	135201123	T	C	-0.0533122	0.0126541	2.51972e-05	0.0103167
rs16831429	2	135201283	G	T	-0.0526807	0.0127165	3.43217e-05	0.011105
rs4954226	2	135205141	C	T	-0.0467508	0.0106548	1.14511e-05	0.0273208
rs4954227	2	135205294	G	C	-0.0531178	0.0127165	2.95271e-05	0.0104563
rs4953949	2	135205734	G	T	-0.0530449	0.0127165	3.02793e-05	0.010562
rs7578111	2	135207806	C	T	-0.0531906	0.0127165	2.87926e-05	0.0103515
rs6430563	2	135210208	G	A	-0.0536777	0.0126541	2.21624e-05	0.00980734
rs10928532	2	135214523	A	G	-0.051623	0.0127306	5.01248e-05	0.00881882
rs16831455	2	135216198	G	A	-0.052058	0.0127306	4.32837e-05	0.00928002
rs4954228	2	135218928	G	A	-0.0538239	0.0126541	2.10488e-05	0.00960994
rs1545395	2	135222631	C	T	-0.0532178	0.0127165	2.85232e-05	0.0104563
rs6430564	2	135223984	G	A	-0.052158	0.0127306	4.18414e-05	0.00928002
rs57829242	2	135226602	G	A	-0.0470564	0.0107109	1.11633e-05	0.0256162
rs59900519	2	135230557	A	T	-0.051519	0.0127165	5.09211e-05	0.00935395
rs935615	2	135230846	T	C	-0.0516202	0.0127165	4.92161e-05	0.00835652
rs6725857	2	135232461	C	T	-0.0527599	0.0148923	0.000395936	0.00614338
rs7370910	2	135233900	C	A	-0.0520923	0.0149911	0.00051107	0.00660275
rs6735326	2	135234911	T	C	-0.0512067	0.01504	0.000662395	0.00806035
rs16831481	2	135242683	C	T	-0.0530449	0.0127165	3.02793e-05	0.010562
rs58183133	2	135242930	T	C	-0.0526153	0.0127928	3.90727e-05	0.00858445
rs11891774	2	135243645	G	T	-0.053382	0.0127165	2.6945e-05	0.00994163
rs61457398	2	135243725	C	G	-0.0514	0.0128401	6.25239e-05	0.0127107
rs7577246	2	135247907	C	T	-0.052769	0.0127306	3.39719e-05	0.00864015
rs6430565	2	135248401	A	G	-0.0516243	0.0127928	5.45029e-05	0.00999625
rs11884903	2	135258509	C	T	-0.0470958	0.0107109	1.09757e-05	0.0242102
rs4954231	2	135258944	T	C	-0.0534766	0.0127785	2.85293e-05	0.00967829
rs16831494	2	135259818	T	A	-0.0535492	0.0127785	2.78244e-05	0.00958066
rs11890302	2	135263407	C	A	-0.0538918	0.0127165	2.25566e-05	0.00925907
rs16831498	2	135269694	C	G	-0.0470453	0.010785	1.28818e-05	0.0242469
rs16831501	2	135269965	G	A	-0.0538789	0.0127928	2.5349e-05	0.00912625
rs6710841	2	135274018	A	T	-0.0540606	0.0127785	2.3307e-05	0.0111413
rs60183118	2	135283532	C	G	-0.0529736	0.0128546	3.77271e-05	0.00993097
rs60989085	2	135284092	C	G	-0.0542783	0.0127785	2.16037e-05	0.0108122
rs13406513	2	135284910	A	C	-0.0549315	0.0127785	1.71763e-05	0.00987621
rs7571145	2	135286315	T	C	-0.0537062	0.0127928	2.69084e-05	0.00921946
rs7602007	2	135289817	C	T	-0.0540846	0.0128401	2.52943e-05	0.0109576
rs4954233	2	135297245	G	A	-0.0549315	0.0127785	1.71763e-05	0.00987621
rs11889515	2	135297705	G	A	-0.0540123	0.0128401	2.59326e-05	0.0110674
rs57543203	2	135298715	G	C	-0.0542881	0.0127928	2.19911e-05	0.008497
rs6720726	2	135303990	T	G	-0.0538517	0.0127928	2.55893e-05	0.00903388
rs11887993	2	135305548	T	C	-0.0538677	0.0128401	2.72555e-05	0.01129
rs57510176	2	135306115	A	C	-0.0527837	0.0128546	4.02214e-05	0.0103377
rs11892827	2	135309232	T	C	-0.0544462	0.0128401	2.23207e-05	0.0104229
rs7572152	2	135311320	G	C	-0.0528562	0.0128546	3.92515e-05	0.0102346
rs7572378	2	135311490	T	C	-0.055004	0.0127785	1.67416e-05	0.0097768
rs57441948	2	135312007	T	C	-0.0529837	0.0128546	3.75984e-05	0.0103377
rs4954236	2	135314609	A	G	-0.0538517	0.0127928	2.55893e-05	0.00903388
rs4954237	2	135316663	C	T	-0.0543509	0.0127785	2.10628e-05	0.0107044
rs6709046	2	135323151	A	T	-0.0528334	0.0127928	3.6286e-05	0.0104061
rs6706009	2	135323252	G	A	-0.0528334	0.0127928	3.6286e-05	0.0104061
rs6758362	2	135323623	T	G	-0.0516967	0.0128546	5.77948e-05	0.011998
rs6729807	2	135330870	A	G	-0.0526151	0.0127928	3.90751e-05	0.0107232
rs6717021	2	135331073	C	A	-0.0516696	0.0127928	5.36869e-05	0.0121989
rs6430569	2	135334789	T	G	-0.0532698	0.0127928	3.12648e-05	0.00979677
rs7609334	2	135334846	C	G	-0.0532698	0.0127928	3.12648e-05	0.00979677
rs4954240	2	135335299	T	G	-0.0534152	0.0127928	2.97431e-05	0.00960085
rs6742244	2	135337045	T	C	-0.0527606	0.0127928	3.7194e-05	0.0105109
rs7608637	2	135337935	C	A	-0.0537703	0.0127785	2.57776e-05	0.0115938
rs7595046	2	135338034	T	C	-0.0539154	0.0127785	2.45127e-05	0.0113655
rs6750453	2	135339196	G	C	-0.0538429	0.0127785	2.51375e-05	0.0114792
rs6430570	2	135339521	G	A	-0.0538429	0.0127785	2.51375e-05	0.0114792
rs7602199	2	135339824	T	C	-0.0538429	0.0127785	2.51375e-05	0.0114792
rs6736613	2	135342673	T	G	-0.052304	0.0128546	4.72394e-05	0.0111958
rs4954242	2	135342903	G	A	-0.0461255	0.0108406	2.09154e-05	0.0296923
rs6749387	2	135344253	T	C	-0.0527151	0.0127928	3.77725e-05	0.0107232
rs6707350	2	135347623	T	C	-0.0525662	0.0128401	4.2418e-05	0.0134787
rs6730002	2	135348991	C	T	-0.0534074	0.0127785	2.9217e-05	0.0121825
rs10496734	2	135350269	A	G	-0.0517967	0.0128546	5.59153e-05	0.011998
rs6727889	2	135352559	T	C	-0.046283	0.010785	1.7753e-05	0.0323116
rs4954245	2	135353265	A	C	-0.0515793	0.0128546	6.00781e-05	0.0123571
rs7577288	2	135357931	T	C	-0.0526424	0.0127928	3.87158e-05	0.0108308
rs1530003	2	135365444	C	G	-0.0519151	0.0127928	4.94617e-05	0.0119607
rs4954246	2	135366278	A	G	-0.0522515	0.0127928	4.41807e-05	0.0112709
rs6711370	2	135369530	C	T	-0.0520605	0.0127928	4.71086e-05	0.0117267
rs11886814	2	135370380	T	C	-0.052206	0.0127928	4.48619e-05	0.0114968
rs10197798	2	135371060	A	G	-0.0520605	0.0127928	4.71086e-05	0.0117267
rs72984424	2	135372060	T	C	-0.0520605	0.0127928	4.71086e-05	0.0117267
rs9798267	2	135372221	G	A	-0.0520333	0.0127928	4.75414e-05	0.0116113
rs60819375	2	135377813	G	C	-0.052464	0.0127785	4.03172e-05	0.0138386
rs11892059	2	135378424	A	C	-0.0517967	0.0128546	5.59153e-05	0.011998
rs72984445	2	135378654	C	T	-0.0520141	0.0128546	5.20268e-05	0.0116481
rs59788258	2	135378796	C	T	-0.0520141	0.0128546	5.20268e-05	0.0116481
rs57692778	2	135378870	A	T	-0.0519416	0.0128546	5.32935e-05	0.0117637
rs6747189	2	135380575	A	G	-0.0520141	0.0128546	5.20268e-05	0.0116481
rs6745845	2	135382998	C	T	-0.0528554	0.0128401	3.84796e-05	0.0129623
rs6755131	2	135388312	T	G	-0.0531897	0.0127785	3.14855e-05	0.0125482
rs6748576	2	135388929	A	T	-0.0526662	0.0128401	4.1015e-05	0.0134787
rs7584760	2	135390037	T	C	-0.0521323	0.0128401	4.90496e-05	0.0142875
rs6430572	2	135390378	A	G	-0.0534074	0.0127785	2.9217e-05	0.0121825
rs2043759	2	135391060	C	T	-0.0533349	0.0127785	2.99553e-05	0.0123033
rs6761931	2	135392942	G	A	-0.0466524	0.0126282	0.000220489	0.00263199
rs1898525	2	135393915	T	C	-0.0533349	0.0127785	2.99553e-05	0.0123033
rs57755312	2	135395232	A	G	-0.0533349	0.0127785	2.99553e-05	0.0123033
rs6742142	2	135397164	T	C	-0.0523492	0.0128401	4.56197e-05	0.0138779
rs61227951	2	135398235	T	G	-0.0526385	0.0128401	4.1399e-05	0.013348
rs12328024	2	135399183	A	C	-0.0533349	0.0127785	2.99553e-05	0.0123033
rs6715171	2	135400343	C	T	-0.053472	0.0127785	2.85747e-05	0.0129237
rs11891361	2	135403332	A	C	-0.0534339	0.0128401	3.16199e-05	0.0119817
rs6752752	2	135404853	A	C	-0.0531897	0.0127785	3.14855e-05	0.0125482
rs7601632	2	135405431	G	C	-0.0522769	0.0128401	4.67369e-05	0.0140133
rs6430573	2	135405998	A	C	-0.0526385	0.0128401	4.1399e-05	0.013348
rs6430574	2	135406251	A	G	-0.051686	0.0157404	0.00102475	0.00688142
rs6736051	2	135408395	A	G	-0.0499573	0.0151371	0.00096575	0.0110041
rs6742013	2	135412229	C	T	-0.0456052	0.010785	2.35171e-05	0.0359755
rs4504045	2	135414079	A	G	-0.0517574	0.0150887	0.000603132	0.00850389
rs150264148	2	135416982	T	C	-0.0520662	0.0150887	0.000559202	0.00810933
rs13393892	2	135419235	C	G	-0.0529277	0.0128401	3.75507e-05	0.012836
rs6733706	2	135424914	T	C	-0.0533623	0.0127785	2.96742e-05	0.0124252
rs60983195	2	135425618	A	G	-0.0519816	0.0128401	5.1576e-05	0.0155809
rs61101053	2	135425742	G	T	-0.0520539	0.0128401	5.03493e-05	0.0154322
rs4954254	2	135428375	G	A	-0.0518369	0.0128401	5.41148e-05	0.0158819
rs4954256	2	135429682	C	T	-0.0531817	0.0127785	3.15721e-05	0.0134397
rs4953951	2	135429775	T	C	-0.0530091	0.0127785	3.34931e-05	0.0135715
rs6732607	2	135431905	T	G	-0.0527046	0.0128401	4.04872e-05	0.0141498
rs10209482	2	135433744	C	A	-0.0452045	0.0108406	3.04701e-05	0.0396414
rs80024439	2	135434159	G	A	-0.0520539	0.0128401	5.03493e-05	0.0154322
rs11892939	2	135440132	C	T	-0.0530365	0.0127785	3.31805e-05	0.0137045
rs7604879	2	135440865	A	C	-0.0528188	0.0127785	3.57399e-05	0.0141103
rs7564083	2	135445367	C	T	-0.0524877	0.0128401	4.35506e-05	0.0145664
rs56135842	2	135447257	C	T	-0.0517646	0.0128401	5.54282e-05	0.0160343
rs72986430	2	135451177	T	C	-0.05162	0.0128401	5.8146e-05	0.016343
rs72986437	2	135460410	T	C	-0.0534561	0.0129162	3.49279e-05	0.0157795
rs6742438	2	135462429	T	C	-0.0533501	0.0128546	3.32097e-05	0.0161951
rs13417754	2	135463930	A	C	-0.0526011	0.0127785	3.8486e-05	0.0145267
rs10167001	2	135469056	T	C	-0.052456	0.0127785	4.04267e-05	0.0148102
rs7605229	2	135471317	T	C	-0.0449372	0.0107666	2.99619e-05	0.0464102
rs7578127	2	135471359	C	G	-0.0526383	0.012764	3.72429e-05	0.0172554
rs4953952	2	135471868	C	A	-0.0518079	0.0128255	5.35767e-05	0.0190077
rs4954257	2	135472028	A	G	-0.0527831	0.012764	3.54497e-05	0.01693
rs6709132	2	135475002	G	A	-0.0518079	0.0128255	5.35767e-05	0.0190077
rs4954260	2	135480700	G	T	-0.0545178	0.0173237	0.00164951	0.00224007
rs7577361	2	135483199	T	C	-0.0505754	0.0159601	0.00153041	0.00849048
rs145027274	2	135483372	A	C	-0.0513955	0.0151371	0.000685464	0.00984747
rs6430575	2	135486601	G	A	-0.052621	0.012764	3.74619e-05	0.0177537
rs60746714	2	135491675	G	A	-0.0524382	0.0127785	4.06699e-05	0.0152447
rs1370533	2	135492715	T	C	-0.0523657	0.0127785	4.16805e-05	0.015392
rs72986474	2	135493759	G	C	-0.0516797	0.012764	5.14693e-05	0.0200617
rs10182977	2	135496849	A	G	-0.052259	0.012764	4.23563e-05	0.0186123
rs7587348	2	135508671	C	G	-0.0520511	0.0127165	4.25451e-05	0.013666
rs10209059	2	135510238	A	G	-0.0518326	0.0127165	4.58128e-05	0.0140716
rs55795012	2	135514504	T	A	-0.0509931	0.0127785	6.59207e-05	0.0155406
rs72986499	2	135518415	C	T	-0.051356	0.0127785	5.84593e-05	0.0148102
rs28488212	2	135519734	C	T	-0.052124	0.0127165	4.1506e-05	0.0135331
rs3806502	2	135530703	T	C	-0.0442374	0.0107109	3.62557e-05	0.0409013
rs59605931	2	135533037	C	T	-0.0600523	0.0134877	8.49256e-06	0.0079147
rs10194951	2	135533093	A	T	-0.0599821	0.0134877	8.70082e-06	0.00799465
rs9287441	2	135533740	G	A	-0.0599821	0.0134877	8.70082e-06	0.00799465
rs6745996	2	135534855	G	A	-0.0489068	0.0111324	1.11691e-05	0.0293889
rs6714849	2	135538481	A	G	-0.0597014	0.0134877	9.58373e-06	0.00832175
rs6724608	2	135549320	T	A	-0.058789	0.0134877	1.30829e-05	0.00946909
rs4954262	2	135553233	C	G	-0.0585785	0.0134877	1.40484e-05	0.00975311
rs6430580	2	135564381	G	A	-0.0479485	0.0111324	1.65395e-05	0.0337602
rs4954265	2	135566655	G	A	-0.058068	0.0134877	1.66796e-05	0.0100447
rs4954266	2	135566895	C	T	-0.0581574	0.0134877	1.6187e-05	0.010344
rs6759866	2	135572048	T	C	-0.0588001	0.0135463	1.42054e-05	0.00932275
rs16831835	2	135575730	G	A	-0.0582978	0.0134877	1.54418e-05	0.0101436
rs72988447	2	135592519	T	G	-0.0585204	0.0135463	1.56018e-05	0.00969718
rs4953953	2	135596634	A	T	-0.0584504	0.0135463	1.59709e-05	0.00979285
rs13397889	2	135602885	T	C	-0.0592079	0.0139266	2.12416e-05	0.0144074
rs6732251	2	135610993	G	A	-0.0580435	0.0136046	1.9861e-05	0.010225
rs4954272	2	135618945	G	A	-0.0483109	0.0112389	1.7192e-05	0.0315159
rs16831899	2	135651251	A	G	-0.0425254	0.0115589	0.000234145	0.0149393
rs6755391	2	135659389	T	C	-0.0423278	0.0115589	0.000250338	0.0159829
rs6710892	2	135680508	A	G	-0.0429905	0.0115589	0.000199824	0.0142773
rs625118	2	135694832	A	C	-0.0434469	0.0115048	0.000159101	0.0159119
rs7592990	2	135698749	A	G	0.0419157	0.0115048	0.000269145	0.0205242
rs2117511	2	135705091	T	C	0.0428815	0.0115048	0.00019357	0.0183922
rs1807356	2	135797914	C	T	-0.0372357	0.0107698	0.000545358	0.0186017
rs7564577	2	135818596	C	T	0.0380252	0.0107698	0.000414414	0.0211905
rs115311538	2	146017576	T	C	0.00575208	0.056396	0.918761	1.89517e-05
rs115091210	2	147652551	G	A	0.0813744	0.0190974	2.03496e-05	0.992565
rs13406491	2	154522581	C	T	0.0342347	0.013153	0.00924653	0.00112903
rs114139149	2	158891907	T	C	0.109645	0.0279216	8.60569e-05	0.170888
rs4972760	2	172276146	G	A	0.042062	0.0104481	5.67832e-05	0.0861542
rs67673184	2	172284153	G	A	-0.0416952	0.00995007	2.78409e-05	0.0117313
rs68130068	2	172285284	T	C	-0.0428022	0.00989284	1.51437e-05	0.00891169
rs72882617	2	172290360	G	A	-0.0419876	0.00989284	2.19337e-05	0.00967029
rs72882620	2	172292172	C	A	-0.0412116	0.00987557	3.00503e-05	0.00807179
rs72882640	2	172298047	A	C	-0.0405116	0.00987557	4.09236e-05	0.00807179
rs72882644	2	172298854	A	G	-0.0398368	0.00996744	6.42324e-05	0.00627305
rs72882647	2	172299017	A	G	-0.0396678	0.00996744	6.89899e-05	0.006362
rs72882669	2	172303319	T	A	-0.0379016	0.00995007	0.000139429	0.005821
rs72882674	2	172303896	T	C	-0.0374891	0.00995007	0.000164745	0.00633828
rs141592633	2	172304451	C	T	-0.0373203	0.00995007	0.000176299	0.0064284
rs55655951	2	172305425	G	C	-0.0372678	0.00996744	0.000184784	0.006362
rs56031019	2	172308739	A	G	-0.0375438	0.00996744	0.000165455	0.00601289
rs16864610	2	176853492	A	G	0.0341835	0.00886348	0.000114946	0.00474386
rs28807706	2	176863202	T	C	0.0377313	0.00954455	7.71198e-05	0.0393264
rs7578983	2	176867665	A	G	0.0376101	0.00954455	8.13206e-05	0.0340478
rs9677828	2	176872414	G	C	0.0382583	0.00954455	6.11328e-05	0.0364037
rs73026252	2	176874989	C	T	0.0378819	0.00954455	7.21886e-05	0.0384717
rs10497474	2	176877717	A	C	0.0378066	0.00954455	7.46157e-05	0.038897
rs10204188	2	176878554	G	A	0.0377313	0.00954455	7.71198e-05	0.0393264
rs4894209	2	176879110	T	C	0.0377313	0.00954455	7.71198e-05	0.0393264
rs6706678	2	176879476	G	A	0.0375302	0.00954455	8.42057e-05	0.0410843
rs6736038	2	176879681	T	G	0.0376807	0.00954455	7.88464e-05	0.0401972
rs6710290	2	176879943	G	A	0.037129	0.00954455	0.000100214	0.0429083
rs17198564	2	176881389	G	A	0.0659535	0.0196571	0.000793048	0.014196
rs13420689	2	176884048	T	C	0.037756	0.00954455	7.62892e-05	0.0397598
rs7608079	2	176885683	A	G	0.0335656	0.00903057	0.000201693	0.0223856
rs11694717	2	176897360	A	G	0.0408812	0.009479	1.61187e-05	0.0267705
rs10469711	2	176898995	C	T	0.0408568	0.009479	1.63072e-05	0.0264611
rs73030115	2	176900213	G	A	0.0367628	0.00896672	4.13299e-05	0.0133416
rs10469712	2	176900837	A	G	0.0366141	0.00896672	4.43938e-05	0.0137099
rs6724258	2	176901247	T	C	0.0352079	0.0092193	0.000134032	0.015682
rs6433621	2	176904386	C	G	0.0365628	0.00896672	4.55007e-05	0.0133416
rs6755532	2	176905141	C	T	0.0365628	0.00896672	4.55007e-05	0.0133416
rs6712128	2	176905612	G	A	0.0366727	0.00888959	3.70161e-05	0.00786402
rs4894213	2	176906225	T	A	0.0403543	0.009479	2.06971e-05	0.0277177
rs6707630	2	176934527	G	A	0.0392853	0.00954455	3.85509e-05	0.0336681
rs6737247	2	176934915	T	G	0.0394359	0.00954455	3.59975e-05	0.0329196
rs7603168	2	176935024	G	T	0.0394089	0.00954455	3.64435e-05	0.0356034
rs4894220	2	176935579	C	G	0.0392348	0.00954455	3.94464e-05	0.0344312
rs16864744	2	176935654	A	G	0.0378658	0.00962212	8.30986e-05	0.0405482
rs4894221	2	176936304	C	T	0.0393595	0.00954455	3.72729e-05	0.0348182
rs7577255	2	176937280	T	C	0.0397082	0.00955676	3.25315e-05	0.0290177
rs73035099	2	176937734	G	A	0.0393853	0.00954455	3.68367e-05	0.0336681
rs10930769	2	176941277	A	G	0.039896	0.00953219	2.84668e-05	0.0250087
rs6715148	2	176941786	C	A	0.0396817	0.00955676	3.29274e-05	0.0300265
rs2118398	2	176942721	A	T	0.0396572	0.00955676	3.32986e-05	0.0296869
rs11692166	2	176943489	C	G	0.0397327	0.00955676	3.21684e-05	0.0293507
rs11692303	2	176943775	A	G	0.0397327	0.00955676	3.21684e-05	0.0293507
rs58060279	2	176950105	C	T	0.0409905	0.0111537	0.000237783	0.0306519
rs11684592	2	176954380	G	T	0.0390304	0.0110763	0.000425452	0.0222144
rs6717501	2	176954481	T	C	0.0349723	0.0101229	0.000550787	0.00821008
rs11678803	2	176954523	T	C	0.0396054	0.0110888	0.000354745	0.0182304
rs1529084	2	176958656	C	T	0.0347516	0.0101229	0.000597057	0.00853241
rs79262216	2	191865272	A	G	0.154594	0.0415956	0.00020193	0.0425813
rs78677615	2	201999478	G	A	-0.0309594	0.00711721	1.36179e-05	0.0110264
rs11898842	2	201999496	A	G	-0.0311594	0.00711721	1.19755e-05	0.0110264
rs12612045	2	202000811	G	T	0.0317668	0.00711721	8.06795e-06	0.00348637
rs73059682	2	202001263	T	C	-0.0315442	0.00717773	1.10912e-05	0.00359785
rs55647232	2	202001308	A	G	0.0310312	0.00711721	1.30051e-05	0.0108285
rs10173592	2	202002730	C	T	-0.0275984	0.00803747	0.000595367	0.00434445
rs11679304	2	202003245	C	T	-0.027279	0.00803747	0.000688833	0.00457605
rs11674877	2	202003934	T	C	-0.0273597	0.00803747	0.000664014	0.00481877
rs13402103	2	202005158	C	T	-0.0275362	0.00803747	0.000612597	0.00611268
rs2110865	2	202006732	A	G	0.0306489	0.00711721	1.66005e-05	0.00426303
rs6734317	2	202007026	G	A	0.0267824	0.00803747	0.000861648	0.00591046
rs13402761	2	202007728	C	A	-0.0270564	0.00803747	0.000761888	0.003712
rs13431017	2	202007871	T	C	-0.0270564	0.00803747	0.000761888	0.003712
rs11695577	2	202008721	T	C	-0.0265444	0.00796097	0.000855092	0.00450537
rs11674529	2	202008998	A	G	-0.0264059	0.00797468	0.000928923	0.00512136
rs13409804	2	202009546	T	A	-0.0266529	0.00797468	0.00083119	0.00494855
rs13412938	2	202010127	G	A	-0.0268383	0.00796097	0.000748303	0.00544797
rs12185569	2	202010829	A	G	-0.0266529	0.00797468	0.00083119	0.00494855
rs12185583	2	202011045	T	C	-0.0266529	0.00797468	0.00083119	0.00494855
rs10931984	2	202011558	C	T	-0.0262794	0.00797468	0.000982976	0.00503429
rs10931985	2	202012038	G	A	-0.0265471	0.00797468	0.000871845	0.00461866
rs13420220	2	202012258	G	A	-0.0265206	0.00797468	0.000882293	0.00453936
rs10490083	2	202013221	T	C	-0.0263375	0.00796097	0.000938547	0.00420104
rs4675247	2	202013476	T	C	0.0258672	0.00687472	0.000168121	0.0039874
rs10182797	2	202014144	A	C	-0.0262735	0.00797468	0.000985559	0.00469921
rs11682513	2	202014495	T	C	-0.0264206	0.00797468	0.00092282	0.00453936
rs17386240	2	202014901	A	G	-0.0264676	0.00797468	0.000903538	0.00438446
rs12328354	2	202018092	C	G	-0.0235728	0.00796097	0.00306594	0.00762797
rs12328774	2	202018174	G	T	-0.0236353	0.00797468	0.00303875	0.00717405
rs13029243	2	202030416	A	G	0.0290289	0.00682923	2.1312e-05	0.0996822
rs1207955	2	202032326	A	G	-0.0260464	0.00809971	0.00130116	0.00595359
rs67409803	2	202032565	A	G	0.0327076	0.00914366	0.000347458	0.112479
rs7583130	2	202040365	A	T	0.0288686	0.00682923	2.36597e-05	0.0879811
rs13017290	2	202044374	C	T	0.0292108	0.00682923	1.89155e-05	0.0855375
rs34767591	2	202044469	G	A	0.0278409	0.00682923	4.56733e-05	0.049408
rs72934701	2	202046400	T	C	0.0297029	0.00870944	0.000648623	0.0331111
rs13017513	2	202046516	C	A	0.030018	0.00682923	1.10506e-05	0.0330874
rs16838664	2	202046825	A	G	0.0298234	0.00870944	0.000616475	0.0303243
rs72936605	2	202046984	C	T	0.029649	0.00870944	0.000663483	0.0307096
rs6725902	2	202047826	A	G	-0.0251195	0.00809971	0.00192683	0.0070321
rs16838685	2	202050175	T	C	0.0307457	0.00872234	0.00042358	0.0330448
rs4673224	2	202051175	T	G	0.0291643	0.00698002	2.93761e-05	0.00457085
rs12471400	2	202052286	C	T	0.0303361	0.00682923	8.90858e-06	0.0395906
rs13009438	2	202052322	G	A	0.0297258	0.00688884	1.59549e-05	0.0331697
rs13009457	2	202052348	G	A	0.0299602	0.00682923	1.14896e-05	0.032009
rs72936628	2	202052404	A	G	0.0296778	0.00872234	0.000667698	0.0406898
rs6758102	2	207257277	A	G	0.0371196	0.00692023	8.14328e-08	0.283314
rs10804157	2	207258660	C	T	0.0397041	0.00693554	1.03601e-08	0.143226
rs6709320	2	207259869	T	C	-0.0388179	0.00693554	2.18148e-08	0.136249
rs2111595	2	207260424	A	G	-0.03916	0.00692023	1.52468e-08	0.148232
rs11694764	2	207260797	C	T	0.0388614	0.00692023	1.95857e-08	0.135804
rs56167178	2	207262666	A	G	-0.0384322	0.00685981	2.11268e-08	0.129387
rs56199150	2	207865663	C	G	-0.0366763	0.00706386	2.07937e-07	0.979118
rs6712181	2	221301772	G	A	-0.0333907	0.00978365	0.000642738	0.00831557
rs147401973	2	226189772	C	T	-0.132825	0.0407777	0.0011248	0.0218649
rs1606790	2	226298350	C	T	-0.168743	0.0446039	0.000154857	0.0262389
rs6436622	2	226335802	T	C	-0.0287166	0.00946439	0.00241197	0.00456997
rs2396329	2	226338402	A	G	-0.028126	0.00940382	0.0027814	0.00609549
rs2396317	2	226349656	C	A	-0.0287437	0.0093574	0.002128	0.00549252
rs6737349	2	226351138	A	G	-0.0291029	0.0093574	0.0018699	0.00663749
rs6741738	2	226352445	A	G	-0.0286085	0.00941872	0.00238619	0.00498831
rs7575712	2	226355702	G	A	-0.0286085	0.00941872	0.00238619	0.00498831
rs17185219	2	226356547	C	T	-0.0289525	0.00941872	0.00211257	0.00697269
rs4616475	2	226358445	T	G	-0.0290805	0.00941872	0.00201833	0.00707319
rs4616476	2	226358607	T	G	-0.0290085	0.00941872	0.00207086	0.00717498
rs2396310	2	226359175	A	G	-0.0290085	0.00941872	0.00207086	0.00717498
rs13429640	2	226361585	G	A	-0.0299325	0.00941872	0.00148305	0.00803786
rs10933142	2	226362834	G	A	-0.0290805	0.00941872	0.00201833	0.00707319
rs11682812	2	226366272	A	G	-0.0291805	0.00941872	0.0019474	0.00707319
rs4266006	2	226370229	A	G	-0.0297924	0.0093574	0.00145338	0.00626421
rs2396308	2	226373254	G	A	-0.0295753	0.0093574	0.00157426	0.00654234
rs4675077	2	226373314	T	C	-0.0293924	0.0093574	0.00168322	0.00626421
rs2396307	2	226380522	T	C	-0.0283095	0.0092956	0.00232313	0.0103708
rs2396333	2	226381714	C	T	-0.0283823	0.0092956	0.0022634	0.0102286
rs2396336	2	226382750	C	T	-0.0282823	0.0092956	0.00234589	0.0102286
rs2894600	2	226382886	G	A	-0.0284004	0.0092956	0.00224869	0.00981219
rs12614307	2	226382929	T	C	-0.0279459	0.0092956	0.00264398	0.00817725
rs111583047	2	238937333	C	T	0.0268696	0.00739973	0.000282151	0.0122616
rs4377355	2	238940091	G	A	0.0465262	0.00919148	4.15132e-07	0.486858
rs4311081	2	238940397	G	A	0.0465129	0.00919148	4.18301e-07	0.496174
rs7584627	2	238941593	G	A	0.0412703	0.00874503	2.36677e-06	0.213492
rs4241227	2	238942260	G	A	0.0411703	0.00874503	2.50346e-06	0.213492
rs6749150	2	238942823	A	G	0.0466729	0.00919148	3.81739e-07	0.524685
rs4241228	2	238943769	C	T	0.0464174	0.00919148	4.41709e-07	0.54088
rs4241229	2	238948143	G	A	0.046744	0.00919148	3.66501e-07	0.521476
rs6543527	2	238952296	T	A	0.046844	0.00919148	3.46061e-07	0.521476
rs10865081	2	238954560	C	T	0.0467729	0.00919148	3.60478e-07	0.524685
rs4422180	2	238959576	G	A	0.047087	0.00936923	5.01581e-07	0.472061
rs4643560	2	238960034	C	A	0.0464729	0.00919148	4.27948e-07	0.524685
rs4544463	2	238961861	C	T	0.0459018	0.00919148	5.91561e-07	0.527904
rs4852058	2	238963153	T	G	0.0441902	0.00925121	1.78198e-06	0.636819
rs6543539	2	238966356	C	T	0.0427582	0.00897756	1.90932e-06	0.207281
rs7579583	2	238966875	C	T	0.0423767	0.00897756	2.35511e-06	0.214702
rs7586010	2	238966901	G	A	0.0380141	0.00875176	1.40173e-05	0.467081
rs6721090	2	238967184	T	C	0.0421471	0.00897756	2.66982e-06	0.212829
rs11124201	2	238967732	T	C	0.0425951	0.00897756	2.08901e-06	0.222314
rs11124202	2	238967907	C	T	0.0421359	0.00897756	2.68614e-06	0.218484
rs4452172	2	238968467	T	C	0.0419951	0.00897756	2.89992e-06	0.222314
rs4852064	2	238968674	T	G	0.0420655	0.00897756	2.79107e-06	0.220393
rs4852065	2	238968885	T	C	0.0419951	0.00897756	2.89992e-06	0.222314
rs4852066	2	238969000	A	G	0.0417951	0.00897756	3.23186e-06	0.222314
rs4852067	2	238969154	A	C	0.0419247	0.00897756	3.01284e-06	0.224247
rs6754831	2	238969253	C	G	0.0419951	0.00897756	2.89992e-06	0.222314
rs4851977	2	238969600	A	G	0.0418839	0.00897756	3.08019e-06	0.228148
rs6543542	2	238969948	C	T	0.0419951	0.00897756	2.89992e-06	0.222314
rs7580803	2	238970639	G	A	0.0418247	0.00897756	3.18052e-06	0.224247
rs4241232	2	238971314	G	A	0.0418286	0.00897756	3.17371e-06	0.205455
rs4591363	2	238973941	T	C	0.0398437	0.00891825	7.90796e-06	0.259788
rs4260270	2	238974590	C	T	0.0397437	0.00891825	8.33289e-06	0.259788
rs4852078	2	238977585	T	C	0.0396944	0.00897756	9.80126e-06	0.278762
rs4852079	2	238977631	G	A	0.0413316	0.00884287	2.95385e-06	0.199209
rs4852080	2	238977676	A	G	0.0396774	0.00891825	8.6265e-06	0.277435
rs4852085	2	238978203	G	A	0.0399527	0.00891825	7.46842e-06	0.291195
rs10210888	2	238980139	C	T	0.0393229	0.00914401	1.70488e-05	0.481385
rs34766121	2	241720139	T	C	0.0575158	0.00924921	5.02097e-10	0.278403
rs7567041	2	241726432	T	C	0.0554195	0.00937043	3.33289e-09	0.335512
rs901856	3	4671820	C	T	-0.0411997	0.0103921	7.35388e-05	0.130642
rs3804984	3	4674530	C	T	-0.0549946	0.00708093	8.06345e-15	0.020508
rs4684433	3	4677552	C	T	-0.0470231	0.00721293	7.06462e-11	0.0456332
rs4684434	3	4677558	G	A	-0.0581143	0.0096446	1.68509e-09	0.662836
rs4684436	3	4677742	A	G	-0.0592669	0.0096446	7.99182e-10	0.713165
rs3804985	3	4678071	G	A	-0.0544615	0.00956516	1.24288e-08	0.541527
rs12715418	3	4678434	G	C	0.0448681	0.00932381	1.49272e-06	0.529814
rs13325766	3	4678540	A	G	0.0523603	0.00977171	8.39832e-08	0.355972
rs13322592	3	4678655	G	A	0.0522809	0.00963443	5.74796e-08	0.358505
rs13322594	3	4678681	T	A	0.0534726	0.0096446	2.95116e-08	0.434075
rs13322595	3	4678685	G	A	0.0537075	0.0096446	2.56702e-08	0.441648
rs34917285	3	4678882	G	T	0.0522641	0.0096446	5.99327e-08	0.446738
rs3804987	3	4679940	T	C	0.0461417	0.00922705	5.7124e-07	0.486138
rs9866640	3	4680848	G	A	0.0460135	0.00924646	6.48008e-07	0.4231
rs6785591	3	4682079	G	T	0.0470348	0.00918683	3.05847e-07	0.443575
rs17609108	3	11584990	C	T	-0.0371022	0.00938147	7.65867e-05	0.174298
rs2447617	3	11586080	G	A	0.034499	0.00723027	1.82889e-06	0.214899
rs2596811	3	11587939	T	C	-0.0342062	0.00723027	2.23449e-06	0.207892
rs9828659	3	11587946	G	A	-0.0376744	0.00867575	1.40873e-05	0.210536
rs9866470	3	11588003	G	C	-0.0378754	0.00867575	1.26739e-05	0.204672
rs12633841	3	11588778	T	G	-0.0382385	0.00867575	1.04563e-05	0.226767
rs3856795	3	11589010	A	G	0.0341846	0.00723027	2.26761e-06	0.229422
rs3856797	3	11589139	A	C	0.0340774	0.00723027	2.43909e-06	0.23694
rs13078952	3	11589489	A	T	0.0340681	0.00723027	2.45459e-06	0.212545
rs13066755	3	11590615	T	C	0.033999	0.00723027	2.5723e-06	0.214899
rs17776482	3	11592477	A	G	-0.038518	0.00932968	3.65067e-05	0.132039
rs7628261	3	11594008	G	T	0.0326998	0.00723027	6.1077e-06	0.131375
rs7638595	3	11594037	G	A	0.0326998	0.00723027	6.1077e-06	0.131375
rs9870506	3	11594157	A	C	-0.0377744	0.00867575	1.33662e-05	0.210536
rs12630597	3	11595092	C	T	-0.0379045	0.00867575	1.24805e-05	0.23096
rs62248289	3	11596433	C	T	-0.0385477	0.00932968	3.60047e-05	0.152928
rs13060776	3	11596842	G	A	0.035616	0.00717256	6.84921e-07	0.17178
rs35913374	3	11597800	C	T	-0.0382299	0.00932968	4.17344e-05	0.140113
rs17776719	3	11599007	G	A	-0.0382974	0.00927741	3.65885e-05	0.157637
rs1561073	3	11600640	A	T	0.0297457	0.0075103	7.47458e-05	0.103994
rs6779646	3	11602638	T	C	-0.0408487	0.00854669	1.75754e-06	0.17424
rs9867971	3	11605892	G	A	-0.0420035	0.0083603	5.0564e-07	0.266535
rs9830831	3	11605930	A	G	-0.0416876	0.00854669	1.0737e-06	0.236655
rs7433453	3	11605942	C	T	0.0357998	0.00723027	7.36893e-07	0.131375
rs6793495	3	11606468	A	G	-0.0337012	0.00754576	7.96076e-06	0.376435
rs9836625	3	11607486	A	C	-0.041485	0.00854669	1.21044e-06	0.24323
rs11712416	3	11607860	A	G	0.0359998	0.00723027	6.39002e-07	0.131375
rs2043576	3	11608135	C	T	0.0356854	0.00723027	7.99224e-07	0.141468
rs12633591	3	11608376	T	C	-0.041304	0.00915138	6.37923e-06	0.113336
rs7614263	3	11608795	C	T	0.035829	0.00717256	5.87507e-07	0.14179
rs11711892	3	11609313	C	T	0.0358854	0.00723027	6.93346e-07	0.141468
rs28649408	3	11609439	T	A	-0.0330235	0.00752816	1.15107e-05	0.37069
rs11708985	3	11610422	C	G	0.0335055	0.00737934	5.61358e-06	0.0841004
rs11709778	3	11610560	T	C	0.035729	0.00717256	6.31463e-07	0.14179
rs2442777	3	11610857	A	G	0.0326864	0.00749215	1.28439e-05	0.0744488
rs2616561	3	11610943	A	G	-0.0354507	0.00717256	7.7109e-07	0.148881
rs62248311	3	11611371	C	G	-0.0407137	0.00915138	8.63063e-06	0.124379
rs6767687	3	11611374	G	A	0.035242	0.00717256	8.94866e-07	0.154375
rs17833547	3	11613730	C	T	-0.0396632	0.00945434	2.72581e-05	0.0993384
rs2443724	3	11613877	G	C	0.0332993	0.00737934	6.40692e-06	0.0875379
rs2574704	3	11613907	C	T	-0.0353116	0.00717256	8.51621e-07	0.152527
rs55899212	3	11615048	G	T	-0.0408137	0.00915138	8.20211e-06	0.124379
rs2574725	3	11615543	T	C	-0.035242	0.00717256	8.94866e-07	0.154375
rs2616557	3	11616817	A	G	-0.035342	0.00717256	8.33336e-07	0.154375
rs2574723	3	11618118	T	C	-0.0333993	0.00737934	6.00972e-06	0.0875379
rs2574722	3	11618403	C	T	-0.0334368	0.00737934	5.86695e-06	0.0852339
rs2616556	3	11618516	C	T	-0.0335055	0.00737934	5.61358e-06	0.0841004
rs2574721	3	11618561	G	A	-0.0334368	0.00737934	5.86695e-06	0.0852339
rs2574720	3	11618938	C	A	-0.0335368	0.00737934	5.50189e-06	0.0852339
rs2574719	3	11619214	A	G	-0.0337117	0.00737934	4.91478e-06	0.0807729
rs2574718	3	11619215	T	A	-0.034923	0.00891957	9.02816e-05	0.0367434
rs2437689	3	11619292	T	C	0.0335055	0.00737934	5.61358e-06	0.0841004
rs2616555	3	11619640	A	T	-0.033368	0.00737934	6.13125e-06	0.0863797
rs2574717	3	11619806	T	G	-0.0335368	0.00737934	5.50189e-06	0.0852339
rs2251175	3	11620126	A	G	0.0335055	0.00737934	5.61358e-06	0.0841004
rs2574716	3	11620648	A	G	-0.0355332	0.00718923	7.71039e-07	0.145684
rs7651349	3	11620846	A	G	0.0356299	0.00690467	2.46592e-07	0.381615
rs12632336	3	11621833	A	G	-0.0406645	0.00950554	1.886e-05	0.0982939
rs2443722	3	11622258	G	A	0.0328186	0.00749215	1.18465e-05	0.0754682
rs2447614	3	11622558	T	A	0.0355523	0.00724734	9.3157e-07	0.148882
rs2616553	3	11623338	C	T	-0.0275514	0.00850895	0.00120397	0.00459771
rs6766610	3	11623385	A	C	0.0358393	0.00684465	1.64003e-07	0.303073
rs13098543	3	11623835	C	G	0.0351536	0.00684465	2.80747e-07	0.31564
rs62245779	3	11624009	C	T	-0.0450229	0.0113634	7.42898e-05	0.0177097
rs2616552	3	11625324	A	C	-0.0266346	0.00835417	0.00143171	0.0116445
rs2616551	3	11625649	G	A	-0.0289671	0.00860108	0.00075759	0.0067668
rs2574712	3	11626128	A	G	-0.0289091	0.00860108	0.000776335	0.00623547
rs3856802	3	11626240	T	C	0.0354255	0.00684465	2.27112e-07	0.383522
rs13096231	3	11628592	A	G	0.0343491	0.00834261	3.83322e-05	0.222245
rs9310386	3	11628628	G	A	0.0410238	0.00874676	2.72974e-06	0.0832478
rs9815568	3	11631300	G	A	0.0350254	0.00684465	3.10117e-07	0.358809
rs6783054	3	11631331	C	A	0.0352396	0.00684465	2.62592e-07	0.348531
rs3856803	3	11631928	T	C	0.0345411	0.00685981	4.7713e-07	0.35804
rs2345338	3	11632243	A	G	0.0337481	0.00685981	8.66861e-07	0.450261
rs9878992	3	11632486	C	T	0.0346541	0.00684465	4.12809e-07	0.387136
rs9863261	3	11632755	T	C	0.0347541	0.00684465	3.82305e-07	0.387136
rs9863569	3	11632978	G	C	0.0339784	0.00685981	7.29816e-07	0.42698
rs9310733	3	24174120	A	G	0.0348516	0.00693554	5.03249e-07	0.74003
rs7652444	3	24179276	T	C	0.0359035	0.00738942	1.18115e-06	0.879446
rs4858583	3	24181715	T	C	0.0385432	0.00711721	6.11223e-08	0.612967
rs6786365	3	24185179	T	G	0.0377659	0.00708676	9.87123e-08	0.888178
rs6786367	3	24185197	C	G	0.0376506	0.00708676	1.07948e-07	0.868019
rs12639293	3	24185684	A	G	0.0394447	0.00722276	4.72999e-08	0.920948
rs1505302	3	24190941	C	G	0.0356115	0.00713208	5.94034e-07	0.806237
rs6797693	3	24196459	G	A	0.0371676	0.00708676	1.56569e-07	0.923623
rs75248087	3	24209198	C	A	0.0392119	0.00690467	1.35454e-08	0.388815
rs9811853	3	24209772	T	A	0.041274	0.00684465	1.63845e-09	0.463687
rs1010961	3	24213259	A	T	0.0437485	0.00684465	1.64125e-10	0.108667
rs2017200	3	24213261	A	T	0.0437485	0.00684465	1.64125e-10	0.108667
rs11721037	3	24216379	G	C	0.0433486	0.00684465	2.40103e-10	0.0988559
rs11706295	3	24216593	A	G	0.0416922	0.00684465	1.12054e-09	0.0617228
rs13097208	3	24218568	T	C	0.0407208	0.00684465	2.69297e-09	0.0608087
rs4858590	3	24218872	T	C	0.0437058	0.00684465	1.70949e-10	0.0961866
rs75315246	3	27181266	G	T	0.032565	0.00892752	0.000264586	0.12243
rs7612312	3	27188739	A	C	0.0264121	0.00743253	0.000380017	0.0493542
rs7626646	3	27226825	T	G	0.0386406	0.00831587	3.3743e-06	0.124303
rs34684700	3	27227143	A	G	0.0373249	0.0086286	1.52032e-05	0.123533
rs62256311	3	27230014	A	G	0.0355918	0.0083827	2.17753e-05	0.164218
rs71323272	3	27237092	T	C	0.0357205	0.0083827	2.03312e-05	0.159649
rs13075192	3	27237744	T	C	0.0357205	0.0083827	2.03312e-05	0.159649
rs13092134	3	27245899	A	G	0.0357968	0.0083827	1.95195e-05	0.158147
rs35903173	3	27246260	C	T	0.0364194	0.009005	5.24684e-05	0.328815
rs36165520	3	27261818	G	T	0.0396687	0.00890239	8.35202e-06	0.180906
rs4303836	3	27263544	T	C	0.0367954	0.00864031	2.0573e-05	0.254693
rs13063289	3	27265973	G	A	0.0365669	0.00864031	2.31486e-05	0.260915
rs62255583	3	27268213	T	G	0.0365669	0.00864031	2.31486e-05	0.260915
rs34641383	3	27278719	A	G	0.0359438	0.009005	6.56447e-05	0.285566
rs480646	3	27285652	T	C	0.0327108	0.00762714	1.79685e-05	0.0451254
rs569960	3	27288049	T	C	0.0327577	0.00762714	1.74778e-05	0.0438979
rs34453788	3	27288662	C	T	0.0364801	0.00857359	2.09104e-05	0.253553
rs514668	3	27289481	G	A	0.0329046	0.00762714	1.60218e-05	0.0426987
rs515402	3	27289531	T	G	0.0329046	0.00762714	1.60218e-05	0.0426987
rs17681498	3	27289767	C	T	0.0364036	0.00857359	2.17607e-05	0.255614
rs543882	3	27290363	C	T	0.0337003	0.00768979	1.1734e-05	0.036114
rs674303	3	27290686	C	T	0.0329046	0.00762714	1.60218e-05	0.0426987
rs674798	3	27290811	T	G	0.0329046	0.00762714	1.60218e-05	0.0426987
rs864241	3	27291183	C	T	0.0328312	0.00762714	1.67347e-05	0.0432948
rs13081226	3	27291705	T	C	0.0364036	0.00857359	2.17607e-05	0.255614
rs4456824	3	27291888	T	C	0.0327577	0.00762714	1.74778e-05	0.0438979
rs11919439	3	27292601	C	A	0.0328312	0.00762714	1.67347e-05	0.0432948
rs35840701	3	27292740	C	A	0.036427	0.00857359	2.14966e-05	0.257687
rs11927257	3	27292803	T	C	0.0325374	0.00762714	1.99004e-05	0.0457499
rs820617	3	27294019	C	T	0.0329781	0.00762714	1.53379e-05	0.0421095
rs551621	3	27294834	C	G	0.0329046	0.00762714	1.60218e-05	0.0426987
rs6790344	3	27295040	C	G	0.0329781	0.00762714	1.53379e-05	0.0421095
rs17317435	3	27297835	C	T	0.0367209	0.00857359	1.8437e-05	0.266093
rs13075389	3	27298095	T	C	0.0364036	0.00857359	2.17607e-05	0.255614
rs485007	3	27300185	G	T	0.0325601	0.00778021	2.85181e-05	0.0772393
rs642570	3	27301104	G	C	0.0329577	0.00762714	1.55243e-05	0.0438979
rs3103745	3	27301436	C	T	0.0330312	0.00762714	1.48607e-05	0.0432948
rs6551192	3	27301885	A	G	0.0330312	0.00762714	1.48607e-05	0.0432948
rs653886	3	27302058	T	C	0.0328843	0.00762714	1.62162e-05	0.044508
rs653076	3	27302200	C	T	0.0327322	0.00768979	2.07574e-05	0.0451481
rs578501	3	27303472	G	A	0.0331046	0.00762714	1.42242e-05	0.0426987
rs34946790	3	27303679	A	G	0.0396999	0.00884995	7.26127e-06	0.1931
rs608374	3	27303906	A	G	0.0331046	0.00762714	1.42242e-05	0.0426987
rs1445114	3	27303998	A	C	0.0367617	0.00857359	1.80467e-05	0.279053
rs480238	3	27306086	T	A	0.0331781	0.00762714	1.36137e-05	0.0421095
rs683503	3	27306603	T	C	0.0327063	0.00778021	2.62496e-05	0.0753491
rs513546	3	27307429	G	A	0.0346179	0.00758514	5.02085e-06	0.0788453
rs4973760	3	27307556	A	G	0.0335827	0.00762714	1.0674e-05	0.0545532
rs541935	3	27308219	C	A	0.0298246	0.00752295	7.35541e-05	0.0769408
rs574955	3	27309509	C	T	0.0333781	0.00762714	1.20753e-05	0.0421095
rs646577	3	27310734	G	A	0.0336515	0.00762714	1.02385e-05	0.0415273
rs586229	3	27313029	G	A	0.0336984	0.00762714	9.95164e-06	0.0403832
rs4973761	3	27317129	C	T	0.0371863	0.00857359	1.44241e-05	0.245426
rs13084067	3	27317444	T	A	0.0366255	0.0083827	1.24713e-05	0.153706
rs533175	3	27319941	A	G	0.0334781	0.00762714	1.13698e-05	0.0421095
rs537674	3	27320410	T	G	0.0338249	0.00762714	9.21515e-06	0.0409519
rs6783818	3	27320497	G	C	0.0372525	0.00864031	1.6217e-05	0.242561
rs594466	3	27320578	T	C	0.0336781	0.00762714	1.0075e-05	0.0421095
rs7651661	3	27321282	C	G	0.0333513	0.00768979	1.44387e-05	0.0433221
rs479302	3	27321542	G	A	0.0320916	0.00761698	2.51825e-05	0.0216564
rs479404	3	27321573	C	T	0.0341656	0.00776615	1.08603e-05	0.0381334
rs640065	3	27322446	A	T	0.0333125	0.00762714	1.25605e-05	0.0365872
rs640912	3	27322601	A	C	0.0333859	0.00762714	1.20184e-05	0.0360706
rs4973762	3	27323298	A	T	0.0372689	0.00857359	1.38044e-05	0.235525
rs7615321	3	27326519	G	A	0.0374455	0.00857359	1.25654e-05	0.23358
rs9310842	3	27328274	T	A	-0.0334641	0.00778021	1.69884e-05	0.067305
rs1844983	3	27328712	T	C	-0.0333911	0.00778021	1.77236e-05	0.0681624
rs6778612	3	27329298	C	T	-0.037071	0.00826943	7.36366e-06	0.0983614
rs9310843	3	27329769	A	G	-0.0304376	0.00785662	0.000107005	0.0374135
rs1388785	3	27330352	C	T	-0.0305105	0.00785662	0.000102999	0.0368991
rs1388786	3	27330731	A	G	-0.0305105	0.00785662	0.000102999	0.0368991
rs7612102	3	27331335	G	A	-0.0355569	0.00833513	1.9909e-05	0.0762846
rs13086716	3	27333298	A	C	0.0345009	0.00874157	7.92139e-05	0.1438
rs2006794	3	27333363	C	T	-0.0356292	0.00833513	1.91495e-05	0.0824779
rs1494422	3	27333699	C	T	-0.0357523	0.00833513	1.79197e-05	0.0871465
rs1494423	3	27333854	G	A	-0.0362493	0.00840033	1.5944e-05	0.0851206
rs73055724	3	27338906	G	T	0.0339468	0.00867454	9.101e-05	0.133795
rs34066402	3	27346496	A	G	0.0340953	0.00874157	9.60497e-05	0.149201
rs13087873	3	27350835	T	C	0.0336165	0.00867454	0.00010649	0.137624
rs13085782	3	27362899	G	C	0.0355	0.00900368	8.05243e-05	0.317508
rs35797268	3	27377371	C	T	0.0395725	0.00801192	7.84442e-07	0.987212
rs7647818	3	27377405	C	T	0.0388394	0.00802372	1.29467e-06	0.957589
rs7637211	3	27378377	T	C	0.0390915	0.00802372	1.10478e-06	0.966065
rs11709954	3	27379936	T	C	0.040548	0.00824525	8.75478e-07	0.974974
rs13082777	3	27380451	G	A	0.0418016	0.00802372	1.89092e-07	0.894234
rs35998108	3	27381936	A	G	0.0393436	0.00802372	9.41841e-07	0.974546
rs77135084	3	27382058	C	A	0.0393436	0.00802372	9.41841e-07	0.974546
rs17019721	3	27383308	G	A	0.0419016	0.00802372	1.76794e-07	0.894234
rs2172298	3	27384120	C	T	0.0420537	0.00802372	1.59556e-07	0.885829
rs4973769	3	27384255	C	T	0.0419776	0.00802372	1.67961e-07	0.89003
rs4973770	3	27384324	T	C	0.0420537	0.00802372	1.59556e-07	0.885829
rs13075550	3	27386127	G	A	0.0421213	0.00802372	1.52433e-07	0.915298
rs2370995	3	27386725	T	C	0.0419776	0.00802372	1.67961e-07	0.89003
rs2840088	3	27386880	A	G	0.0419776	0.00802372	1.67961e-07	0.89003
rs2172297	3	27386932	A	G	0.0419776	0.00802372	1.67961e-07	0.89003
rs2131205	3	27387010	G	A	0.0420255	0.00802372	1.62623e-07	0.898441
rs6775176	3	27390984	A	G	0.0394436	0.00802372	8.83848e-07	0.974546
rs3816881	3	27391397	C	T	0.0394436	0.00802372	8.83848e-07	0.974546
rs34209332	3	27392570	T	A	0.0396394	0.00802372	7.80123e-07	0.957589
rs36055621	3	27395306	C	T	0.0395957	0.00802372	8.02169e-07	0.983029
rs34981505	3	27395831	T	A	0.0419016	0.00802372	1.76794e-07	0.894234
rs34316374	3	27395894	C	G	0.0419776	0.00802372	1.67961e-07	0.89003
rs36101969	3	27396690	A	G	0.0394436	0.00802372	8.83848e-07	0.974546
rs3736312	3	27400845	A	G	0.0394436	0.00802372	8.83848e-07	0.974546
rs17682229	3	27401576	C	T	0.0394436	0.00802372	8.83848e-07	0.974546
rs35904501	3	27401826	C	T	0.0393676	0.00802372	9.27635e-07	0.970305
rs997680	3	27402147	A	G	0.0395676	0.00802372	8.16734e-07	0.970305
rs6789539	3	27402585	A	T	0.0395197	0.00802372	8.42055e-07	0.978787
rs13078798	3	27404480	A	G	0.0394436	0.00802372	8.83848e-07	0.974546
rs34775440	3	27405842	T	G	0.0394676	0.00802372	8.70485e-07	0.970305
rs13089870	3	27406135	T	C	0.0394436	0.00802372	8.83848e-07	0.974546
rs4973772	3	27408743	T	G	0.0419537	0.00802372	1.70694e-07	0.885829
rs34098124	3	27409751	T	G	0.0395197	0.00802372	8.42055e-07	0.978787
rs73046191	3	27412907	A	T	0.0418255	0.00802372	1.86075e-07	0.898441
rs73046194	3	27413067	T	C	0.0419016	0.00802372	1.76794e-07	0.894234
rs13100751	3	27413473	G	A	0.040522	0.00824525	8.89678e-07	0.962469
rs71323277	3	27414009	T	G	0.0419016	0.00802372	1.76794e-07	0.894234
rs11716531	3	27415717	A	G	0.0399761	0.00802372	6.2853e-07	0.995757
rs11708710	3	27415857	C	A	0.0419016	0.00802372	1.76794e-07	0.894234
rs11717669	3	27416993	T	C	0.040522	0.00824525	8.89678e-07	0.962469
rs923941	3	27417423	G	A	0.0418255	0.00802372	1.86075e-07	0.898441
rs923940	3	27417850	G	C	0.0419776	0.00802372	1.67961e-07	0.89003
rs7650165	3	27420949	T	C	0.0397846	0.00803535	7.37579e-07	0.949352
rs34878935	3	27424632	C	A	0.0418255	0.00802372	1.86075e-07	0.898441
rs34307140	3	27426384	C	A	0.0419016	0.00802372	1.76794e-07	0.894234
rs7624790	3	27427110	A	C	0.0418255	0.00802372	1.86075e-07	0.898441
rs34772035	3	27427381	G	C	0.0403714	0.00824525	9.76484e-07	0.954137
rs66743193	3	27430467	A	G	0.0405185	0.00817962	7.28543e-07	0.962371
rs3755652	3	27431445	T	C	0.0417255	0.00802372	1.98995e-07	0.898441
rs13077400	3	27431575	G	A	0.0418255	0.00802372	1.86075e-07	0.898441
rs3732607	3	27437219	T	C	0.0421298	0.00802372	1.51558e-07	0.881631
rs35752825	3	27438026	A	G	0.0421819	0.00802372	1.46303e-07	0.873245
rs34427037	3	27440484	G	T	0.0422819	0.00802372	1.3671e-07	0.873245
rs6777272	3	27446819	G	T	0.0425383	0.00802372	1.14812e-07	0.848176
rs13096477	3	27448703	C	T	0.0411493	0.00824525	6.01697e-07	0.991657
rs2887926	3	27452984	C	T	0.0424101	0.00802372	1.25299e-07	0.860693
rs2371065	3	27453098	C	A	0.0427143	0.00802372	1.01783e-07	0.844012
rs13099261	3	27453482	G	A	0.0424101	0.00802372	1.25299e-07	0.860693
rs13099289	3	27453528	G	A	0.0424101	0.00802372	1.25299e-07	0.860693
rs13062327	3	27454082	A	G	0.0424101	0.00802372	1.25299e-07	0.860693
rs13061912	3	27454095	G	A	0.0424862	0.00802372	1.1897e-07	0.856517
rs17682751	3	27455536	C	T	0.0427143	0.00802372	1.01783e-07	0.844012
rs35594232	3	27455704	A	C	0.0427383	0.00802372	1.00126e-07	0.848176
rs35572617	3	27457756	T	A	0.0428383	0.00802372	9.34824e-08	0.848176
rs34611823	3	27458853	G	A	0.0425101	0.00802372	1.17043e-07	0.860693
rs6797389	3	27460579	T	G	0.0424314	0.00802372	1.23497e-07	0.778058
rs6773733	3	27460640	A	C	0.0428904	0.00802372	9.01905e-08	0.839853
rs11719386	3	27464145	C	G	0.0417571	0.00801192	1.86945e-07	0.716378
rs6791212	3	27465688	A	C	0.0429665	0.00802372	8.55876e-08	0.835698
rs35124105	3	27465821	A	G	0.0426622	0.00802372	1.05483e-07	0.852344
rs35201716	3	27465893	C	G	0.042934	0.00802372	8.75224e-08	0.864873
rs13082704	3	27466319	C	T	0.0423727	0.0080898	1.62506e-07	0.856886
rs35262121	3	27466786	A	G	0.0426622	0.00802372	1.05483e-07	0.852344
rs17019809	3	27467589	G	A	0.0426383	0.00802372	1.07226e-07	0.848176
rs67104968	3	27468813	G	A	0.0426904	0.00802372	1.03466e-07	0.839853
rs57992391	3	27470076	C	A	0.0426904	0.00802372	1.03466e-07	0.839853
rs13100612	3	27470897	A	G	0.0426904	0.00802372	1.03466e-07	0.839853
rs74279676	3	27471453	A	G	0.0429186	0.00802372	8.84573e-08	0.827401
rs77037289	3	27471480	T	C	0.0429425	0.00802372	8.7011e-08	0.831547
rs61144795	3	27471533	C	T	0.0426904	0.00802372	1.03466e-07	0.839853
rs34422761	3	27471875	A	C	0.0426904	0.00802372	1.03466e-07	0.839853
rs7640929	3	27472453	A	C	0.0426383	0.00802372	1.07226e-07	0.848176
rs73050029	3	27473269	A	C	0.0413013	0.00824525	5.46843e-07	0.983314
rs7644466	3	27473780	G	C	0.0426904	0.00802372	1.03466e-07	0.839853
rs35605663	3	27474263	T	C	0.0426143	0.00802372	1.08996e-07	0.844012
rs57317249	3	27474363	C	A	0.0426143	0.00802372	1.08996e-07	0.844012
rs35532045	3	27474379	G	A	0.0426143	0.00802372	1.08996e-07	0.844012
rs7625337	3	27475362	T	G	0.0425904	0.00802372	1.10795e-07	0.839853
rs77685358	3	27477667	T	C	0.0429425	0.00802372	8.7011e-08	0.831547
rs73050094	3	27478061	A	T	0.0429425	0.00802372	8.7011e-08	0.831547
rs34423734	3	27478270	A	C	0.0428665	0.00802372	9.1688e-08	0.835698
rs34671636	3	27478391	A	G	0.0428665	0.00802372	9.1688e-08	0.835698
rs13081368	3	27480507	T	G	0.0429425	0.00802372	8.7011e-08	0.831547
rs6776318	3	27481966	C	T	0.0428665	0.00802372	9.1688e-08	0.835698
rs2003886	3	27486241	T	G	0.044857	0.00795041	1.67987e-08	0.904223
rs13097178	3	27486429	C	T	0.044857	0.00795041	1.67987e-08	0.904223
rs35701251	3	27488262	A	T	0.0449317	0.00795041	1.59058e-08	0.908557
rs4973776	3	27488717	A	G	0.0433521	0.00815522	1.06146e-07	0.750074
rs34348584	3	27491213	C	T	0.0432258	0.00815522	1.15557e-07	0.754172
rs35944308	3	27494865	A	G	0.0443983	0.00819487	6.03312e-08	0.662377
rs13082711	3	27496418	C	T	0.0445471	0.00819487	5.4497e-08	0.670119
rs13066417	3	27497410	A	G	0.0444495	0.00819487	5.82597e-08	0.654671
rs34234262	3	27497697	A	G	0.0444495	0.00819487	5.82597e-08	0.654671
rs35897853	3	27498351	T	C	0.0443751	0.00819487	6.1295e-08	0.650831
rs112204282	3	27502394	A	G	0.0444565	0.00819487	5.79791e-08	0.609224
rs4973779	3	27509952	T	C	0.0440542	0.00819487	7.62324e-08	0.624218
rs67282221	3	27511261	A	T	0.0440542	0.00819487	7.62324e-08	0.624218
rs35523848	3	27511309	C	A	0.0437565	0.00819487	9.32006e-08	0.609224
rs62242772	3	30331171	A	G	0.0202614	0.00682923	0.00300855	0.00320271
rs6800419	3	30363990	A	G	0.0222132	0.00682923	0.00114328	0.0055206
rs6800518	3	30364077	A	G	0.0222843	0.00682923	0.00110211	0.00540894
rs9862172	3	30371269	A	G	0.0226734	0.00682923	0.000899987	0.00662305
rs6789468	3	37972002	G	A	-0.0357541	0.00884263	5.26867e-05	0.418786
rs7610008	3	46634282	T	G	-0.0206547	0.00708676	0.00356202	0.00308432
rs1520487	3	46634545	C	T	-0.0207935	0.00708676	0.00334474	0.00220254
rs6805749	3	46635099	C	T	-0.0204088	0.00708676	0.00397859	0.00239816
rs166541	3	57953095	A	G	0.0345984	0.00684465	4.30818e-07	0.643996
rs268769	3	57953847	C	T	0.0315381	0.00692023	5.17965e-06	0.880395
rs10866012	3	57958279	T	C	0.0305143	0.0079041	0.000113123	0.107584
rs10866013	3	57964825	C	T	0.0307515	0.00755467	4.69079e-05	0.143901
rs11130603	3	57964916	C	A	0.0303992	0.00755467	5.7245e-05	0.152367
rs4568105	3	57965330	C	T	0.0304696	0.00755467	5.50188e-05	0.150644
rs77082322	3	57965932	T	C	0.0295992	0.00755467	8.9289e-05	0.152367
rs1718471	3	57970086	T	G	0.0330308	0.0076459	1.55982e-05	0.226408
rs1658366	3	57971252	C	T	0.0329592	0.0075108	1.14269e-05	0.114263
rs1658367	3	57971313	C	T	0.0329729	0.0075108	1.13318e-05	0.110176
rs2577322	3	57980022	A	G	0.0247751	0.00693554	0.000354009	0.0541272
rs13064671	3	58512613	T	C	-0.0396012	0.0149288	0.00798573	0.00218249
rs1011635	3	97024569	C	T	0.045551	0.0147125	0.00196102	0.00166366
rs2612281	3	97026858	A	T	0.0457095	0.0146464	0.00180317	0.00165467
rs2612277	3	97036526	A	C	0.0440333	0.01458	0.00252676	0.00217012
rs12634663	3	123334143	G	C	0.0311357	0.00690467	6.50211e-06	0.532007
rs4467387	3	123336042	T	C	0.0310012	0.00690467	7.12572e-06	0.603278
rs9858150	3	123341007	G	C	0.0285496	0.00690467	3.55215e-05	0.244273
rs13078718	3	123342321	A	G	0.0284369	0.00690467	3.81333e-05	0.252359
rs4677884	3	123344123	G	C	0.028496	0.00684465	3.1375e-05	0.247968
rs6807089	3	123345242	C	T	-0.0296099	0.00690467	1.79977e-05	0.343493
rs9289218	3	123345984	T	C	0.0285246	0.00684465	3.08057e-05	0.250681
rs11708903	3	123347163	G	A	-0.0298252	0.00684465	1.31586e-05	0.335122
rs6438788	3	123347638	T	G	0.0285246	0.00684465	3.08057e-05	0.250681
rs4470442	3	123349177	A	G	-0.026863	0.0069506	0.000111163	0.158372
rs4450740	3	123349262	T	C	-0.0285244	0.00684465	3.08088e-05	0.232123
rs4596093	3	123349439	T	C	0.0284956	0.00684465	3.13815e-05	0.212133
rs4630884	3	123349896	G	A	-0.0282386	0.00684465	3.69688e-05	0.224475
rs11711950	3	123353471	G	T	-0.0292966	0.00684465	1.86706e-05	0.331822
rs9861425	3	123354036	C	A	-0.0279386	0.00684465	4.46842e-05	0.224475
rs6778215	3	123356271	C	T	-0.0273961	0.00684465	6.26598e-05	0.267393
rs9865576	3	123360312	T	A	0.0269677	0.00684465	8.14919e-05	0.284855
rs6767844	3	123362114	A	G	-0.0282255	0.00684465	3.72771e-05	0.383522
rs1456116	3	123365532	A	G	-0.0280827	0.00684465	4.08049e-05	0.39077
rs6785384	3	128358759	T	C	0.0305859	0.00802133	0.000137255	0.171377
rs1735545	3	128362417	C	G	0.0305859	0.00802133	0.000137255	0.171377
rs2999033	3	128387129	A	G	0.0421408	0.0102014	3.61349e-05	0.284643
rs2977562	3	128387424	G	A	0.0319587	0.00778356	4.02696e-05	0.0852413
rs2977561	3	128387693	C	T	0.0326166	0.00778356	2.78401e-05	0.0801138
rs7373685	3	128388177	C	A	0.0324019	0.00778356	3.14283e-05	0.0831593
rs1625296	3	128389139	A	G	0.0328745	0.00778356	2.40448e-05	0.0752397
rs741925	3	128391073	T	C	0.0430066	0.0103276	3.12391e-05	0.230151
rs3887841	3	128391098	C	T	0.0325822	0.00807003	5.4038e-05	0.0324971
rs1702131	3	128391547	C	T	0.0428932	0.0103276	3.27766e-05	0.223443
rs729847	3	128391927	A	G	0.0328769	0.00807003	4.62222e-05	0.0294258
rs4241495	3	128392331	C	T	0.0326471	0.00778356	2.73629e-05	0.0679469
rs1702134	3	128392358	T	G	0.0429082	0.0103276	3.25694e-05	0.218504
rs1620440	3	128393464	C	T	0.0427649	0.0103276	3.46041e-05	0.221788
rs7632169	3	128395744	C	T	0.0327756	0.00778356	2.54389e-05	0.0688255
rs1735527	3	128396538	G	A	0.0436314	0.0102178	1.9534e-05	0.198655
rs1702153	3	128398730	A	G	0.0431445	0.010388	3.27743e-05	0.245092
rs1702136	3	128399868	A	G	0.0332716	0.00807003	3.74205e-05	0.0266076
rs760383	3	128400722	G	A	0.0334249	0.00807003	3.44508e-05	0.0247401
rs6780368	3	128403196	T	C	0.0438822	0.010388	2.3969e-05	0.166243
rs2659685	3	128403553	A	G	0.0332219	0.00791931	2.72813e-05	0.124551
rs1735537	3	128403977	C	T	0.0309329	0.00795013	9.98865e-05	0.0675876
rs112312071	3	138930449	C	T	0.0524366	0.0196283	0.00755188	0.00199236
rs17485857	3	138979031	G	A	0.0515908	0.0191629	0.00709786	0.000687654
rs16823067	3	153731481	T	C	-0.0503723	0.0196406	0.0103264	0.000645955
rs6441107	3	156991418	A	G	0.0219526	0.0078744	0.00530601	0.000286596
[truncated: 7,475 more rows]
