# Supplementary material for: Evidence of a causal effect of genetic tendency to gain muscle mass on uterine leiomyomata
Source: Nat Commun. 2023 Feb 1;14:542. doi: 10.1038/s41467-023-35974-7 (PMC9892568; doi:10.1038/s41467-023-35974-7)
Supplement: Supplementary file 5 — Supplementary Data 3 [file 41467_2023_35974_MOESM5_ESM.xlsx]

## Sheet: META-2_sumstats
RSID	CHR	POS (hg19)	EA	NEA	BETA	SE	P	HetPVal
rs7515855	1	22009326	T	C	0.042	0.0079	1.038e-07	0.1534
rs1341557	1	22009660	A	G	0.0424	0.0079	7.988e-08	0.1643
rs12043791	1	22012526	T	C	0.0552	0.0101	4.25e-08	0.3111
rs10493008	1	22013771	A	G	0.0424	0.0079	8.276e-08	0.1878
rs17423390	1	22014471	T	G	0.0421	0.0079	9.856e-08	0.1961
rs6701954	1	22022176	T	G	-0.0419	0.0079	1.181e-07	0.1112
rs4654765	1	22023238	A	T	-0.0439	0.0079	2.61e-08	0.1961
rs1874794	1	22038094	A	G	0.0421	0.0079	8.39e-08	0.145
rs10799707	1	22038860	A	C	0.0422	0.0079	7.677e-08	0.1484
rs10917037	1	22039363	T	C	0.0423	0.0079	7.438e-08	0.1288
rs1018102	1	22041073	T	C	-0.0425	0.0079	6.337e-08	0.1319
rs12029478	1	22047275	T	C	0.0549	0.0101	5.631e-08	0.1764
rs12030578	1	22048664	T	C	0.0544	0.0101	7.199e-08	0.1892
rs10917041	1	22098940	T	C	0.0563	0.0103	4.076e-08	0.2987
rs10917042	1	22109370	A	G	0.0431	0.0093	3.841e-06	0.1228
rs12024158	1	22114472	A	G	0.0564	0.0103	3.933e-08	0.2519
rs12030290	1	22118671	T	C	0.0562	0.0103	4.537e-08	0.2
rs55899405	1	22129361	A	G	-0.0576	0.0114	4.602e-07	0.09211
rs10917049	1	22135952	T	C	0.0523	0.0101	2.062e-07	0.07232
rs72662412	1	22143437	A	C	-0.0489	0.0098	6.276e-07	0.07659
rs12184330	1	22143665	T	C	0.0548	0.01	4.752e-08	0.09691
rs12410694	1	22287941	A	G	0.0412	0.0094	1.261e-05	0.7881
rs12410759	1	22288468	A	G	0.041	0.0093	1.178e-05	0.695
rs8179387	1	22290156	A	G	-0.0411	0.0093	1.111e-05	0.6835
rs72662482	1	22290379	C	G	-0.0406	0.0093	1.407e-05	0.672
rs72662484	1	22290429	T	C	0.0408	0.0093	1.276e-05	0.672
rs35806133	1	22290623	T	C	0.0408	0.0093	1.25e-05	0.6873
rs12730501	1	22290929	A	C	0.0408	0.0093	1.25e-05	0.6873
rs35963112	1	22291226	T	C	0.0406	0.0093	1.407e-05	0.672
rs10917078	1	22292517	A	G	0.041	0.0093	1.143e-05	0.6989
rs10799720	1	22292657	T	C	-0.0409	0.0093	1.213e-05	0.6912
rs7533101	1	22293275	T	C	0.041	0.0093	1.178e-05	0.695
rs7554864	1	22293301	T	G	0.0411	0.0093	1.121e-05	0.695
rs7547232	1	22293527	T	C	-0.041	0.0093	1.155e-05	0.6912
rs12745683	1	22293897	A	G	0.0412	0.0094	1.174e-05	0.727
rs11583492	1	22296196	T	C	0.0415	0.0094	9.601e-06	0.6431
rs10917079	1	22296307	A	C	0.0415	0.0094	9.601e-06	0.6431
rs4655002	1	22296937	T	G	0.0409	0.0094	1.405e-05	0.6075
rs10917084	1	22298008	T	C	0.0414	0.0094	1e-05	0.632
rs36117763	1	22301165	T	C	0.0414	0.0094	1.111e-05	0.6184
rs36029501	1	22301199	T	C	0.0414	0.0094	1.111e-05	0.6184
rs12031846	1	22302783	A	C	0.041	0.0094	1.309e-05	0.6405
rs34637160	1	22308983	T	C	-0.0445	0.0093	1.918e-06	0.3994
rs12730562	1	22309808	A	G	-0.0482	0.0093	2.133e-07	0.2618
rs7520526	1	22311908	A	G	0.0428	0.0084	3.492e-07	0.4921
rs12032777	1	22324930	A	T	-0.0411	0.0091	6.607e-06	0.4816
rs28675219	1	22326587	A	G	0.0417	0.0094	8.979e-06	0.5102
rs12751986	1	22328279	T	C	0.0424	0.0092	3.992e-06	0.3862
rs35519693	1	22334117	C	G	-0.0574	0.0132	1.363e-05	0.07888
rs12746090	1	22334343	T	C	0.0502	0.0098	2.948e-07	0.09429
rs12750883	1	22334851	T	C	0.0503	0.0098	2.782e-07	0.09144
rs4344303	1	22336120	T	C	-0.0506	0.0098	2.325e-07	0.09333
rs10917119	1	22348409	A	G	0.1292	0.0106	2.945e-34	0.02191
rs3117047	1	22348587	A	C	-0.048	0.008	1.528e-09	0.6674
rs79050195	1	22349386	T	C	0.1283	0.0105	1.448e-34	0.04221
rs10799730	1	22349615	A	G	-0.0477	0.0079	1.584e-09	0.8101
rs2473307	1	22350834	T	C	0.0477	0.0079	1.584e-09	0.8101
rs2255282	1	22352040	T	G	-0.0485	0.0079	8.678e-10	0.6707
rs3768579	1	22353136	A	G	0.1275	0.0103	4.875e-35	0.02299
rs2473303	1	22353491	T	C	-0.0414	0.0079	1.365e-07	0.528
rs41307810	1	22354045	T	C	0.1422	0.0168	2.93e-17	0.6753
rs80173514	1	22354538	A	C	0.128	0.0103	1.943e-35	0.02394
rs10917123	1	22355978	A	G	0.0952	0.0093	2.361e-24	0.0131
rs3820687	1	22357229	A	T	-0.0948	0.0093	3.603e-24	0.01254
rs2473290	1	22358457	T	C	0.0763	0.0089	1.312e-17	0.3303
rs2473289	1	22358573	T	C	0.0496	0.0079	3.477e-10	0.4633
rs61778045	1	22358595	A	G	0.1276	0.0102	7.311e-36	0.02309
rs61778046	1	22358789	T	G	0.1283	0.0102	3.295e-36	0.01654
rs12027753	1	22358836	T	C	0.1272	0.0102	1.221e-35	0.01859
rs11589377	1	22358906	T	C	0.0555	0.0102	6.005e-08	0.7977
rs7541107	1	22359082	C	G	-0.0502	0.0079	2.129e-10	0.4633
rs2009020	1	22359392	A	G	0.0501	0.0079	2.239e-10	0.4596
rs2473287	1	22359698	T	C	0.0503	0.0079	2.024e-10	0.4671
rs2473286	1	22359922	T	C	0.0567	0.0102	2.679e-08	0.8327
rs2501287	1	22359994	A	G	0.0557	0.0102	4.655e-08	0.7926
rs10917125	1	22360049	T	C	0.0556	0.0102	4.632e-08	0.8028
rs12021606	1	22360260	T	G	-0.0503	0.0079	2.232e-10	0.4617
rs12021637	1	22360383	A	G	-0.0497	0.0079	3.106e-10	0.4596
rs67111920	1	22360461	A	G	-0.0558	0.0102	4.06e-08	0.8579
rs2501286	1	22360581	T	G	0.05	0.0079	2.603e-10	0.4484
rs2473285	1	22360582	T	C	0.0499	0.0079	2.737e-10	0.4448
rs2473284	1	22360689	T	C	0.0499	0.0079	2.737e-10	0.4448
rs2473283	1	22360800	A	G	-0.0562	0.0102	3.182e-08	0.8499
rs2473282	1	22360855	T	C	-0.0559	0.0102	3.951e-08	0.8321
rs7525439	1	22360868	T	C	-0.052	0.0109	2.034e-06	0.3931
rs7525440	1	22360869	T	C	-0.055	0.0102	6.699e-08	0.746
rs7525444	1	22360876	T	C	-0.0558	0.0102	4.111e-08	0.8247
rs4655015	1	22360911	A	G	0.0561	0.0102	3.365e-08	0.8499
rs4655016	1	22360970	T	C	-0.0503	0.0079	1.924e-10	0.4709
rs4654781	1	22361062	T	C	0.0502	0.0079	2.129e-10	0.4633
rs2473281	1	22361129	T	C	-0.0503	0.0079	1.924e-10	0.4709
rs111992780	1	22361229	T	C	0.1285	0.0103	8.086e-36	0.01582
rs2473280	1	22361356	C	G	-0.05	0.0079	2.521e-10	0.4448
rs2473279	1	22361472	T	C	-0.0504	0.0079	1.864e-10	0.4671
rs2473278	1	22361504	A	G	-0.0505	0.0079	1.739e-10	0.4785
rs2473277	1	22361845	A	G	-0.0494	0.0078	2.569e-10	0.7094
rs2473276	1	22362194	T	C	0.0503	0.0079	1.924e-10	0.4709
rs2501284	1	22362197	A	G	0.0503	0.0079	1.924e-10	0.4709
rs3117046	1	22362426	T	C	-0.0506	0.0079	1.601e-10	0.4785
rs2473275	1	22362717	T	C	-0.0501	0.0079	2.239e-10	0.4596
rs2038109	1	22362805	T	G	0.0494	0.0079	4.285e-10	0.4124
rs2038106	1	22362940	T	G	-0.0506	0.0079	1.522e-10	0.4823
rs2038105	1	22363039	A	G	0.0505	0.0079	1.739e-10	0.4785
rs3117045	1	22363507	A	G	0.0506	0.0079	1.522e-10	0.4823
rs3123459	1	22363646	A	C	0.0508	0.0079	1.307e-10	0.4939
rs3117044	1	22363918	A	G	-0.0507	0.0079	1.401e-10	0.4823
rs2501281	1	22364958	A	C	0.0564	0.0084	2.205e-11	0.1449
rs12405695	1	22365689	T	C	0.1283	0.0103	1.055e-35	0.01645
rs10917128	1	22366102	T	C	-0.1286	0.0103	6.884e-36	0.01969
rs72665317	1	22367073	T	G	-0.1295	0.0102	1.155e-36	0.02112
rs2501279	1	22368342	T	C	-0.0518	0.0079	4.35e-11	0.5402
rs2473332	1	22369117	T	C	-0.0523	0.0079	3.73e-11	0.5791
rs2473330	1	22370421	A	G	0.0519	0.0079	6.124e-11	0.5478
rs10917130	1	22371065	T	G	-0.1301	0.0102	5.471e-37	0.02112
rs725158	1	22378280	A	T	0.1306	0.0101	3.986e-38	0.03771
rs3754496	1	22378880	A	C	0.1304	0.0101	5.032e-38	0.0364
rs12035094	1	22384713	T	G	0.1752	0.0248	1.638e-12	0.7355
rs17837951	1	22388872	T	C	0.1316	0.0101	1.026e-38	0.0319
rs2501256	1	22397199	T	C	-0.0623	0.0083	7.615e-14	0.2253
rs12038474	1	22403357	A	G	0.1335	0.0102	1.92e-39	0.0383
rs3216547	1	22407103	CT	C	-0.1574	0.0158	3.075e-23	0.587
rs2268179	1	22414785	T	G	0.1328	0.0102	4.642e-39	0.03697
rs2268177	1	22415410	A	T	-0.1329	0.0102	4.294e-39	0.03741
rs10917151	1	22422721	A	G	0.1403	0.0105	2.157e-40	0.07816
rs76739921	1	22424075	C	G	-0.126	0.0284	9.356e-06	0.3728
rs80288086	1	22424076	T	G	-0.1266	0.0285	8.715e-06	0.3811
rs1534949	1	22426187	A	C	-0.0553	0.0079	2.634e-12	0.5666
rs66766977	1	22431092	T	C	0.0462	0.0079	4.122e-09	0.5947
rs2092322	1	22435723	C	G	-0.0462	0.0079	4.049e-09	0.6033
rs7412010	1	22436446	C	G	0.1402	0.0105	2.556e-40	0.08297
rs4654783	1	22439520	T	C	0.0657	0.0085	9.157e-15	0.2351
rs1474647	1	22441865	T	C	-0.049	0.0079	6.456e-10	0.5768
rs76439356	1	22441982	T	C	0.179	0.029	6.308e-10	0.1394
rs1046310	1	22443887	T	G	-0.0466	0.0079	3.053e-09	0.52
rs78716180	1	22444040	A	T	-0.1417	0.0303	2.894e-06	0.2806
rs10737462	1	22444975	T	C	0.1037	0.0096	2.116e-27	0.06304
rs3765351	1	22445991	T	C	-0.046	0.0079	4.774e-09	0.6163
rs3765350	1	22447316	A	G	-0.1039	0.0096	1.708e-27	0.06522
rs59709264	1	22449325	A	G	-0.0464	0.0079	3.421e-09	0.504
rs2235529	1	22450487	T	C	0.1425	0.0107	1.524e-40	0.1013
rs185711195	1	22451620	C	G	-0.1449	0.0301	1.471e-06	0.3342
rs56172502	1	22452263	A	G	0.1806	0.0299	1.59e-09	0.1538
rs4655024	1	22452714	T	C	-0.0453	0.0079	8.306e-09	0.5001
rs7544210	1	22455142	A	G	-0.0512	0.0079	7.202e-11	0.279
rs56673898	1	22455728	T	C	-0.0507	0.0079	1.079e-10	0.2499
rs12404660	1	22458794	A	G	-0.1257	0.0102	4.849e-35	0.006668
rs742358	1	22459170	A	G	-0.051	0.0079	9.609e-11	0.2758
rs4655025	1	22459754	A	G	0.0508	0.0079	1.101e-10	0.2731
rs12037376	1	22462111	A	G	0.1427	0.0107	1.929e-40	0.05974
rs10799737	1	22462131	T	G	0.068	0.0083	3.355e-16	0.1586
rs61768001	1	22465820	T	C	-0.1442	0.0108	6.048e-41	0.02788
rs3820282	1	22468215	T	C	0.1445	0.0108	4.108e-41	0.02952
rs56318008	1	22470407	T	C	0.1383	0.0108	2.403e-37	0.2218
rs55938609	1	22470451	C	G	0.1381	0.0108	3.115e-37	0.2101
rs12042083	1	22472732	A	G	0.1	0.0094	3.116e-26	0.3016
rs7515106	1	22473410	T	C	-0.0991	0.0094	3.633e-26	0.1853
rs4655026	1	22473658	T	C	0.0475	0.0079	1.619e-09	0.3687
rs4655027	1	22473791	T	C	-0.0478	0.0079	1.332e-09	0.382
rs7529389	1	22475425	T	G	-0.0478	0.0079	1.335e-09	0.4094
rs7521775	1	22475649	T	C	0.0481	0.0079	1.039e-09	0.372
rs7517829	1	22480159	A	G	-0.0689	0.0081	2.67e-17	0.00581
rs4623666	1	22480312	A	G	-0.0588	0.0081	3.752e-13	0.04137
rs12410251	1	22482629	T	G	0.0948	0.0094	9.796e-24	0.8578
rs2744701	1	22483584	A	G	-0.0382	0.0081	2.417e-06	0.008507
rs2744702	1	22483630	T	C	-0.0384	0.0081	2.066e-06	0.007922
rs3971300	1	22484575	T	C	-0.0729	0.0087	6.872e-17	0.2069
rs139121331	1	22484815	T	C	0.173	0.0399	1.43e-05	0.7106
rs2807365	1	22485467	A	G	-0.0492	0.0083	2.734e-09	0.4155
rs12093861	1	22485677	A	G	-0.0587	0.008	3.164e-13	0.02168
rs16826658	1	22485871	T	G	-0.0608	0.0081	8.012e-14	0.005706
rs56104760	1	22486029	A	G	-0.105	0.0098	1.331e-26	0.4951
rs2744721	1	22487036	T	C	-0.0392	0.008	9.774e-07	0.01216
rs72478520	1	22489567	T	C	0.104	0.01	2.737e-25	0.7685
rs7521902	1	22490724	A	C	0.081	0.0092	1.095e-18	0.06301
rs2807358	1	22491365	T	C	-0.0389	0.0081	1.569e-06	0.0177
rs4654784	1	22491757	A	G	-0.0461	0.009	2.867e-07	0.03124
rs4654785	1	22491843	A	G	-0.0695	0.009	1.128e-14	0.2472
rs2223480	1	22492522	T	C	0.0379	0.0081	3.04e-06	0.03105
rs2206301	1	22492738	T	C	-0.0379	0.0082	3.781e-06	0.0297
rs3920498	1	22492887	C	G	0.0997	0.0098	4.585e-24	0.8269
rs2179378	1	22498765	A	C	0.0677	0.0093	2.874e-13	0.6038
rs1014987	1	22498824	C	G	-0.0677	0.0093	2.642e-13	0.6204
rs1014985	1	22499255	T	G	-0.038	0.0078	1.168e-06	0.7234
rs34108012	1	22500688	A	G	-0.0369	0.0082	7.711e-06	0.6159
rs10917165	1	22501628	T	C	-0.0519	0.0083	5.008e-10	0.2788
rs742356	1	22501846	A	G	-0.0678	0.0092	1.752e-13	0.634
rs2744704	1	22503550	A	T	0.0378	0.0078	1.431e-06	0.9409
rs10917167	1	22504091	A	G	0.0672	0.0092	3.303e-13	0.6576
rs12032458	1	22504565	C	G	-0.0669	0.0092	4.075e-13	0.6427
rs6695779	1	22505609	A	G	-0.0616	0.0089	5.366e-12	0.3929
rs2982285	1	22506253	T	C	0.0377	0.0078	1.153e-06	0.9156
rs12023766	1	22506437	A	G	-0.0617	0.0089	5.094e-12	0.3958
rs2982286	1	22506729	A	G	-0.0382	0.0078	9.702e-07	0.9554
rs2744708	1	22506851	A	G	0.0385	0.0078	8.392e-07	0.995
rs2744710	1	22507330	A	G	-0.0382	0.0078	9.802e-07	0.9901
rs2807346	1	22507423	T	C	-0.0381	0.0078	1.046e-06	0.9901
rs2092315	1	22507684	T	C	0.0682	0.0092	1.446e-13	0.6991
rs2807370	1	22508922	T	C	-0.0389	0.0078	6.144e-07	0.9653
rs2807371	1	22509206	T	C	0.0385	0.0078	8.174e-07	0.9604
rs2807373	1	22510784	T	G	-0.0387	0.0078	7.053e-07	0.9703
rs2744713	1	22511050	T	G	-0.0387	0.0078	7.053e-07	0.9703
rs2807375	1	22511418	T	C	-0.0388	0.0078	6.602e-07	0.9703
rs12119429	1	22511594	T	C	-0.0678	0.0093	2.649e-13	0.6773
rs61766864	1	22513090	C	G	0.0417	0.0092	5.699e-06	0.4915
rs10917168	1	22513890	A	T	-0.0395	0.0091	1.386e-05	0.6456
rs36095869	1	22519321	A	G	-0.0394	0.0091	1.45e-05	0.5773
rs7533740	1	22522062	A	G	0.0392	0.0091	1.647e-05	0.6724
rs12036482	1	22526327	A	G	0.0396	0.0091	1.315e-05	0.6481
rs79364962	1	22531542	A	G	0.0914	0.0161	1.496e-08	0.4187
rs12080095	1	22539813	T	G	-0.0413	0.0094	1.192e-05	0.5751
rs12746131	1	22540117	T	C	0.0415	0.0094	1.089e-05	0.5646
rs10917174	1	22541336	A	G	0.0419	0.0094	9.16e-06	0.5786
rs10917175	1	22543483	A	G	0.041	0.0094	1.426e-05	0.5963
rs10917176	1	22545297	T	C	0.0408	0.0094	1.373e-05	0.6168
rs12735643	1	22545546	C	G	-0.0408	0.0094	1.398e-05	0.6131
rs7520763	1	22547980	A	G	0.0414	0.0094	1.146e-05	0.6107
rs7544280	1	22548252	T	C	0.0416	0.0094	9.377e-06	0.6836
rs199608390	1	22548599	T	TG	0.2275	0.0509	7.969e-06	0.7436
rs12408254	1	22550357	A	G	-0.0474	0.009	1.512e-07	0.444
rs765131	1	22551371	A	G	-0.0475	0.009	1.456e-07	0.4472
rs76332980	1	22551583	A	G	0.1654	0.0341	1.275e-06	0.1011
rs2807314	1	22551749	A	G	-0.0351	0.0078	6.836e-06	0.06512
rs2744738	1	22551813	T	C	0.0351	0.0078	6.836e-06	0.06512
rs10917181	1	22556744	A	T	-0.053	0.0088	1.676e-09	0.1708
rs2223482	1	22558074	T	C	-0.0375	0.0078	1.524e-06	0.01544
rs16826809	1	22559364	C	G	0.0537	0.0088	9.845e-10	0.1778
rs12048960	1	22559813	C	G	0.0533	0.0088	1.319e-09	0.1832
rs35502211	1	22561066	T	C	0.0515	0.0088	4.684e-09	0.2263
rs16826818	1	22561285	A	C	-0.0519	0.0088	3.525e-09	0.237
rs10753532	1	22561909	A	T	-0.0522	0.0088	2.841e-09	0.2305
rs760919	1	22562603	A	G	0.0525	0.0089	3.173e-09	0.2094
rs760920	1	22562604	A	C	0.0543	0.0092	4.215e-09	0.26
rs76043706	1	22565719	T	C	0.1632	0.0341	1.686e-06	0.08643
rs2870445	1	22566579	T	C	0.0515	0.0088	4.766e-09	0.2221
rs12030840	1	22567886	A	C	0.0514	0.0088	4.975e-09	0.22
rs932370	1	22569036	A	G	0.0513	0.0088	5.193e-09	0.2179
rs932371	1	22569226	T	C	0.0513	0.0088	5.277e-09	0.2305
rs10917184	1	22569504	C	G	0.0515	0.0088	4.766e-09	0.2221
rs10917185	1	22571385	T	C	0.0398	0.0083	1.666e-06	0.93
rs16826833	1	22571426	A	T	0.0521	0.0088	3.016e-09	0.2414
rs35107757	1	22571481	T	C	0.0518	0.0088	4.753e-09	0.2236
rs12757104	1	22572180	A	C	0.0521	0.0088	3.843e-09	0.2342
rs12755933	1	22572185	C	G	0.0518	0.0088	4.753e-09	0.2236
rs10917186	1	22573147	A	C	0.0525	0.0088	2.845e-09	0.2321
rs875977	1	22575918	T	C	0.0572	0.0089	1.535e-10	0.08936
rs79008139	1	22577620	A	G	-0.048	0.0088	5.689e-08	0.1473
rs12739469	1	22581573	T	C	0.0528	0.0089	3.478e-09	0.09104
rs3856182	1	22585139	A	G	0.0536	0.009	2.258e-09	0.07511
rs35550345	1	22587493	A	C	-0.0544	0.009	1.588e-09	0.08156
rs34824550	1	22592191	A	C	0.0561	0.0095	3.185e-09	0.07409
rs12741884	1	22594695	A	G	0.0594	0.0094	3.152e-10	0.08565
rs2505717	1	22595199	A	G	-0.0374	0.0085	1.114e-05	0.09358
rs60882330	1	22596533	T	C	0.0435	0.0086	5.013e-07	0.4416
rs4655039	1	22597746	A	T	0.0445	0.0097	4.332e-06	0.9554
rs6681709	1	22598534	A	G	-0.0448	0.0096	3.271e-06	0.9797
rs2143100	1	22599878	T	C	0.0398	0.0083	1.585e-06	0.4097
rs2179376	1	22600073	T	C	0.0399	0.0083	1.514e-06	0.4164
rs4654792	1	22600672	C	G	-0.0388	0.009	1.671e-05	0.987
rs34063726	1	22601011	A	G	0.0398	0.0083	1.549e-06	0.413
rs34451690	1	22601580	A	T	0.0399	0.0083	1.492e-06	0.4097
rs12406679	1	22602254	A	G	0.0455	0.0099	4.414e-06	0.9603
rs66593554	1	22602556	A	G	-0.0389	0.009	1.589e-05	0.987
rs909812	1	22603366	T	C	-0.039	0.009	1.48e-05	0.9697
rs12045854	1	22603801	C	G	-0.0459	0.0099	3.556e-06	0.9881
rs12753092	1	22607557	T	C	-0.0476	0.0099	1.575e-06	0.9841
rs61766934	1	22608214	A	G	0.0477	0.01	1.604e-06	0.996
rs17360519	1	22615804	A	G	0.0391	0.0085	3.989e-06	0.3103
rs1980473	1	22616583	A	G	-0.04	0.0084	1.921e-06	0.2929
rs880466	1	22617031	A	G	-0.0402	0.0084	1.722e-06	0.285
rs72649404	1	22617345	A	T	0.0402	0.0084	1.719e-06	0.2525
rs7515541	1	22619422	T	C	0.0394	0.0085	3.244e-06	0.2816
rs12568411	1	22622329	A	G	0.0519	0.0101	2.558e-07	0.7671
rs10917196	1	22622513	T	C	-0.0388	0.0082	1.984e-06	0.8615
rs12120413	1	22622554	T	C	0.0398	0.0083	1.534e-06	0.4915
rs10799743	1	22623239	T	C	0.0527	0.01	1.412e-07	0.7854
rs72649408	1	22623542	T	C	0.0525	0.01	1.597e-07	0.7702
rs10799744	1	22623863	A	G	0.052	0.0101	2.317e-07	0.7446
rs10799745	1	22623933	A	G	0.0517	0.0101	2.691e-07	0.726
rs4457550	1	22624235	T	C	-0.0509	0.01	3.224e-07	0.6335
rs6426743	1	22624511	A	G	0.0519	0.01	1.935e-07	0.7393
rs6426744	1	22624557	A	G	-0.0392	0.0083	2.391e-06	0.7404
rs6675040	1	22624702	A	C	-0.0509	0.01	3.224e-07	0.6335
rs6426745	1	22624756	A	G	0.0509	0.01	3.224e-07	0.6335
rs7354906	1	22625074	A	C	0.0509	0.01	3.349e-07	0.6477
rs10799746	1	22625246	A	C	-0.0511	0.01	2.986e-07	0.6054
rs10753534	1	22625311	A	G	-0.0518	0.01	1.995e-07	0.7355
rs12049211	1	22625643	A	G	0.052	0.0101	2.294e-07	0.726
rs12021835	1	22625826	T	G	0.0509	0.0101	4.371e-07	0.8096
rs10917198	1	22625952	T	C	-0.0514	0.01	2.469e-07	0.6335
rs10917200	1	22626370	T	G	0.0515	0.01	2.377e-07	0.6441
rs12029355	1	22626638	T	C	0.0516	0.01	2.234e-07	0.6264
rs113619481	1	22626687	A	C	0.0515	0.01	2.377e-07	0.6441
rs116532258	1	22626765	T	C	0.052	0.0101	2.31e-07	0.7187
rs10917201	1	22626927	A	G	-0.0515	0.01	2.377e-07	0.6441
rs10917202	1	22627034	A	G	0.0515	0.01	2.377e-07	0.6441
rs10917203	1	22627266	A	C	0.0398	0.0083	1.636e-06	0.7583
rs10917204	1	22627313	A	C	-0.0516	0.01	2.305e-07	0.6477
rs12088199	1	22627395	A	G	-0.0516	0.01	2.305e-07	0.6477
rs12088205	1	22627445	A	C	-0.0514	0.01	2.45e-07	0.6406
rs12088248	1	22627517	A	G	-0.0514	0.01	2.45e-07	0.6406
rs13374200	1	22627760	T	C	0.0516	0.01	2.305e-07	0.6477
rs4633259	1	22627871	A	T	-0.0517	0.01	2.168e-07	0.6548
rs4477249	1	22628301	A	T	0.0521	0.01	1.902e-07	0.7289
rs10917205	1	22628317	C	G	0.0521	0.01	1.902e-07	0.7289
rs55654754	1	22633113	A	G	-0.0392	0.0084	3.236e-06	0.7434
rs76678527	1	28692549	T	C	0.0839	0.0168	6.029e-07	0.6081
rs143167197	1	28734372	A	G	-0.0861	0.0166	2.258e-07	0.4445
rs61748637	1	28793149	C	G	-0.09	0.0169	9.635e-08	0.3156
rs150259986	1	28883856	T	C	0.0931	0.0205	5.425e-06	0.9425
rs3138072	1	110468009	A	C	0.0482	0.0109	9.564e-06	0.1858
rs150392459	1	171663450	A	G	-0.0689	0.0158	1.3e-05	0.818
rs10913625	1	171732378	T	G	-0.0407	0.0085	1.465e-06	0.1936
rs6679027	1	171733094	T	G	-0.0408	0.0085	1.566e-06	0.1992
rs6688823	1	171733426	C	G	0.041	0.0085	1.456e-06	0.2032
rs6425521	1	171942783	A	C	0.0419	0.0097	1.408e-05	0.5506
rs10914127	1	171943948	A	G	-0.0424	0.0097	1.11e-05	0.5676
rs6662263	1	171944242	A	G	-0.0422	0.0097	1.243e-05	0.5711
rs6425522	1	171946082	T	C	-0.042	0.0097	1.341e-05	0.5676
rs10914144	1	171949750	T	C	-0.0423	0.0097	1.214e-05	0.6201
rs12037133	1	171949999	T	G	0.0426	0.0097	1.011e-05	0.649
rs7525638	1	171955918	T	G	0.0523	0.0108	1.147e-06	0.912
rs6702539	1	171956261	A	G	-0.0523	0.0108	1.147e-06	0.912
rs3736790	1	171956803	T	C	-0.0534	0.0108	6.984e-07	0.8562
rs55682753	1	171957224	T	C	-0.053	0.0108	8.422e-07	0.877
rs2208371	1	171959556	T	G	0.0517	0.0108	1.511e-06	0.9436
rs10910863	1	171960993	T	C	-0.0522	0.0108	1.218e-06	0.9296
rs12077603	1	171961138	A	C	0.0516	0.0108	1.629e-06	0.9577
rs12408359	1	171961919	A	C	-0.0517	0.0108	1.558e-06	0.9471
rs6668677	1	171962516	T	C	-0.0518	0.0108	1.466e-06	0.9401
rs12073819	1	171962793	T	C	0.0516	0.0108	1.606e-06	0.9507
rs6680084	1	171963588	T	C	0.0517	0.0107	1.379e-06	0.947
rs16843679	1	171966788	A	G	-0.0512	0.0107	1.737e-06	0.9682
rs16843681	1	171966891	T	G	0.0519	0.0107	1.238e-06	0.9294
rs6672365	1	171967530	A	C	0.0518	0.0107	1.277e-06	0.9329
rs10910881	1	171968940	T	C	0.0521	0.0107	1.209e-06	0.9011
rs6662250	1	171969285	A	G	-0.0522	0.0107	1.156e-06	0.8906
rs61805851	1	171971674	A	G	0.0466	0.0095	9.653e-07	0.3437
rs10910891	1	171972116	T	G	0.0512	0.0107	1.564e-06	0.8899
rs7546327	1	171973914	A	G	0.0523	0.0099	1.159e-07	0.6867
rs1073940	1	171977284	T	C	0.0522	0.0099	1.21e-07	0.7558
rs10158884	1	171978904	A	G	-0.0524	0.0099	1.079e-07	0.7968
rs61805853	1	171980159	T	C	0.0474	0.0096	7.11e-07	0.2853
rs6684633	1	171980587	A	G	-0.0526	0.0099	1.144e-07	0.8236
rs12088862	1	171983891	T	C	0.052	0.0099	1.421e-07	0.805
rs6667114	1	171984503	T	C	0.0519	0.0099	1.507e-07	0.8163
rs12091784	1	171986061	T	G	0.0519	0.0099	1.536e-07	0.82
rs12090753	1	171986205	A	G	0.0517	0.0099	1.708e-07	0.8088
rs12403863	1	171987709	T	C	-0.052	0.0099	1.545e-07	0.8622
rs59316397	1	171988936	T	C	0.0518	0.0099	1.612e-07	0.7975
rs11581104	1	171989788	T	C	-0.0511	0.0099	2.757e-07	0.7611
rs2421950	1	171990169	C	G	0.0518	0.0099	1.586e-07	0.805
rs4399191	1	171990195	A	T	0.0518	0.0099	1.586e-07	0.805
rs73037351	1	171990488	T	C	0.0518	0.0099	1.617e-07	0.8088
rs57907095	1	171990927	T	C	0.0517	0.0099	1.703e-07	0.7975
rs6668552	1	171992466	T	C	-0.0522	0.0099	1.307e-07	0.8314
rs10910929	1	171992567	T	G	-0.0374	0.008	2.559e-06	0.7977
rs4916416	1	172023570	T	C	-0.0414	0.0087	2.031e-06	0.8699
rs17350544	1	172032032	T	C	0.0481	0.0093	2.551e-07	0.262
rs17346438	1	172032714	A	G	0.048	0.0093	2.801e-07	0.2535
rs4916418	1	172034439	A	C	0.0427	0.0087	9.911e-07	0.9261
rs10218579	1	172041896	A	G	0.0446	0.0085	1.324e-07	0.8657
rs12061795	1	172043660	T	C	-0.0434	0.0085	2.876e-07	0.9013
rs6413836	1	172045888	A	G	-0.0377	0.0087	1.644e-05	0.6417
rs17346452	1	172053287	T	C	-0.0488	0.0089	4.245e-08	0.4817
rs4540689	1	172059346	T	G	0.049	0.0089	3.89e-08	0.5794
rs17350579	1	172066592	T	G	0.0478	0.0089	8.832e-08	0.5883
rs17346473	1	172083093	A	G	-0.043	0.0088	1.141e-06	0.8383
rs6694089	1	172083881	A	G	0.0434	0.0088	8.488e-07	0.825
rs61807762	1	172086523	A	G	0.043	0.0088	1.145e-06	0.8636
rs16843855	1	172087098	T	G	0.0425	0.0088	1.488e-06	0.8341
rs17350586	1	172087319	T	C	-0.043	0.0088	1.167e-06	0.8678
rs16843860	1	172088021	A	G	-0.0429	0.0088	1.236e-06	0.8678
rs61807763	1	172088225	T	C	0.0432	0.0088	1.043e-06	0.8805
rs61807784	1	172096100	A	G	-0.0461	0.0087	9.945e-08	0.6031
rs11589349	1	172096798	T	C	0.0477	0.0086	2.977e-08	0.6058
rs60077625	1	172098794	A	G	0.0458	0.0086	9.62e-08	0.5215
rs11584244	1	172102961	A	T	-0.0473	0.0086	3.969e-08	0.6019
rs11584664	1	172103031	A	T	0.0477	0.0086	3.071e-08	0.5789
rs17277008	1	172105162	T	C	-0.0474	0.0086	3.658e-08	0.5827
rs17277015	1	172105257	T	C	-0.0473	0.0086	3.818e-08	0.5866
rs17361789	1	172122601	T	G	-0.0448	0.0086	1.652e-07	0.3217
rs495590	1	172122809	C	G	0.0379	0.0079	1.672e-06	0.1694
rs61807786	1	172124828	T	C	0.0498	0.0087	1.1e-08	0.2515
rs61807787	1	172131285	T	C	0.0502	0.0087	8.45e-09	0.2702
rs628479	1	172134090	A	T	0.0394	0.0085	3.285e-06	0.03642
rs17361886	1	172137019	A	G	0.0391	0.0085	3.898e-06	0.03642
rs17277127	1	172137134	A	T	-0.0398	0.0085	2.743e-06	0.03395
rs11584955	1	172138105	A	C	0.0396	0.0085	3.057e-06	0.03541
rs593688	1	172138932	A	T	0.0398	0.0084	2.394e-06	0.03381
rs2209096	1	172139004	T	C	-0.0395	0.0085	3.237e-06	0.03541
rs17361920	1	172140519	C	G	0.04	0.0084	2.097e-06	0.03286
rs12129264	1	172141312	A	G	0.0395	0.0084	2.715e-06	0.03628
rs17361955	1	172141999	T	C	0.0395	0.0084	2.773e-06	0.03578
rs2224782	1	172144131	T	C	-0.0395	0.0084	2.773e-06	0.03578
rs12129806	1	172146648	A	G	0.0396	0.0084	2.577e-06	0.03478
rs61807788	1	172147974	T	C	-0.0396	0.0084	2.673e-06	0.03527
rs10489297	1	172149515	T	G	-0.0395	0.0084	2.764e-06	0.03193
rs12123837	1	172153897	T	C	-0.0389	0.0084	3.848e-06	0.04056
rs12126381	1	172157342	A	T	-0.039	0.0084	3.79e-06	0.03945
rs56138708	1	172157871	T	C	0.039	0.0084	3.656e-06	0.03891
rs11484597	1	172164696	A	G	-0.0389	0.0084	3.93e-06	0.04
rs4394690	1	172166210	C	G	0.039	0.0084	3.79e-06	0.03945
rs10911257	1	172166548	T	C	0.0377	0.0081	3.22e-06	0.002439
rs59760198	1	172167002	T	C	0.0378	0.0081	2.986e-06	0.002344
rs2209098	1	172167226	T	C	-0.039	0.0084	3.656e-06	0.03891
rs10911270	1	172170806	T	C	0.0389	0.0084	3.93e-06	0.04
rs12135520	1	172171456	A	T	-0.0386	0.0084	4.705e-06	0.04286
rs11589142	1	172172467	A	C	0.0392	0.0084	3.4e-06	0.03784
rs2421990	1	172173629	T	C	0.0387	0.0084	4.313e-06	0.04056
rs2421991	1	172173718	T	C	0.0386	0.0084	4.732e-06	0.04112
rs7535241	1	172174596	A	G	0.0387	0.0084	4.379e-06	0.0417
rs55935473	1	172175590	T	G	-0.0388	0.0084	4.224e-06	0.04112
rs10489293	1	172186787	T	G	-0.0387	0.0088	1.026e-05	0.1055
rs17277372	1	172187474	A	G	-0.0395	0.0088	6.662e-06	0.09096
rs7519417	1	204449952	T	C	-0.0404	0.0093	1.272e-05	0.1553
rs10900590	1	204451086	T	C	0.0399	0.0093	1.629e-05	0.1644
rs4951382	1	204451495	T	C	-0.0404	0.0093	1.297e-05	0.1707
rs10793763	1	204453693	T	C	0.0403	0.0093	1.386e-05	0.1723
rs11240749	1	204453784	A	C	-0.04	0.0093	1.578e-05	0.166
rs4951386	1	204454547	A	G	-0.0399	0.0093	1.655e-05	0.1614
rs2926536	1	204456983	T	G	0.0431	0.0096	7.091e-06	0.0547
rs2926533	1	204480742	A	T	-0.041	0.0095	1.649e-05	0.03898
rs4951392	1	204484617	C	G	-0.041	0.0095	1.597e-05	0.03944
rs4951712	1	211219245	T	C	0.0355	0.0079	6.585e-06	0.9853
rs12122529	1	211222788	T	C	-0.035	0.0079	8.736e-06	0.9951
rs4486506	1	211222937	C	G	0.037	0.008	3.537e-06	0.8316
rs4364937	1	211223241	A	G	-0.0368	0.008	3.902e-06	0.8364
rs10863875	1	211224433	A	G	-0.0369	0.008	3.619e-06	0.8269
rs4072301	1	211225288	T	C	-0.0369	0.008	3.673e-06	0.8364
rs56087197	1	211227221	A	G	0.0354	0.0081	1.137e-05	0.8802
rs12127815	1	211227580	A	C	-0.037	0.008	3.565e-06	0.8174
rs11119671	1	211228433	A	G	-0.0369	0.008	3.647e-06	0.8127
rs11119672	1	211228477	T	C	-0.0369	0.008	3.702e-06	0.8222
rs6540652	1	211230021	A	G	-0.0369	0.008	3.621e-06	0.7893
rs1832430	1	211232350	C	G	0.036	0.008	7.392e-06	0.678
rs11119674	1	211235181	A	G	0.0371	0.008	3.638e-06	0.7704
rs4391724	1	211239550	A	C	-0.0378	0.008	2.092e-06	0.6443
rs4628570	1	211239659	T	C	-0.0379	0.008	2.013e-06	0.64
rs6540656	1	211241450	T	C	-0.0363	0.008	5.268e-06	0.8364
rs11119675	1	211241891	T	C	-0.0372	0.008	3.159e-06	0.7799
rs10863876	1	211242360	T	C	0.0355	0.008	8.576e-06	0.808
rs12123209	1	211248380	T	G	0.0343	0.0079	1.247e-05	0.9064
rs946143	1	211258161	T	C	0.0347	0.0078	8.646e-06	0.8522
rs6701088	1	211270078	T	C	0.0353	0.0078	6.335e-06	0.7609
rs4373806	1	211270450	A	T	0.0353	0.0078	6.335e-06	0.7609
rs9645357	1	211272323	T	C	0.0354	0.0078	5.963e-06	0.7609
rs4090304	1	211272467	T	G	0.0354	0.0078	5.963e-06	0.7609
rs6687686	1	211275293	T	C	-0.0349	0.0079	9.557e-06	0.8728
rs4149909	1	242023898	A	G	-0.1353	0.0237	1.122e-08	0.4515
rs72755295	1	242034263	A	G	-0.1254	0.0233	7.272e-08	0.3098
rs12131999	1	244314860	A	G	0.0705	0.0113	4.339e-10	0.2696
rs2183478	1	244314952	A	G	-0.0766	0.0112	7.58e-12	0.4729
rs58307471	1	244315750	A	C	-0.0566	0.0124	4.888e-06	0.3219
rs12745147	1	244364293	T	C	-0.0439	0.0094	3.318e-06	0.2778
rs871141	1	244376500	A	C	-0.0404	0.0087	3.242e-06	0.0006308
rs1888292	1	244377067	A	T	-0.0373	0.0084	9.778e-06	0.0001998
rs10737892	1	244377774	T	G	-0.0373	0.0084	9.687e-06	0.0001865
rs7522710	1	244377850	T	C	0.0364	0.0084	1.573e-05	0.000138
rs6587757	1	249128317	A	T	-0.0515	0.0106	1.134e-06	0.7463
rs6684471	1	249139233	A	G	0.0411	0.0087	2.335e-06	0.5167
rs4926499	1	249155909	C	G	0.057	0.0109	1.862e-07	0.5145
rs4399196	1	249171879	T	C	0.0469	0.009	2.159e-07	0.3981
rs12071510	1	249172187	T	G	0.0413	0.0085	1.27e-06	0.344
rs6697193	1	249182887	T	C	-0.0571	0.0113	4.212e-07	0.8177
rs4335411	1	249191706	A	G	0.0632	0.0107	3.558e-09	0.1961
rs7536216	1	249200985	A	G	0.0647	0.0116	2.391e-08	0.9282
rs7544246	1	249201268	A	G	-0.0464	0.0106	1.285e-05	0.4714
rs9423948	10	5742491	A	G	-0.0343	0.0079	1.478e-05	0.917
rs10737013	10	5746772	C	G	0.0356	0.0079	6.544e-06	0.5418
rs10795515	10	5760482	A	G	-0.0343	0.0079	1.395e-05	0.6395
rs10795520	10	5764160	A	G	-0.0346	0.0079	1.222e-05	0.6707
rs1317420	10	5767514	A	G	-0.035	0.0079	9.283e-06	0.6395
rs10737019	10	5783733	A	G	-0.0345	0.0079	1.254e-05	0.5216
rs7100576	10	5784649	A	G	-0.0347	0.0079	1.168e-05	0.5296
rs7913067	10	5787305	A	G	-0.0345	0.0079	1.311e-05	0.5296
rs2246399	10	5799286	A	T	0.0354	0.0079	8.097e-06	0.556
rs2380199	10	5803689	T	C	-0.0359	0.0079	5.524e-06	0.2781
rs10905137	10	5803898	A	G	-0.0346	0.0079	1.233e-05	0.55
rs10737021	10	5824757	A	G	-0.0348	0.008	1.321e-05	0.7231
rs10159545	10	21766969	C	G	-0.0358	0.0082	1.329e-05	0.8171
rs874149	10	21768560	A	G	-0.0388	0.0082	2.057e-06	0.7661
rs10828246	10	21769216	T	C	-0.0387	0.0082	2.177e-06	0.8026
rs9732777	10	21771350	T	C	-0.0387	0.0082	2.225e-06	0.739
rs5011832	10	21782842	T	C	-0.0402	0.0081	7.303e-07	0.7789
rs12770228	10	21783634	A	G	0.0484	0.0084	7.143e-09	0.9861
rs35106872	10	21783752	A	G	-0.0379	0.0082	3.407e-06	0.8817
rs12357321	10	21790476	A	G	0.0469	0.0085	3.355e-08	0.8603
rs11012725	10	21793824	T	C	0.0402	0.0082	9.254e-07	0.8636
rs11012726	10	21797272	T	C	-0.0475	0.0085	2.172e-08	0.3327
rs946711	10	21806832	A	C	-0.0528	0.0084	2.68e-10	0.8893
rs11012730	10	21811487	A	G	0.0402	0.0082	1.059e-06	0.8272
rs12253527	10	21819824	A	G	0.0436	0.0084	1.995e-07	0.4599
rs7084454	10	21821274	A	G	0.0509	0.0084	1.388e-09	0.4941
rs12251016	10	21821918	A	T	-0.0444	0.0083	8.699e-08	0.309
rs10828247	10	21822856	A	G	-0.044	0.0083	1.107e-07	0.3062
rs10828248	10	21824619	A	G	-0.0445	0.0083	8.581e-08	0.3827
rs10828249	10	21824727	A	G	0.0447	0.0083	6.72e-08	0.3406
rs1802669	10	21827796	A	G	0.0457	0.0083	3.708e-08	0.5489
rs12779865	10	21829162	T	C	-0.0501	0.0084	2.241e-09	0.3069
rs11012732	10	21830104	A	G	-0.0498	0.0084	2.919e-09	0.3041
rs7098100	10	21834536	A	G	0.0448	0.0083	7.178e-08	0.4959
rs10828250	10	21847178	C	G	-0.0492	0.0085	5.76e-09	0.4327
rs11012737	10	21849769	A	G	0.0497	0.0085	4.222e-09	0.4566
rs10828252	10	21856475	T	G	0.0537	0.0085	3.152e-10	0.5508
rs12784277	10	21857150	C	G	-0.053	0.0085	4.729e-10	0.5117
rs61850044	10	21859585	A	G	-0.0507	0.0084	1.838e-09	0.4042
rs7894565	10	21872913	T	C	-0.0497	0.011	6.075e-06	0.3908
rs7905967	10	21873295	T	G	0.0479	0.0085	1.751e-08	0.3733
rs11012746	10	21874370	A	C	-0.0591	0.0109	6.327e-08	0.4381
rs6482188	10	21876939	A	C	0.0519	0.0085	1.124e-09	0.4741
rs35587371	10	21878144	A	T	0.0485	0.0085	9.844e-09	0.4294
rs12783517	10	21878407	T	C	0.0484	0.0085	1.028e-08	0.3999
rs10828256	10	21883988	A	T	0.0534	0.0085	2.665e-10	0.5708
rs11592565	10	21884471	A	G	-0.0534	0.0085	2.796e-10	0.5669
rs12217370	10	21884731	A	G	-0.0525	0.012	1.17e-05	0.2598
rs12356674	10	21889083	T	G	0.0499	0.0086	7.709e-09	0.9243
rs6482189	10	21889138	A	G	0.037	0.0084	1.024e-05	0.8761
rs11012753	10	21896820	T	C	0.0491	0.0086	1.361e-08	0.9644
rs1243185	10	21902587	A	T	0.0535	0.0085	3.147e-10	0.5877
rs1243187	10	21907016	T	C	-0.0498	0.0084	3.494e-09	0.4936
rs1270799	10	21907423	T	G	-0.0435	0.0086	3.662e-07	0.7515
rs1243188	10	21908803	T	C	-0.0446	0.0086	2.01e-07	0.7525
rs2026092	10	21911657	A	G	0.0536	0.0085	3.304e-10	0.5471
rs1243179	10	21912579	A	G	-0.0498	0.0084	3.52e-09	0.4756
rs1243180	10	21915619	A	T	0.0537	0.0085	2.826e-10	0.5529
rs1243182	10	21916728	T	C	0.0416	0.0085	1.007e-06	0.9051
rs34600782	10	21922812	A	G	-0.0828	0.0178	3.45e-06	0.9143
rs10828258	10	21929734	A	G	-0.0494	0.0084	3.72e-09	0.4848
rs1243184	10	21931937	T	C	-0.0493	0.0084	4.072e-09	0.4777
rs1243189	10	21935248	A	G	-0.0495	0.0084	3.462e-09	0.4564
rs1269454	10	21937919	A	G	0.0484	0.0086	2.032e-08	0.884
rs2183271	10	21957229	T	C	-0.0411	0.0082	5.214e-07	0.4335
rs16921893	10	21961864	C	G	0.0506	0.0109	3.714e-06	0.7287
rs1243194	10	21980514	A	G	0.0474	0.0086	4.21e-08	0.845
rs1243192	10	21983960	A	C	0.054	0.0085	2.391e-10	0.4954
rs4748761	10	21989245	A	G	0.0527	0.0085	6.606e-10	0.57
rs10828264	10	22017545	A	G	0.0359	0.0083	1.495e-05	0.6069
rs2050905	10	22027644	A	G	-0.0351	0.008	1.246e-05	0.7075
rs6482190	10	22037809	A	G	0.0438	0.009	1.081e-06	0.8917
rs10740991	10	22058137	C	G	-0.0416	0.0087	1.805e-06	0.8375
rs10508639	10	22089004	T	C	0.0428	0.0089	1.496e-06	0.9134
rs10828266	10	22098701	A	G	0.0388	0.0087	8.47e-06	0.8375
rs11012794	10	22105035	A	G	0.0385	0.0087	8.888e-06	0.9291
rs806774	10	22114427	A	T	0.0397	0.0087	5.298e-06	0.9161
rs2666773	10	22123768	A	T	0.0375	0.0087	1.661e-05	0.8986
rs2793353	10	22145688	A	G	0.0388	0.0088	9.789e-06	0.8684
rs2666764	10	22150711	A	G	0.0401	0.0088	5.419e-06	0.9782
rs792453	10	22154208	T	C	0.0377	0.0087	1.643e-05	0.8382
rs792454	10	22191381	A	C	0.0393	0.0088	8.212e-06	0.952
rs2666768	10	22201558	C	G	0.0399	0.0088	6.091e-06	0.8394
rs2666782	10	22212556	A	G	0.0395	0.0089	8.511e-06	0.9348
rs2807979	10	22213104	T	C	0.0393	0.0088	8.442e-06	0.9345
rs2807984	10	22218941	A	G	0.0391	0.0088	9.075e-06	0.9389
rs2807985	10	22230474	A	C	-0.0392	0.0088	8.698e-06	0.8825
rs2666772	10	22233087	T	C	-0.0386	0.0088	1.173e-05	0.9258
rs2807986	10	22233793	A	T	0.0395	0.0088	7.36e-06	0.9041
rs2807987	10	22239952	A	G	-0.0411	0.0088	3.195e-06	0.9345
rs2941733	10	22241656	T	C	0.0398	0.0088	5.579e-06	0.9559
rs2666776	10	22241988	T	C	-0.0402	0.0088	4.52e-06	0.9428
rs2666754	10	22243072	A	G	-0.0405	0.0087	3.492e-06	0.9823
rs2666757	10	22245299	A	C	-0.0397	0.0087	5.239e-06	0.9779
rs2998361	10	22245923	T	C	0.0411	0.0088	3.168e-06	0.9563
rs2998360	10	22246114	T	C	0.0408	0.0088	3.661e-06	0.952
rs2859622	10	22248424	T	C	-0.0398	0.0087	5.137e-06	0.8289
rs2807966	10	22248553	A	G	-0.0393	0.0087	6.524e-06	0.8592
rs2807968	10	22252089	T	C	-0.0412	0.0087	2.242e-06	0.9337
rs2666759	10	22254978	A	T	0.0388	0.0088	1.084e-05	0.9738
rs10764328	10	22271669	A	C	-0.0427	0.0086	6.433e-07	0.4594
rs7075508	10	22273531	T	C	-0.0379	0.0087	1.425e-05	0.7763
rs4146689	10	22276819	A	C	0.0383	0.0088	1.468e-05	0.8359
rs7089656	10	22284140	T	G	0.0389	0.0088	1.005e-05	0.8911
rs4364959	10	22285371	T	C	-0.0392	0.0088	8.098e-06	0.8906
rs12571634	10	22287722	T	C	0.0392	0.0088	8.51e-06	0.9128
rs4748779	10	22288132	T	C	-0.0391	0.0088	8.971e-06	0.9128
rs796075	10	31910937	A	G	-0.0511	0.0084	1.098e-09	0.1544
rs16932483	10	31912104	T	C	-0.0453	0.0081	2.717e-08	0.6009
rs11008551	10	31913890	T	G	-0.0678	0.0094	5.715e-13	0.6244
rs11008552	10	31914414	A	G	0.0677	0.0094	6.13e-13	0.6583
rs11008553	10	31915112	A	T	-0.0677	0.0094	6.406e-13	0.6545
rs11008555	10	31915942	A	G	-0.0675	0.0094	7.641e-13	0.6394
rs4749689	10	31917344	A	C	-0.0454	0.0081	2.214e-08	0.6724
rs17295710	10	31917884	A	T	-0.0673	0.0094	8.717e-13	0.6281
rs796084	10	31918096	A	G	-0.0454	0.0081	2.18e-08	0.6375
rs57121865	10	31918108	T	C	0.0672	0.0094	9.516e-13	0.6207
rs796083	10	31919602	T	C	-0.0462	0.0081	1.108e-08	0.3438
rs796082	10	31920291	A	G	0.0455	0.0081	2.06e-08	0.6505
rs796081	10	31922272	T	C	0.0477	0.0082	6.159e-09	0.3586
rs796080	10	31922285	T	G	0.0476	0.0082	6.72e-09	0.3524
rs55803847	10	31922433	A	C	-0.0674	0.0094	6.458e-13	0.6344
rs11008557	10	31922884	T	G	-0.0672	0.0094	7.061e-13	0.6269
rs10430571	10	31923641	C	G	0.0671	0.0094	7.718e-13	0.6194
rs7100921	10	31927348	A	G	0.045	0.0081	2.544e-08	0.619
rs1761384	10	31928603	C	G	-0.0456	0.0081	1.653e-08	0.6624
rs112301962	10	31930041	A	G	0.063	0.0126	5.74e-07	0.1606
rs11008560	10	31931112	T	C	-0.0671	0.0093	6.024e-13	0.6145
rs1341604	10	31932369	T	G	-0.0671	0.0093	6.228e-13	0.6182
rs703069	10	31933997	A	C	-0.0422	0.008	1.456e-07	0.8171
rs1888084	10	31934623	T	C	-0.0426	0.008	1.112e-07	0.7935
rs880901	10	31934765	A	G	0.0425	0.008	1.159e-07	0.7888
rs11815055	10	31935360	A	G	-0.067	0.0093	6.75e-13	0.5923
rs2887854	10	31936444	A	G	-0.0669	0.0093	7.061e-13	0.5887
rs11008562	10	31936601	T	C	0.0667	0.0093	8.842e-13	0.5705
rs11008563	10	31936964	A	G	-0.0671	0.0093	6.452e-13	0.596
rs11008564	10	31936967	A	G	-0.067	0.0093	6.75e-13	0.5923
rs11008565	10	31937136	A	G	0.0668	0.0093	7.727e-13	0.5814
rs72784759	10	31937333	T	C	-0.0665	0.0093	9.672e-13	0.5633
rs72784760	10	31937336	C	G	-0.0668	0.0093	7.727e-13	0.5814
rs72784764	10	31937364	T	C	0.0667	0.0093	8.842e-13	0.5705
rs11008566	10	31937747	A	G	-0.0669	0.0093	7.061e-13	0.5887
rs11008567	10	31938201	T	G	-0.0668	0.0093	8.082e-13	0.5778
rs11008568	10	31940256	A	C	0.0666	0.0093	7.001e-13	0.5584
rs2480550	10	31940529	A	T	0.0422	0.008	1.424e-07	0.7655
rs796148	10	31941794	T	C	-0.0425	0.008	1.208e-07	0.7842
rs10826973	10	31943331	A	G	0.0666	0.0093	7.39e-13	0.5728
rs1342693	10	31944631	A	G	-0.0639	0.0117	4.911e-08	0.282
rs11008572	10	31947877	T	G	-0.0668	0.0093	6.365e-13	0.591
rs11591307	10	31949411	A	G	-0.0664	0.0093	8.094e-13	0.5656
rs11593045	10	31952175	T	C	-0.0659	0.0093	1.202e-12	0.5407
rs796142	10	31953554	A	C	0.0429	0.008	9.228e-08	0.7378
rs7090544	10	31955015	A	G	0.0675	0.0093	3.637e-13	0.5477
rs11008578	10	31955906	A	G	-0.0673	0.0093	4.264e-13	0.5477
rs12220043	10	31957447	A	T	0.0676	0.0093	4.214e-13	0.5669
rs796139	10	31958674	T	C	0.0424	0.008	1.305e-07	0.6924
rs796138	10	31960363	A	T	-0.0422	0.008	1.452e-07	0.7104
rs796136	10	31960499	A	C	0.0433	0.008	6.982e-08	0.635
rs72784777	10	31960887	A	G	-0.0673	0.0093	4.194e-13	0.5801
rs1775436	10	31964225	A	C	0.0421	0.008	1.513e-07	0.7059
rs796132	10	31964571	T	G	0.0421	0.008	1.576e-07	0.7014
rs796130	10	31966507	A	G	0.042	0.008	1.642e-07	0.6969
rs72784785	10	31967848	T	C	0.0674	0.0093	3.699e-13	0.5837
rs796127	10	31968729	T	C	-0.0422	0.008	1.473e-07	0.7014
rs796126	10	31968759	T	C	-0.0422	0.008	1.491e-07	0.715
rs10508765	10	31968783	A	G	0.0672	0.0093	4.523e-13	0.6058
rs796125	10	31968962	T	C	-0.0422	0.008	1.473e-07	0.7014
rs796124	10	31970081	T	C	0.0419	0.008	1.757e-07	0.6969
rs17229970	10	31970401	A	G	0.0671	0.0093	4.656e-13	0.5656
rs2887853	10	31972930	T	C	-0.0657	0.0092	8.786e-13	0.4437
rs796120	10	31973380	T	G	0.0385	0.0079	9.733e-07	0.5526
rs2488384	10	31973767	T	C	-0.0386	0.0079	9.122e-07	0.5526
rs9416979	10	31974827	A	G	0.0373	0.0079	2.49e-06	0.254
rs11593009	10	31974946	A	T	0.0648	0.0092	2.295e-12	0.4581
rs1418636	10	31975063	A	G	-0.0379	0.0079	1.436e-06	0.4504
rs1418635	10	31975163	T	C	-0.0382	0.0079	1.178e-06	0.4692
rs1418634	10	31975192	A	G	-0.0419	0.0079	1.132e-07	0.1643
rs10400014	10	31975293	A	C	0.0551	0.0088	4.562e-10	0.9286
rs1329809	10	31975749	T	G	0.0411	0.0079	1.929e-07	0.168
rs1329808	10	31975914	C	G	0.0415	0.0079	1.492e-07	0.1643
rs1329807	10	31975956	T	C	0.0416	0.0079	1.454e-07	0.1624
rs10826976	10	31977574	T	C	0.0386	0.0079	1.025e-06	0.5216
rs796156	10	31979399	T	C	0.0392	0.0079	7.68e-07	0.1695
rs1087932	10	31980114	A	G	0.0461	0.0103	8.09e-06	0.1944
rs10826977	10	31981690	A	G	-0.0585	0.0093	3.507e-10	0.2309
rs796157	10	31982085	A	G	0.0363	0.0079	4.801e-06	0.115
rs11813819	10	31982396	A	G	-0.0624	0.0094	2.455e-11	0.4131
rs796158	10	31982792	T	G	-0.0365	0.008	4.388e-06	0.1978
rs796159	10	31982953	T	C	-0.0367	0.008	3.979e-06	0.1999
rs10826978	10	31984606	T	C	0.0563	0.0116	1.125e-06	0.02996
rs1087929	10	31985179	T	C	-0.0468	0.0081	8.781e-09	0.1111
rs796153	10	31985518	A	G	0.0469	0.0081	8.545e-09	0.1098
rs112058299	10	31985752	A	C	-0.0559	0.0116	1.427e-06	0.0276
rs10826979	10	31987246	T	C	0.0523	0.0117	7.687e-06	0.05181
rs11817850	10	31987840	A	T	0.0526	0.0117	7.484e-06	0.0535
rs11593212	10	74028706	T	C	-0.0484	0.0111	1.252e-05	0.6233
rs6480612	10	74044792	A	G	0.0463	0.0103	6.748e-06	0.213
rs7908857	10	74086103	A	G	0.0485	0.0105	3.958e-06	0.2724
rs9415062	10	74086265	A	G	-0.0484	0.0105	4.078e-06	0.2685
rs9416015	10	74090617	T	G	-0.05	0.0105	1.908e-06	0.3628
rs9415065	10	74090639	A	G	-0.0478	0.0106	6.026e-06	0.2568
rs11000273	10	74129784	A	G	-0.0464	0.0106	1.133e-05	0.4003
rs10823917	10	74136946	C	G	0.0373	0.0081	4.583e-06	0.1194
rs7067565	10	74137774	A	G	0.0383	0.0081	2.389e-06	0.1295
rs7090153	10	74138489	T	C	0.0383	0.0081	2.389e-06	0.1295
rs4322309	10	74138665	A	T	-0.036	0.0081	9.834e-06	0.1098
rs11000276	10	74139200	T	G	0.0382	0.0081	2.477e-06	0.128
rs11000277	10	74139683	T	C	0.0384	0.0081	2.222e-06	0.1326
rs11593719	10	74140000	A	T	-0.0384	0.0081	2.248e-06	0.1295
rs7903091	10	74141039	T	C	0.0374	0.0081	4.187e-06	0.1163
rs12777437	10	74141852	T	C	-0.0384	0.0081	2.304e-06	0.131
rs11000279	10	74142143	T	C	0.0384	0.0081	2.248e-06	0.1295
rs11000280	10	74142159	T	C	-0.0383	0.0081	2.417e-06	0.1265
rs4350287	10	74142952	T	C	0.0359	0.0081	1.053e-05	0.1071
rs7070518	10	74143137	A	G	-0.0374	0.0081	4.19e-06	0.1235
rs11000282	10	74144842	C	G	-0.0381	0.0081	2.413e-06	0.125
rs9664616	10	74145346	A	T	-0.0373	0.0081	3.905e-06	0.1327
rs10823918	10	74146932	T	G	-0.0373	0.0081	3.905e-06	0.1327
rs10762515	10	74147400	T	C	-0.0381	0.0081	2.413e-06	0.125
rs4623817	10	74148130	A	G	0.0363	0.0081	7.044e-06	0.125
rs9663479	10	74149236	T	G	0.038	0.0081	2.503e-06	0.1235
rs9663480	10	74149244	T	C	0.0379	0.0081	2.596e-06	0.1221
rs12357282	10	74149787	A	G	0.038	0.0081	2.503e-06	0.1235
rs12762148	10	74149857	T	C	-0.0373	0.0081	3.905e-06	0.1327
rs7094058	10	74151574	T	C	-0.0378	0.0081	2.793e-06	0.1192
rs7081900	10	74151885	T	C	0.0363	0.0081	6.965e-06	0.1206
rs7082028	10	74151947	T	G	0.0381	0.0081	2.413e-06	0.125
rs12778141	10	74152283	T	C	0.0366	0.0081	5.638e-06	0.1296
rs6480619	10	74153278	A	G	-0.0362	0.0081	7.214e-06	0.1192
rs28840397	10	74154894	A	G	0.0368	0.0081	5.022e-06	0.1081
rs11000286	10	74158593	T	C	0.0399	0.0081	7.676e-07	0.1311
rs11000287	10	74159165	T	C	-0.0379	0.0081	2.596e-06	0.1221
rs10823919	10	74159776	C	G	0.0379	0.0081	2.596e-06	0.1221
rs10823920	10	74161285	A	G	0.0365	0.0081	6.268e-06	0.125
rs7910744	10	74162204	A	C	0.037	0.0081	4.677e-06	0.1108
rs7075517	10	74163040	T	C	0.0378	0.0081	2.896e-06	0.1177
rs11000289	10	74163894	T	C	-0.0379	0.0081	2.596e-06	0.1221
rs11000291	10	74164242	T	G	0.0379	0.0081	2.596e-06	0.1221
rs7909498	10	74165198	T	C	0.0364	0.0081	7.343e-06	0.122
rs12783613	10	74165815	A	T	-0.0378	0.0081	2.793e-06	0.1192
rs1977683	10	74168136	A	G	0.0371	0.0081	4.348e-06	0.128
rs1029207	10	74169872	T	C	0.0371	0.0081	4.296e-06	0.1311
rs7075632	10	74172286	T	C	-0.0369	0.0081	4.836e-06	0.1311
rs7904455	10	74172909	T	C	-0.0379	0.0081	2.693e-06	0.1206
rs6415906	10	74173379	T	C	0.0362	0.0081	7.47e-06	0.1177
rs10823921	10	74173864	A	G	-0.0378	0.0081	2.896e-06	0.1177
rs12354649	10	74174903	A	G	-0.0362	0.0081	7.47e-06	0.1177
rs1034289	10	74175415	T	C	0.0379	0.0081	2.693e-06	0.1206
rs7917682	10	74175883	A	C	0.0362	0.0081	7.382e-06	0.1206
rs7918099	10	74176218	A	G	0.0363	0.0081	6.965e-06	0.1206
rs12771888	10	74176311	A	G	-0.0364	0.0081	6.493e-06	0.1235
rs7922485	10	74177257	A	T	0.0362	0.0081	7.123e-06	0.1296
rs12779570	10	74177771	T	C	-0.0379	0.0081	2.596e-06	0.1221
rs11000293	10	74178677	T	C	-0.0363	0.0081	6.965e-06	0.1206
rs12357181	10	74179071	A	G	0.0362	0.0081	7.465e-06	0.125
rs12416491	10	74179814	T	C	-0.0363	0.0081	7.601e-06	0.1206
rs7072132	10	74179829	T	C	0.0365	0.0081	7.094e-06	0.1235
rs12411456	10	74180583	A	G	-0.0378	0.0081	2.896e-06	0.1177
rs12769094	10	74181058	C	G	0.0364	0.0081	7.174e-06	0.1206
rs1964176	10	74252718	T	C	0.0468	0.0105	9.091e-06	0.6387
rs7074407	10	74272480	C	G	0.0467	0.0106	1.069e-05	0.6518
rs2065809	10	74284940	A	G	-0.0544	0.0113	1.576e-06	0.4569
rs6480625	10	74296116	A	T	0.0467	0.0106	1.027e-05	0.6443
rs3000958	10	74366283	A	T	-0.0466	0.0106	1.035e-05	0.6558
rs3000965	10	74379601	T	C	0.0462	0.0105	1.076e-05	0.6173
rs3000969	10	74380694	T	C	0.0368	0.0084	1.21e-05	0.4626
rs3009553	10	74462808	T	C	0.0353	0.0082	1.553e-05	0.1177
rs2121095	10	74533652	T	G	-0.0351	0.0082	1.709e-05	0.147
rs11000425	10	74598947	T	C	-0.0353	0.0082	1.514e-05	0.1504
rs12773264	10	74621874	C	G	-0.0355	0.0082	1.499e-05	0.1558
rs3750736	10	74671611	T	C	0.0364	0.0084	1.604e-05	0.1197
rs11000468	10	74711376	T	C	0.0394	0.0088	7.551e-06	0.2332
rs2637251	10	78284024	T	C	0.0348	0.008	1.3e-05	0.7455
rs1907303	10	78309094	T	C	-0.0346	0.008	1.707e-05	0.7419
rs148803559	10	78630102	T	C	0.1208	0.0268	6.445e-06	0.4422
rs2082415	10	78644260	T	G	0.0451	0.0081	2.8e-08	0.46
rs999951	10	90036367	C	G	-0.041	0.0094	1.348e-05	0.4773
rs7094781	10	90036912	A	G	0.0407	0.0094	1.504e-05	0.471
rs10887801	10	90079714	T	G	0.0339	0.0079	1.637e-05	0.8917
rs1582784	10	90082746	A	C	0.0338	0.0079	1.647e-05	0.9803
rs10887804	10	90089426	T	C	-0.035	0.0079	8.56e-06	0.9655
rs1426619	10	90091540	T	C	0.0359	0.0079	4.798e-06	0.9655
rs1648520	10	90143657	T	C	0.0406	0.008	4.072e-07	0.6701
rs796945	10	90150837	T	C	-0.037	0.0081	4.994e-06	0.686
rs792234	10	90151021	A	G	0.0361	0.0081	7.522e-06	0.4781
rs1067840	10	90152140	A	T	0.0347	0.0081	1.705e-05	0.7447
rs792235	10	90152369	A	G	0.0364	0.008	5.117e-06	0.774
rs10887813	10	90155155	T	G	0.0361	0.0079	4.856e-06	0.6484
rs811558	10	90156383	T	C	0.0377	0.0079	1.904e-06	0.8678
rs1935584	10	90156854	A	C	0.036	0.008	6.36e-06	0.7185
rs2488270	10	90157930	T	C	-0.0365	0.0079	3.883e-06	0.7627
rs1617881	10	90158608	T	C	-0.0365	0.0079	3.883e-06	0.7627
rs2433340	10	90160023	A	G	0.0375	0.008	2.561e-06	0.927
rs792230	10	90160392	T	C	-0.0375	0.0079	2.15e-06	0.8437
rs1342451	10	90164478	A	C	-0.0375	0.0079	2.15e-06	0.8437
rs792205	10	90166989	T	C	-0.0375	0.0079	2.069e-06	0.8388
rs792207	10	90167065	A	C	0.0351	0.008	1.044e-05	0.6826
rs792208	10	90167311	C	G	0.035	0.008	1.324e-05	0.7576
rs813782	10	90168189	T	G	0.036	0.008	6.36e-06	0.7185
rs792209	10	90168367	T	C	-0.0376	0.0079	1.705e-06	0.8334
rs792211	10	90172212	T	G	-0.0361	0.008	6.015e-06	0.7415
rs814242	10	90173536	A	G	0.0361	0.008	5.858e-06	0.7231
rs792212	10	90174153	T	C	-0.0377	0.0079	1.64e-06	0.8286
rs792213	10	90174202	A	C	0.035	0.008	1.1e-05	0.6603
rs792214	10	90174582	C	G	-0.0362	0.008	5.725e-06	0.7276
rs792215	10	90175306	A	C	0.035	0.008	1.324e-05	0.7576
rs806694	10	90175462	T	C	0.036	0.008	6.53e-06	0.7368
rs4933480	10	90177034	A	T	-0.0347	0.008	1.315e-05	0.6826
rs10736351	10	90177991	T	C	0.035	0.008	1.324e-05	0.7576
rs4934403	10	90179192	T	C	-0.0375	0.0079	1.773e-06	0.8382
rs6586132	10	90182467	T	G	0.0376	0.008	2.476e-06	0.9464
rs7907732	10	90182764	T	C	0.0374	0.008	2.827e-06	0.9318
rs10887817	10	90182963	A	G	-0.0349	0.0079	1.023e-05	0.668
rs7918921	10	90183038	A	G	-0.0376	0.0079	1.731e-06	0.8431
rs10887818	10	90183102	T	C	-0.0375	0.0079	1.773e-06	0.8382
rs4934404	10	90185847	T	G	-0.035	0.008	1.306e-05	0.7484
rs7921352	10	90186123	T	C	0.0352	0.008	1.122e-05	0.6851
rs10788598	10	90187112	A	G	0.0347	0.008	1.54e-05	0.7256
rs10788599	10	90187924	A	G	-0.0348	0.008	1.487e-05	0.721
rs7909697	10	90187967	A	G	-0.0346	0.008	1.595e-05	0.7301
rs7910594	10	90188027	C	G	0.0346	0.008	1.595e-05	0.7301
rs10788600	10	90190619	T	C	0.0347	0.008	1.54e-05	0.7256
rs7911996	10	90190949	T	C	0.0347	0.008	1.507e-05	0.7301
rs10887821	10	90199209	T	C	0.0353	0.008	1.068e-05	0.6718
rs2096194	10	90201642	A	G	-0.035	0.008	1.313e-05	0.6763
rs4606392	10	90203479	A	T	0.0351	0.008	1.191e-05	0.6499
rs7922551	10	90203900	T	C	0.0351	0.008	1.251e-05	0.663
rs4509673	10	90204726	T	C	0.0353	0.008	1.106e-05	0.6763
rs2872092	10	90204887	T	C	0.0351	0.008	1.188e-05	0.6851
rs10736352	10	90206298	T	C	0.0349	0.008	1.242e-05	0.7292
rs10749589	10	90208772	A	G	0.0356	0.008	8.166e-06	0.684
rs10788602	10	90208940	A	T	-0.0354	0.008	1.008e-05	0.6718
rs10887823	10	90210183	A	G	0.0352	0.008	1.165e-05	0.6543
rs1935579	10	90210511	A	G	-0.0353	0.008	1.085e-05	0.6456
rs10749590	10	90211164	T	C	-0.035	0.008	1.317e-05	0.6412
rs10887824	10	90211230	A	G	0.035	0.008	1.271e-05	0.6369
rs7899828	10	90211815	A	T	0.0347	0.008	1.326e-05	0.6796
rs1342456	10	90214072	A	G	0.0349	0.008	1.394e-05	0.6412
rs10749591	10	90214279	A	T	-0.0349	0.008	1.394e-05	0.6412
rs6586139	10	90215629	T	C	0.0349	0.008	1.375e-05	0.6326
rs2312610	10	90216485	T	C	0.0349	0.008	1.346e-05	0.6369
rs4934411	10	90218338	C	G	-0.0344	0.008	1.617e-05	0.7337
rs61868670	10	97189377	T	C	-0.0731	0.0164	8e-06	0.9151
rs142389020	10	103020207	A	T	-0.1384	0.0316	1.209e-05	0.9744
rs187040148	10	103041038	T	C	0.1381	0.0315	1.18e-05	0.947
rs117951347	10	103069388	A	G	0.2121	0.0365	6.219e-09	0.4901
rs145195999	10	103129445	C	G	-0.2049	0.0367	2.354e-08	0.6663
rs144886778	10	103172524	A	G	-0.2102	0.0365	8.309e-09	0.5932
rs138837616	10	103238345	C	G	-0.2026	0.037	4.298e-08	0.3841
rs181172398	10	103260880	T	G	0.2044	0.0367	2.517e-08	0.643
rs189670179	10	103302593	T	G	0.2043	0.0367	2.546e-08	0.6372
rs187748828	10	103332988	A	G	0.2034	0.0367	3.006e-08	0.5761
rs186270782	10	103363095	T	C	0.2135	0.0372	9.435e-09	0.442
rs189195982	10	103486585	T	C	0.232	0.0368	2.778e-10	0.2851
rs76272065	10	103505141	A	G	0.2306	0.0366	3.125e-10	0.3022
rs151060751	10	103545812	A	G	0.2312	0.0367	2.856e-10	0.2855
rs185719461	10	103603540	T	C	0.2231	0.0355	3.479e-10	0.1708
rs117614908	10	103680447	C	G	-0.2281	0.0353	1.073e-10	0.3751
rs77005041	10	103692417	A	G	0.2258	0.0354	1.693e-10	0.3719
rs185533583	10	103720087	A	C	0.2288	0.0367	4.359e-10	0.2908
rs118023604	10	103811991	A	G	0.2281	0.0367	4.883e-10	0.2638
rs182869312	10	103830494	C	G	0.2291	0.0367	4.152e-10	0.2657
rs12414841	10	103912970	A	C	0.2382	0.0363	5.377e-11	0.5607
rs12412176	10	103913232	A	G	-0.2369	0.0369	1.293e-10	0.2428
rs147984410	10	103919610	T	G	-0.2355	0.0369	1.669e-10	0.2577
rs149904107	10	103941347	A	G	0.1772	0.0316	2.02e-08	0.5892
rs75450616	10	104044932	T	C	0.1623	0.0307	1.255e-07	0.7511
rs79386852	10	104105551	T	C	-0.1633	0.0316	2.379e-07	0.6005
rs148162060	10	104141298	A	G	0.2184	0.0366	2.334e-09	0.9043
rs116922992	10	104144449	A	G	0.1635	0.0307	1.011e-07	0.7339
rs17114540	10	104243065	A	G	0.1792	0.0304	3.603e-09	0.7941
rs79914695	10	104320448	T	C	0.2311	0.0454	3.518e-07	0.6146
rs145635512	10	104321365	A	G	0.2311	0.0454	3.514e-07	0.6139
rs118108415	10	104367852	A	G	0.1791	0.0304	3.652e-09	0.7981
rs193193703	10	104378525	T	C	0.2317	0.0348	2.911e-11	0.1361
rs77225337	10	104487415	T	C	0.2484	0.0445	2.357e-08	0.874
rs186275439	10	104499563	A	G	0.1827	0.0305	2.214e-09	0.7307
rs75731980	10	104548027	T	C	0.2109	0.0257	2.419e-16	0.8007
rs150728770	10	104585264	C	G	-0.2549	0.0537	2.052e-06	0.09386
rs17115125	10	104597132	T	C	0.1903	0.0304	3.611e-10	0.7421
rs185592795	10	104599707	T	G	0.2262	0.0479	2.35e-06	0.6369
rs17523050	10	104613945	T	C	-0.2084	0.0254	2.535e-16	0.5094
rs147889757	10	104632414	T	C	-0.2302	0.0474	1.227e-06	0.6427
rs139327758	10	104644912	A	G	0.1933	0.0304	2.092e-10	0.8243
rs149420057	10	104686792	A	G	-0.2437	0.0343	1.284e-12	0.3241
rs150459188	10	104707561	A	C	0.1935	0.0304	1.817e-10	0.7321
rs78602818	10	104708030	A	G	0.2116	0.0254	8.92e-17	0.5871
rs146834904	10	104714724	A	G	-0.1935	0.0304	1.817e-10	0.7321
rs75810873	10	104751570	A	G	-0.1962	0.0297	3.824e-11	0.5745
rs150707980	10	104799302	A	G	-0.2306	0.0474	1.154e-06	0.7065
rs190040897	10	104883127	T	C	-0.2283	0.0478	1.814e-06	0.6433
rs142961852	10	104900845	A	T	-0.1991	0.0304	5.454e-11	0.7104
rs193209788	10	104929630	T	C	-0.254	0.0352	4.979e-13	0.1706
rs186492234	10	104936815	C	G	0.2497	0.0345	4.816e-13	0.2345
rs150252039	10	104961575	T	C	0.2506	0.0344	3.42e-13	0.2947
rs138902801	10	104961982	T	C	0.1999	0.0303	4.36e-11	0.7715
rs141635448	10	105055855	A	G	0.2337	0.0474	8.028e-07	0.6852
rs185077376	10	105116736	A	C	0.2459	0.0345	9.601e-13	0.1606
rs145207272	10	105118118	A	T	0.1944	0.0303	1.379e-10	0.5657
rs76118965	10	105133686	A	G	-0.2174	0.0255	1.686e-17	0.8045
rs151081342	10	105193803	A	G	0.1982	0.0302	4.937e-11	0.814
rs11191713	10	105254437	T	C	-0.0684	0.0148	3.789e-06	0.0004907
rs180841058	10	105255447	A	G	0.2409	0.0469	2.88e-07	0.7268
rs185749878	10	105259311	A	T	0.273	0.0345	2.68e-15	0.3606
rs3014183	10	105274270	T	C	-0.0529	0.0122	1.342e-05	0.007693
rs146661435	10	105277988	A	AT	-0.138	0.0218	2.516e-10	0.7348
rs7068167	10	105293585	T	G	-0.0534	0.0106	4.665e-07	0.09758
rs180924020	10	105315226	C	G	0.2411	0.047	2.881e-07	0.6499
rs11191728	10	105323859	A	G	-0.2387	0.0466	2.956e-07	0.5536
rs149133165	10	105324129	A	G	0.3276	0.0382	1.085e-17	0.1059
rs11191731	10	105330397	A	C	0.0802	0.0172	3.101e-06	0.001234
rs79432554	10	105351690	C	G	-0.2418	0.0466	2.161e-07	0.7227
rs189269441	10	105366644	T	C	0.0674	0.0155	1.416e-05	0.08882
rs117568095	10	105372696	A	G	0.2246	0.0456	8.603e-07	0.1732
rs71931603	10	105375412	G	GT	0.085	0.0181	2.653e-06	0.7775
rs78339712	10	105387528	T	C	0.2409	0.0466	2.406e-07	0.7264
rs11191750	10	105388286	T	C	0.0472	0.0103	4.486e-06	0.08503
rs12415095	10	105388556	C	G	-0.0471	0.0103	4.72e-06	0.0833
rs180777473	10	105412923	A	G	0.3337	0.0386	5.323e-18	0.1698
rs73333353	10	105415859	A	G	0.2392	0.0467	2.938e-07	0.7006
rs199506764	10	105440046	T	TTA	0.3298	0.0384	9.301e-18	0.1037
rs142959056	10	105463553	G	GACAGT	0.3256	0.0309	4.875e-26	0.04757
rs923799	10	105467895	A	G	-0.0354	0.008	9.65e-06	0.006998
rs7394038	10	105471879	T	C	0.0346	0.008	1.338e-05	0.005522
rs10159838	10	105473937	A	G	-0.0346	0.008	1.375e-05	0.01183
rs146785690	10	105539006	A	G	-0.272	0.0338	9.046e-16	0.7619
rs743240	10	105579594	A	G	0.1789	0.0208	7.313e-18	2.831e-11
rs193097753	10	105585753	T	C	0.3553	0.0304	1.285e-31	0.1286
rs187895917	10	105603995	T	G	0.4043	0.0387	1.702e-25	0.08693
rs11191827	10	105609822	A	C	0.0909	0.0143	2.027e-10	0.5635
rs35202847	10	105611147	T	C	0.0883	0.0143	7.505e-10	0.6657
rs78381949	10	105612418	A	G	-0.0498	0.0089	1.895e-08	0.6461
rs61861137	10	105613383	A	G	0.0505	0.0087	5.246e-09	0.4078
rs61861138	10	105613417	A	G	-0.0506	0.0087	5.04e-09	0.411
rs4918065	10	105617578	T	C	0.057	0.0088	8.816e-11	0.1889
rs11191835	10	105621859	T	C	-0.041	0.008	2.611e-07	0.003741
rs17651279	10	105624780	A	G	-0.0498	0.0091	4.783e-08	0.4188
rs74233834	10	105628699	T	C	0.0497	0.0092	5.529e-08	0.3668
rs112938337	10	105628851	A	G	-0.0495	0.0092	6.354e-08	0.3962
rs75145846	10	105630054	C	G	-0.0493	0.0092	7.117e-08	0.3813
rs35623220	10	105631657	T	C	0.0856	0.013	4.815e-11	0.6215
rs79453661	10	105632631	A	T	0.0437	0.0097	6.338e-06	0.8694
rs182218101	10	105633582	T	C	-0.4119	0.039	4.863e-26	0.3644
rs10883936	10	105635537	T	C	0.0374	0.0081	4.454e-06	0.004166
rs2902638	10	105636989	T	C	0.0573	0.0088	6.804e-11	0.1655
rs34547036	10	105637026	T	C	0.0864	0.013	3.193e-11	0.6371
rs12573103	10	105639241	A	G	0.0482	0.0079	1.042e-09	0.5466
rs911547	10	105639421	A	G	-0.0758	0.0112	1.393e-11	0.9106
rs10748858	10	105639514	T	G	-0.0428	0.0081	1.183e-07	0.3487
rs11191841	10	105639611	T	C	0.0431	0.0079	3.988e-08	0.2683
rs192898677	10	105640300	A	G	0.3842	0.0582	4.141e-11	0.04065
rs7100920	10	105640978	T	C	-0.0428	0.0078	4.205e-08	0.294
rs2067832	10	105643134	A	G	-0.0427	0.0078	4.434e-08	0.2884
rs58543155	10	105643244	A	G	-0.0427	0.0078	4.403e-08	0.2969
rs34300861	10	105643332	A	C	0.0427	0.0078	4.318e-08	0.2912
rs61277100	10	105643352	A	G	0.0428	0.0078	4.205e-08	0.294
rs34887477	10	105643436	T	C	-0.0428	0.0078	4.205e-08	0.294
rs10786774	10	105644323	C	G	-0.0956	0.0135	1.691e-12	0.665
rs34379047	10	105644473	A	T	-0.097	0.0135	7.91e-13	0.738
rs4918067	10	105644636	A	C	0.0428	0.0078	4.095e-08	0.2969
rs4918068	10	105644736	T	G	0.0429	0.0078	3.988e-08	0.2997
rs11598840	10	105645181	A	G	0.0955	0.0135	1.442e-12	0.6746
rs9325507	10	105645622	T	C	-0.0428	0.0078	4.095e-08	0.2969
rs35223321	10	105646395	T	C	-0.0429	0.0078	3.836e-08	0.2884
rs3814220	10	105647300	A	G	0.0427	0.0078	4.403e-08	0.2969
rs11191843	10	105648651	C	G	-0.0427	0.0078	4.403e-08	0.2969
rs2273698	10	105649158	A	G	-0.0427	0.0078	4.403e-08	0.2969
rs11597399	10	105649752	T	C	0.0963	0.0135	1.186e-12	0.6675
rs11191846	10	105649813	A	G	0.0425	0.0078	5.186e-08	0.3026
rs10883940	10	105650598	A	G	-0.0426	0.0078	4.642e-08	0.2912
rs11191847	10	105650626	C	G	-0.0426	0.0078	4.733e-08	0.2969
rs10883941	10	105650782	T	C	-0.0426	0.0078	4.733e-08	0.2969
rs11191848	10	105650837	T	C	0.0426	0.0078	4.733e-08	0.2969
rs11191849	10	105650880	A	T	-0.0427	0.0078	4.521e-08	0.294
rs10883942	10	105651386	T	C	0.0426	0.0078	4.733e-08	0.2969
rs10883943	10	105651416	T	G	-0.0426	0.0078	4.733e-08	0.2969
rs1980653	10	105654164	A	G	0.0427	0.0078	4.403e-08	0.2969
rs35007589	10	105655228	T	C	0.096	0.0135	1.338e-12	0.6548
rs188848367	10	105655403	T	C	0.2456	0.0459	8.782e-08	0.298
rs1977230	10	105656616	A	G	-0.0924	0.0134	6.124e-12	0.5431
rs10786775	10	105657316	C	G	-0.0929	0.0134	4.698e-12	0.5291
rs2984131	10	105658088	T	C	-0.0949	0.0135	2.437e-12	0.5998
rs2902639	10	105658588	C	G	-0.0428	0.0078	4.017e-08	0.2912
rs3850671	10	105659387	T	C	0.0428	0.0078	4.258e-08	0.3084
rs2487999	10	105659826	T	C	0.0921	0.0134	7.099e-12	0.5085
rs2475215	10	105660702	T	C	0.0927	0.0135	6.251e-12	0.5254
rs11598018	10	105661315	A	C	-0.042	0.0079	8.636e-08	0.3312
rs10883948	10	105667552	T	G	-0.0419	0.0079	9.684e-08	0.3343
rs34685262	10	105668044	A	AG	0.1015	0.0226	6.768e-06	0.5814
rs2995264	10	105668843	A	G	-0.0946	0.0135	2.876e-12	0.6221
rs12765878	10	105669622	T	C	0.0423	0.0078	6.061e-08	0.3173
rs2488000	10	105671109	T	G	0.0932	0.0135	4.97e-12	0.57
rs2488001	10	105671132	A	G	0.0927	0.0135	6.305e-12	0.5533
rs1265165	10	105671527	T	C	0.0928	0.0135	6.166e-12	0.5369
rs79342925	10	105671683	T	C	0.3448	0.0302	2.878e-30	0.007502
rs2756116	10	105671804	T	C	0.0935	0.0135	4.298e-12	0.551
rs2475218	10	105672015	T	C	-0.0935	0.0135	4.298e-12	0.551
rs11191865	10	105672842	A	G	-0.0421	0.0078	6.86e-08	0.3114
rs1265164	10	105674854	A	G	0.0956	0.0117	2.703e-16	0.3346
rs9419958	10	105675946	T	C	0.0963	0.0117	1.584e-16	0.3555
rs9420907	10	105676465	A	C	-0.0961	0.0117	1.821e-16	0.3492
rs4387287	10	105677897	A	C	0.0915	0.0109	4.286e-17	0.104
rs111447985	10	105677911	A	C	0.3441	0.0303	5.856e-30	0.00789
rs2488002	10	105679341	T	C	-0.0912	0.0109	7.357e-17	0.09675
rs12415148	10	105680586	T	C	-0.3441	0.0303	5.829e-30	0.007936
rs7907606	10	105680632	T	G	-0.0919	0.011	5.501e-17	0.1324
rs11813268	10	105682296	T	C	0.0901	0.0109	1.729e-16	0.08747
rs11591710	10	105687632	A	C	-0.0947	0.0119	1.67e-15	0.317
rs17116149	10	105688050	A	G	0.1722	0.0232	1.064e-13	2.212e-09
rs35818937	10	105692618	A	AAC	0.1058	0.0199	1.07e-07	0.106
rs7902587	10	105694301	T	C	0.0986	0.0135	2.318e-13	0.6574
rs1977822	10	105694588	A	G	0.0434	0.0085	3.229e-07	0.3412
rs7071685	10	105696383	T	C	0.04	0.0085	2.576e-06	0.1983
rs7905046	10	105697934	T	G	0.0399	0.0086	3.324e-06	0.1414
rs7081113	10	105698268	T	C	-0.1688	0.0228	1.35e-13	1.641e-10
rs75263779	10	105699607	T	C	-0.3436	0.0303	7.075e-30	0.009064
rs201311048	10	105699704	A	AT	-0.2525	0.0268	4.163e-21	0.02134
rs7918848	10	105701265	T	G	0.0402	0.0086	2.71e-06	0.143
rs17116158	10	105701821	T	C	0.1686	0.0228	1.405e-13	2.24e-10
rs17116159	10	105701984	A	C	-0.169	0.0228	1.199e-13	2.126e-10
rs17116162	10	105702026	T	C	-0.1689	0.0228	1.274e-13	1.965e-10
rs7074532	10	105702042	T	G	0.0401	0.0086	2.869e-06	0.143
rs36069350	10	105702833	A	G	0.0401	0.0086	2.9e-06	0.1399
rs12413358	10	105702924	A	C	-0.1695	0.0228	1.068e-13	2.432e-10
rs12412127	10	105703084	T	C	-0.1689	0.0228	1.248e-13	2.017e-10
rs7099625	10	105703798	T	C	-0.0401	0.0086	2.9e-06	0.1399
rs4615949	10	105704611	A	G	0.0401	0.0086	2.9e-06	0.1399
rs7912975	10	105705190	T	C	0.0402	0.0086	2.678e-06	0.1384
rs12570933	10	105705791	T	C	-0.1698	0.0228	9.316e-14	2.182e-10
rs35168839	10	105706259	T	G	-0.0384	0.0085	6.285e-06	0.1734
rs36038963	10	105707042	T	C	-0.0417	0.0094	8.376e-06	0.3663
rs12570161	10	105707374	T	C	0.1709	0.0228	6.237e-14	3.711e-10
rs12414031	10	105708175	A	T	0.1698	0.0228	8.9e-14	2.352e-10
rs12784155	10	105708310	A	G	0.0402	0.0086	2.77e-06	0.1368
rs1114994	10	105709550	T	C	-0.0402	0.0086	2.678e-06	0.1384
rs2864005	10	105711768	T	C	0.1703	0.0228	8.273e-14	2.401e-10
rs2864004	10	105711848	A	G	-0.1682	0.0228	1.557e-13	2.044e-10
rs7913069	10	105714399	T	C	0.1671	0.0228	2.062e-13	5.74e-10
rs6584581	10	105714925	A	G	-0.1702	0.0228	7.768e-14	3.054e-10
rs6584582	10	105715024	A	T	-0.17	0.0228	8.328e-14	3.175e-10
rs7094032	10	105715342	T	C	0.1701	0.0228	8.137e-14	3.134e-10
rs77997712	10	105717095	A	G	-0.1712	0.0228	6.662e-14	3.217e-10
rs7916093	10	105718386	T	C	-0.1178	0.0176	2.275e-11	9.287e-12
rs35230902	10	105718391	T	C	-0.0396	0.0086	4.418e-06	0.1183
rs34562644	10	105718978	T	C	0.0402	0.0086	3.139e-06	0.1353
rs4244255	10	105719241	T	C	-0.1712	0.0229	7.446e-14	2.985e-10
rs4244256	10	105719261	A	G	0.1712	0.0229	8.363e-14	2.453e-10
rs4630221	10	105719899	A	G	0.1745	0.023	3.266e-14	7.419e-10
rs7911816	10	105720712	T	C	0.1189	0.0169	2.108e-12	3.174e-11
rs79710161	10	105721384	T	C	-0.1312	0.0192	8.865e-12	3.485e-09
rs146408129	10	105729430	A	G	-0.2428	0.0463	1.551e-07	0.3103
rs12242281	10	105775961	T	C	0.1254	0.0186	1.41e-11	1.231e-10
rs12250162	10	105776033	T	C	-0.1127	0.0176	1.668e-10	6.251e-11
rs12250166	10	105776055	T	C	-0.0977	0.0157	4.614e-10	5.322e-11
rs140685811	10	105776526	A	ACT	0.2344	0.0252	1.264e-20	0.02416
rs10786782	10	105778129	A	G	-0.1441	0.0199	4.115e-13	4.231e-10
rs41302703	10	105792539	A	G	-0.1487	0.0202	1.627e-13	1.219e-09
rs79019201	10	105794788	C	G	-0.1858	0.0225	1.552e-16	2.216e-06
rs3818387	10	105801818	A	G	0.1875	0.0226	9.956e-17	1.965e-06
rs805721	10	105806310	A	C	-0.0425	0.0086	6.637e-07	0.5316
rs73329737	10	105809425	A	G	-0.3141	0.0296	2.979e-26	0.01969
rs113524473	10	105816133	A	G	-0.3171	0.0298	2.004e-26	0.02143
rs113609496	10	105816137	A	G	0.3171	0.0298	1.993e-26	0.02158
rs805696	10	105816685	T	C	0.3139	0.0296	3.037e-26	0.02209
rs805698	10	105816916	T	C	-0.3137	0.0296	3.296e-26	0.02183
rs805700	10	105819198	A	G	0.3139	0.0296	3.033e-26	0.02213
rs805702	10	105820435	A	G	-0.3139	0.0296	3.05e-26	0.02198
rs805703	10	105820505	T	G	0.3139	0.0296	3.033e-26	0.02213
rs805704	10	105821136	A	T	0.3139	0.0296	3.047e-26	0.02201
rs805705	10	105821294	A	G	0.3137	0.0296	3.273e-26	0.02202
rs805706	10	105821836	T	C	-0.3139	0.0296	3.06e-26	0.02189
rs805707	10	105823109	T	C	0.3139	0.0296	3.077e-26	0.02175
rs805711	10	105826533	A	G	-0.3171	0.0297	1.384e-26	0.02081
rs805713	10	105828481	A	C	-0.317	0.0297	1.431e-26	0.02088
rs188877769	10	105829939	T	C	-0.3486	0.0377	2.084e-20	0.03718
rs58742727	10	105831010	A	G	0.1824	0.0224	4.131e-16	1.001e-07
rs2274104	10	105831982	A	C	-0.3146	0.0297	3.417e-26	0.0227
rs1886273	10	105832176	C	G	-0.1533	0.0208	1.703e-13	1.012e-08
rs10883965	10	105835678	A	G	-0.3171	0.0297	1.387e-26	0.02076
rs180878699	10	105835942	C	G	0.2406	0.0462	1.896e-07	0.3266
rs2274106	10	105837000	A	G	0.3171	0.0297	1.387e-26	0.02076
rs7912052	10	105838840	A	C	-0.3171	0.0297	1.393e-26	0.02066
rs77681374	10	105839390	A	T	0.3171	0.0297	1.396e-26	0.02153
rs805897	10	105840119	C	G	0.317	0.0297	1.434e-26	0.02083
rs674311	10	105843892	A	G	-0.317	0.0297	1.446e-26	0.02062
rs79977303	10	105844543	C	G	0.3145	0.0297	3.527e-26	0.02281
rs118103474	10	105844838	T	C	0.3145	0.0297	3.527e-26	0.02281
rs1320448	10	105846074	A	G	0.317	0.0297	1.422e-26	0.02105
rs554712	10	105847913	A	G	0.317	0.0297	1.411e-26	0.02126
rs75566982	10	105847993	A	G	0.3171	0.0297	1.387e-26	0.02171
rs1265000	10	105852351	A	C	-0.3171	0.0297	1.386e-26	0.02173
rs1265001	10	105854136	A	G	-0.2955	0.0291	3.229e-24	2.951e-05
rs1265002	10	105855656	A	T	0.2317	0.026	4.322e-19	2.453e-10
rs1265003	10	105856871	A	G	0.3171	0.0297	1.372e-26	0.022
rs805894	10	105860083	T	C	0.3171	0.0297	1.362e-26	0.02221
rs537590	10	105860586	T	G	0.3171	0.0297	1.36e-26	0.02225
rs548102	10	105864566	A	G	-0.3169	0.0297	1.444e-26	0.02259
rs2476946	10	105867724	T	G	-0.3172	0.0297	1.316e-26	0.02317
rs805895	10	105870626	A	T	0.3167	0.0297	1.571e-26	0.02654
rs1265005	10	105872574	A	G	0.3176	0.0297	1.101e-26	0.02747
rs191782440	10	105875524	A	G	0.3484	0.0377	2.168e-20	0.03774
rs114701712	10	105878306	A	T	-0.0813	0.0153	9.968e-08	0.002593
rs111656309	10	105880863	G	GGC	0.1056	0.0175	1.634e-09	0.3021
rs60267411	10	105885642	A	G	0.3177	0.0297	1.072e-26	0.02835
rs145550667	10	105887552	T	TG	-0.3177	0.0297	1.052e-26	0.029
rs150037725	10	105892650	A	G	-0.3147	0.0297	3.3e-26	0.02368
rs73331568	10	105892818	A	T	-0.3177	0.0297	1.072e-26	0.02835
rs141663143	10	105901567	A	G	0.3485	0.0377	2.113e-20	0.03779
rs145248574	10	105904839	T	C	0.3147	0.0297	3.295e-26	0.02372
rs141870801	10	105905381	T	TGAC	0.107	0.0173	6.454e-10	0.3237
rs149600011	10	105907364	T	C	-0.3147	0.0297	3.273e-26	0.02392
rs77287043	10	105912206	A	C	-0.3149	0.0297	3.07e-26	0.02588
rs36092125	10	105920991	G	GT	-0.1066	0.0173	7.313e-10	0.3328
rs192087525	10	105923214	T	C	-0.3481	0.0377	2.321e-20	0.03805
rs187846854	10	105924446	A	G	0.3172	0.0301	5.187e-26	0.05631
rs789206	10	105927000	C	G	-0.1305	0.023	1.451e-08	0.0003817
rs73333208	10	105933126	A	G	0.3215	0.0366	1.413e-18	0.0734
rs111669074	10	105933279	A	AC	0.1162	0.0213	5.013e-08	0.8481
rs139403230	10	105936585	CCTT	C	-0.3185	0.0366	3.011e-18	0.07053
rs73333239	10	105972798	A	G	-0.3201	0.0366	2.017e-18	0.06953
rs57331881	10	105982661	A	G	-0.3204	0.0366	1.891e-18	0.07341
rs149759879	10	106005135	T	C	0.3218	0.0367	1.685e-18	0.05586
rs115694933	10	106005924	T	C	0.3216	0.0367	1.767e-18	0.05592
rs17116726	10	106006161	T	G	-0.3214	0.0367	1.863e-18	0.05562
rs12571655	10	106009302	T	C	-0.321	0.0366	1.648e-18	0.05566
rs78874997	10	106010403	A	G	-0.3209	0.0366	1.694e-18	0.05541
rs17883111	10	106013378	T	C	-0.3157	0.0365	4.869e-18	0.06002
rs12571959	10	106019222	A	G	0.315	0.0365	5.778e-18	0.05973
rs17116736	10	106023387	A	G	-0.3153	0.0365	5.371e-18	0.05978
rs183418019	10	106029993	C	G	0.3153	0.0365	5.393e-18	0.05944
rs186591943	10	106030026	T	C	0.3259	0.0369	1.039e-18	0.05658
rs17116779	10	106031195	A	G	0.3138	0.0365	7.988e-18	0.03305
rs35037627	10	106038386	A	C	0.3153	0.0365	5.424e-18	0.05899
rs12570383	10	106038707	T	C	0.3153	0.0365	5.405e-18	0.05923
rs117811278	10	106045503	A	G	0.3154	0.0365	5.349e-18	0.05811
rs11191990	10	106055123	T	C	-0.1415	0.025	1.489e-08	6.192e-05
rs3758572	10	106058901	T	G	0.1422	0.0251	1.429e-08	5.795e-05
rs12219470	10	106059348	T	C	0.1421	0.0251	1.489e-08	6.243e-05
rs7085725	10	106060209	T	C	-0.1405	0.025	1.948e-08	4.773e-05
rs12572327	10	106062008	T	C	-0.1424	0.0251	1.44e-08	6.459e-05
rs11191994	10	106064415	T	C	-0.1424	0.0251	1.435e-08	6.055e-05
rs11191995	10	106065032	T	C	0.1414	0.0251	1.824e-08	6.724e-05
rs276207	10	106065464	T	C	-0.1387	0.0249	2.39e-08	4.44e-05
rs11191996	10	106065731	C	G	-0.14	0.025	2.172e-08	4.287e-05
rs11191998	10	106065904	A	G	0.1401	0.025	2.168e-08	4.297e-05
rs7085427	10	106066688	C	G	-0.1404	0.025	1.965e-08	4.734e-05
rs11192000	10	106066725	C	G	0.3152	0.0365	5.556e-18	0.05502
rs7085593	10	106066863	A	G	-0.1421	0.0251	1.538e-08	6.055e-05
rs6584593	10	106067362	A	G	-0.1398	0.025	2.317e-08	4.021e-05
rs2282094	10	106067970	T	C	0.3152	0.0365	5.556e-18	0.05502
rs2282093	10	106068338	A	G	0.1401	0.0251	2.336e-08	3.715e-05
rs2282092	10	106068471	T	C	0.1396	0.0251	2.609e-08	3.905e-05
rs150061587	10	106069217	T	G	0.1393	0.0251	2.806e-08	4.071e-05
rs7923769	10	106070262	A	G	0.1402	0.0251	2.302e-08	3.684e-05
rs7083793	10	106071523	C	G	-0.1401	0.0251	2.321e-08	3.654e-05
rs3740465	10	106072963	C	G	0.3155	0.0365	5.208e-18	0.05446
rs28680198	10	106073191	A	G	-0.139	0.0249	2.313e-08	3.826e-05
rs2282091	10	106073779	T	C	0.1401	0.0251	2.335e-08	3.389e-05
rs2282090	10	106074050	T	C	0.3158	0.0365	4.816e-18	0.05497
rs11192005	10	106076200	T	C	0.315	0.0365	5.82e-18	0.0533
rs276229	10	106081936	A	G	-0.1132	0.0234	1.352e-06	2.68e-07
rs276228	10	106081946	T	C	-0.1138	0.0234	1.201e-06	2.65e-07
rs276225	10	106085513	A	C	0.1131	0.0235	1.441e-06	2.671e-07
rs276224	10	106085777	A	C	0.1125	0.0235	1.662e-06	2.101e-07
rs276223	10	106085904	T	C	0.1136	0.0234	1.252e-06	3.559e-07
rs276222	10	106086221	T	C	0.1131	0.0235	1.513e-06	2.32e-07
rs276221	10	106086234	T	C	-0.1135	0.0235	1.377e-06	2.57e-07
rs276218	10	106088467	T	C	0.1112	0.0234	2.013e-06	1.865e-07
rs276217	10	106088553	T	C	0.1107	0.0234	2.225e-06	1.349e-07
rs276214	10	106090787	A	G	-0.1084	0.0231	2.553e-06	1.845e-07
rs60006580	10	106095641	T	C	0.3134	0.0363	5.697e-18	0.04821
rs12220273	10	106096936	C	G	0.3135	0.0363	5.688e-18	0.04832
rs11192014	10	106102538	A	G	0.3135	0.0363	5.678e-18	0.04843
rs75413308	10	106103084	T	C	-0.1627	0.0351	3.493e-06	0.007696
rs17116973	10	106138444	A	G	-0.3219	0.0369	2.528e-18	0.05578
rs190825250	10	106160892	A	G	0.2731	0.0533	2.989e-07	0.0795
rs11192052	10	106189711	T	C	0.2118	0.0448	2.225e-06	0.3041
rs138922164	10	106192486	T	C	0.2598	0.0354	2.205e-13	0.1731
rs77531961	10	106235814	T	G	0.2373	0.0337	1.799e-12	0.2741
rs61460041	10	106250903	A	G	0.253	0.0352	6.986e-13	0.145
rs181979214	10	106251367	A	G	-0.2741	0.0364	4.773e-14	0.1785
rs77229596	10	106263570	A	G	0.2311	0.0335	5.125e-12	0.4295
rs10736165	10	106263802	A	G	-0.2142	0.0327	5.576e-11	0.02452
rs17117136	10	106263912	A	T	0.2536	0.0353	6.582e-13	0.2
rs4917413	10	106267815	A	G	0.2164	0.0326	3.09e-11	0.05531
rs75637978	10	106271600	T	G	-0.2225	0.033	1.65e-11	0.1067
rs78939481	10	106275164	A	G	0.2304	0.0334	5.406e-12	0.4161
rs17117237	10	106277515	A	G	-0.2303	0.0334	5.569e-12	0.4232
rs7093937	10	106277776	T	C	-0.2233	0.0328	1.056e-11	0.1528
rs57422867	10	106277829	A	T	-0.2238	0.0329	9.616e-12	0.1825
rs7075910	10	106277834	C	G	-0.223	0.0328	1.126e-11	0.1528
rs7076289	10	106277900	A	G	0.2228	0.0329	1.201e-11	0.157
rs7076410	10	106277973	A	G	0.2226	0.0328	1.231e-11	0.1556
rs189000246	10	106333465	T	G	-0.2701	0.0368	2.072e-13	0.4239
rs191817536	10	106376294	T	C	0.2417	0.0373	9.566e-11	0.1917
rs77691473	10	106431788	C	G	0.3189	0.041	6.895e-15	0.2092
rs188890190	10	106440799	C	G	-0.3206	0.0411	6.083e-15	0.1513
rs139519066	10	106446914	T	C	-0.3204	0.0411	6.281e-15	0.1489
rs12572785	10	106511174	C	G	-0.2876	0.0392	2.097e-13	0.2316
rs57145682	10	106554273	A	G	0.2873	0.0392	2.476e-13	0.336
rs118139693	10	106563747	T	C	-0.2854	0.0392	3.531e-13	0.3378
rs183830099	10	106706009	A	G	0.2621	0.0567	3.763e-06	0.2198
rs78659521	10	106763306	A	G	0.2758	0.039	1.537e-12	0.2253
rs138232716	10	106803090	T	C	0.2795	0.0393	1.144e-12	0.2069
rs17118185	10	106804204	A	T	0.2787	0.0392	1.124e-12	0.6427
rs77965758	10	106818069	A	G	0.279	0.0392	1.071e-12	0.5809
rs183538227	10	106855390	A	G	0.2782	0.039	1.008e-12	0.4841
rs146941502	10	106869122	A	T	0.2785	0.039	9.523e-13	0.4847
rs117548304	10	106903220	A	T	-0.2002	0.0407	8.596e-07	0.2365
rs192127267	10	106920790	T	C	0.2741	0.0388	1.649e-12	0.2303
rs148482087	10	106943388	T	C	0.2738	0.0388	1.747e-12	0.2296
rs184252176	10	106973263	A	T	0.2744	0.0388	1.564e-12	0.2352
rs116855525	10	106973325	A	G	0.2072	0.0429	1.348e-06	0.3689
rs190120201	10	106980338	A	T	0.2743	0.0388	1.591e-12	0.2358
rs140914845	10	106982376	C	G	-0.2047	0.0429	1.791e-06	0.3735
rs190608340	10	106988526	T	C	-0.2743	0.0388	1.587e-12	0.2366
rs185897565	10	107030893	T	C	-0.2745	0.0389	1.726e-12	0.2462
rs192927529	10	107039719	A	G	0.2666	0.0385	4.314e-12	0.3087
rs192873341	10	107066559	C	G	0.2778	0.0388	7.784e-13	0.7798
rs117921733	10	107073141	T	C	0.2058	0.0431	1.822e-06	0.4365
rs187554984	10	107084272	A	G	-0.2763	0.0387	8.892e-13	0.3549
rs77182957	10	107231392	A	C	-0.1784	0.0389	4.391e-06	0.1763
rs146594529	10	107238698	C	G	0.1782	0.0389	4.495e-06	0.1764
rs183530249	10	107260070	T	G	-0.4542	0.072	2.792e-10	0.3268
rs142307093	10	107265850	C	G	0.175	0.0389	6.814e-06	0.1526
rs187580722	10	107294577	T	C	0.2803	0.0389	6.01e-13	0.2862
rs145632971	10	107297721	C	G	0.2803	0.0389	6.01e-13	0.2862
rs17119191	10	107347145	T	G	-0.2765	0.0384	5.808e-13	0.3142
rs117898836	10	107372988	A	G	-0.1804	0.0395	5.063e-06	0.4317
rs12219695	10	107450566	T	C	-0.2715	0.0379	8.185e-13	0.3707
rs11528187	10	107490182	T	C	0.2679	0.038	1.845e-12	0.8047
rs181259892	10	107497519	T	C	-0.2669	0.038	2.218e-12	0.808
rs190235161	10	107535144	T	C	-0.2979	0.053	1.948e-08	0.7731
rs140287102	10	107585758	T	C	0.243	0.0466	1.866e-07	0.9378
rs192476698	10	107603967	A	G	0.2455	0.0379	9.429e-11	0.4392
rs183871932	10	107668211	A	G	-0.2512	0.0385	6.746e-11	0.4147
rs141883880	10	107732773	C	G	-0.2327	0.0365	1.792e-10	0.4934
rs149029407	10	107761623	CTGG	C	0.234	0.0366	1.56e-10	0.4635
rs188298311	10	107868624	T	C	0.2083	0.0363	9.54e-09	0.6318
rs17120209	10	107913765	A	T	0.184	0.0425	1.53e-05	0.7371
rs192208868	10	107941257	A	G	-0.1862	0.0356	1.74e-07	0.5144
rs78095331	10	107941473	T	C	-0.1426	0.0321	8.822e-06	0.9615
rs181283512	10	107966561	C	G	-0.1839	0.0356	2.451e-07	0.501
rs182069335	10	107996476	A	G	-0.1536	0.0345	8.689e-06	0.3154
rs192718145	10	108043022	A	G	-0.4475	0.0959	3.061e-06	0.8988
rs146518910	10	108050449	A	C	-0.2323	0.0353	4.868e-11	0.8606
rs117573923	10	108089033	A	T	0.2344	0.0353	3.188e-11	0.8672
rs117146326	10	108092910	A	G	-0.2142	0.0337	2e-10	0.7601
rs117204441	10	108094518	A	G	0.2143	0.0337	1.962e-10	0.7609
rs79024556	10	108146183	C	G	0.207	0.0339	1.017e-09	0.8276
rs138297934	10	108218261	T	C	-0.21	0.0357	4.012e-09	0.9365
rs76981427	10	108260446	A	G	-0.2193	0.0355	6.425e-10	0.6054
rs17120906	10	108317953	T	C	0.221	0.0356	5.121e-10	0.7169
rs193291865	10	108370379	A	C	-0.163	0.0316	2.554e-07	0.8715
rs144430014	10	108370380	T	C	-0.163	0.0316	2.554e-07	0.8715
rs180766011	10	108440498	A	G	0.2196	0.0357	7.561e-10	0.5083
rs17121213	10	108449665	A	G	-0.1768	0.0323	4.33e-08	0.5708
rs2756236	10	108494773	A	G	-0.1588	0.0309	2.733e-07	0.4378
rs12572300	10	108497048	T	C	0.1761	0.0328	7.636e-08	0.4664
rs4918248	10	108498341	A	G	0.1629	0.0316	2.562e-07	0.6051
rs2756254	10	108498850	A	T	0.1626	0.0316	2.673e-07	0.5855
rs2756255	10	108498856	A	G	0.1624	0.0316	2.791e-07	0.5668
rs10458732	10	108500404	T	C	0.1619	0.0316	3.009e-07	0.5922
rs188012260	10	108505312	T	C	0.2076	0.0354	4.467e-09	0.4095
rs10884354	10	108506116	T	G	-0.1626	0.0316	2.646e-07	0.5878
rs10786971	10	108512997	C	G	-0.1847	0.0331	2.353e-08	0.4677
rs12243117	10	108513945	T	C	0.185	0.0331	2.26e-08	0.4834
rs11193051	10	108548888	T	C	0.2001	0.0344	6.29e-09	0.6175
rs181254044	10	108549799	T	G	0.2081	0.0355	4.573e-09	0.4112
rs112919332	10	108560444	T	G	-0.2098	0.0353	2.634e-09	0.6121
rs7906135	10	108573044	C	G	0.0958	0.0215	8.624e-06	8.203e-06
rs57354951	10	108574740	T	C	0.2306	0.0369	4.017e-10	0.9289
rs73371385	10	108575403	A	C	0.2302	0.0369	4.308e-10	0.9478
rs12246594	10	108576481	A	T	0.2301	0.0369	4.413e-10	0.9599
rs75581348	10	108577880	A	G	0.2301	0.0369	4.434e-10	0.9503
rs11193060	10	108578291	T	G	-0.2298	0.0369	4.683e-10	0.982
rs11193061	10	108578297	T	C	-0.2298	0.0369	4.687e-10	0.9825
rs11193062	10	108578343	T	C	0.2298	0.0369	4.641e-10	0.977
rs12250884	10	108578791	T	C	-0.2298	0.0369	4.7e-10	0.9834
rs7901819	10	108579365	C	G	0.2297	0.0369	4.739e-10	0.9783
rs12245554	10	108580270	A	G	0.2171	0.0365	2.81e-09	0.1971
rs12247648	10	108581428	T	C	0.2294	0.0369	5.061e-10	0.9904
rs1336619	10	108581825	T	C	0.2243	0.0357	3.476e-10	0.1272
rs7895531	10	108582959	A	G	0.2084	0.0339	8.26e-10	0.1696
rs7075420	10	108584257	A	G	0.1327	0.0264	4.755e-07	0.6347
rs11193065	10	108584634	A	C	-0.1333	0.0263	4.172e-07	0.567
rs7920980	10	108585207	T	C	-0.133	0.0263	4.512e-07	0.6659
rs7921257	10	108585439	T	G	-0.1289	0.026	7.314e-07	0.358
rs58388392	10	108586555	T	C	-0.1336	0.0263	3.988e-07	0.6804
rs58541175	10	108587817	T	C	-0.0779	0.0181	1.638e-05	0.001834
rs11193066	10	108588652	A	C	-0.1331	0.0263	4.357e-07	0.6991
rs11193067	10	108588657	T	C	-0.1331	0.0263	4.357e-07	0.6991
rs10884363	10	108588781	A	G	0.133	0.0263	4.444e-07	0.6991
rs12254832	10	108589510	T	C	0.1382	0.0265	1.804e-07	0.5811
rs11193068	10	108590292	A	G	0.0798	0.0181	1.049e-05	0.002738
rs11193069	10	108593320	T	C	0.0819	0.0184	8.413e-06	0.004321
rs12252345	10	108593776	T	C	0.133	0.0263	4.46e-07	0.6712
rs12258491	10	108596640	A	G	0.133	0.0263	4.431e-07	0.674
rs75545900	10	108597256	T	G	0.133	0.0263	4.422e-07	0.6752
rs140331806	10	108597684	T	C	0.1347	0.0268	4.916e-07	0.3199
rs56957578	10	108598521	A	G	0.1383	0.0265	1.776e-07	0.5963
rs60731586	10	108598620	A	G	0.1383	0.0265	1.785e-07	0.5998
rs11498800	10	108601965	A	C	-0.1384	0.0265	1.743e-07	0.5973
rs12258314	10	108602305	A	G	0.1384	0.0265	1.741e-07	0.5968
rs34661799	10	108603507	T	C	0.1397	0.0265	1.34e-07	0.6384
rs12573843	10	108603561	T	C	-0.1397	0.0265	1.34e-07	0.6384
rs191093218	10	108610188	A	C	0.1409	0.0265	1.049e-07	0.6396
rs12247125	10	108610601	T	C	0.1409	0.0265	1.049e-07	0.6396
rs12267954	10	108612211	C	G	-0.1409	0.0265	1.037e-07	0.6458
rs12248371	10	108613200	T	C	-0.141	0.0265	1.019e-07	0.6471
rs7904340	10	108615307	A	C	-0.1412	0.0265	9.752e-08	0.6579
rs73374953	10	108618584	T	C	-0.1344	0.0268	5.222e-07	0.5417
rs112840230	10	108622431	T	C	0.1344	0.0268	5.204e-07	0.538
rs78238234	10	108622770	A	T	-0.1344	0.0268	5.204e-07	0.538
rs2418827	10	108627825	T	C	-0.0759	0.0176	1.536e-05	0.003732
rs12761931	10	108628859	T	C	0.0782	0.0176	8.813e-06	0.005994
rs7919606	10	108630565	C	G	-0.0764	0.0175	1.336e-05	0.00453
rs142980142	10	108637828	A	G	-0.1361	0.0268	3.826e-07	0.3229
rs76091246	10	108648427	C	G	-0.1351	0.0268	4.551e-07	0.5314
rs58879794	10	108649021	A	C	-0.1339	0.0268	5.762e-07	0.7207
rs59841903	10	108650136	A	C	-0.14	0.0267	1.547e-07	0.7262
rs80020855	10	108650652	A	G	-0.1351	0.0269	4.981e-07	0.5322
rs7911030	10	108651780	A	G	-0.1342	0.0269	5.991e-07	0.6982
rs7096532	10	108653652	A	C	-0.1341	0.0269	6.077e-07	0.6946
rs80204615	10	108654398	A	C	0.1351	0.0269	4.981e-07	0.5322
rs74152265	10	108655044	T	C	-0.1336	0.0269	6.723e-07	0.741
rs112778503	10	108655915	A	G	-0.1357	0.0269	4.462e-07	0.7084
rs149144100	10	108656874	T	C	0.1349	0.0269	5.175e-07	0.531
rs7081704	10	108657608	A	G	-0.1349	0.0269	5.179e-07	0.5315
rs61229428	10	108659034	A	G	0.1342	0.0269	5.977e-07	0.6958
rs9664149	10	108659704	A	G	0.1342	0.0269	5.98e-07	0.6955
rs7095894	10	108660483	A	G	-0.1294	0.0268	1.354e-06	0.648
rs6584767	10	108660697	T	C	-0.129	0.0268	1.455e-06	0.646
rs7905547	10	108661216	T	C	-0.1291	0.0268	1.426e-06	0.6442
rs7905554	10	108661226	T	C	-0.1291	0.0268	1.426e-06	0.6442
rs56309327	10	108661630	T	C	0.129	0.0268	1.471e-06	0.6664
rs7074727	10	108662663	T	C	-0.1295	0.0268	1.326e-06	0.6726
rs7915462	10	108663389	A	C	0.1346	0.0269	5.555e-07	0.6973
rs9664613	10	108663983	A	T	0.1345	0.0269	5.575e-07	0.6999
rs74152275	10	108664399	T	G	-0.1296	0.0268	1.305e-06	0.6738
rs9665651	10	108664580	A	G	-0.1292	0.0268	1.402e-06	0.6718
rs79758038	10	108664912	T	C	-0.13	0.0268	1.214e-06	0.672
rs79428676	10	108665546	T	G	0.1359	0.0269	4.361e-07	0.5312
rs112083847	10	108665962	A	G	0.1359	0.027	4.791e-07	0.53
rs7897316	10	108666199	C	G	0.1307	0.0269	1.187e-06	0.661
rs7076825	10	108667108	A	G	0.1362	0.027	4.599e-07	0.5276
rs78295507	10	108667403	A	G	0.136	0.0271	5.289e-07	0.5319
rs145814034	10	108667554	A	G	0.1374	0.0271	3.981e-07	0.5331
rs6584768	10	108671490	A	C	0.2282	0.0376	1.256e-09	0.9046
rs4918275	10	108732343	C	G	0.239	0.0462	2.227e-07	0.8721
rs192982361	11	179626	T	C	0.1304	0.0238	4.079e-08	0.2408
rs11245981	11	186059	A	G	-0.1308	0.0235	2.476e-08	0.192
rs12417972	11	187382	T	C	-0.1512	0.0209	5.061e-13	0.05752
rs12418524	11	187470	A	C	0.1313	0.0235	2.223e-08	0.2315
rs11604127	11	196944	T	C	0.0402	0.0093	1.44e-05	0.3469
rs5789177	11	197170	T	TGAG	-0.1292	0.0234	3.485e-08	0.1066
rs7103852	11	197557	A	G	-0.1359	0.0151	2.016e-19	0.9974
rs7114102	11	200289	A	T	-0.1345	0.0149	2.291e-19	0.9426
rs55966801	11	200343	T	C	-0.0406	0.0094	1.39e-05	0.4229
rs59958645	11	200948	A	G	-0.1072	0.0234	4.538e-06	0.5992
rs111876722	11	201922	T	C	0.1301	0.0208	3.877e-10	0.00531
rs73386631	11	202017	T	C	-0.1412	0.0214	3.916e-11	0.01144
rs939916	11	202253	A	G	0.0381	0.0086	9.326e-06	0.9334
rs138233047	11	202319	G	GCT	-0.1098	0.0229	1.673e-06	0.1486
rs11245990	11	202565	T	C	-0.1385	0.0211	5.265e-11	0.009684
rs112762297	11	202763	A	G	-0.2158	0.0399	6.557e-08	0.06204
rs11245995	11	202780	A	T	-0.2306	0.0434	1.055e-07	0.02423
rs76612380	11	202785	T	C	0.2253	0.0499	6.289e-06	0.1107
rs79902640	11	202835	A	G	0.1404	0.0214	5.265e-11	0.007149
rs73386635	11	202873	A	G	0.1375	0.0211	6.54e-11	0.009813
rs73386640	11	203235	A	G	0.1379	0.021	5.59e-11	0.009229
rs2280543	11	203788	T	C	-0.1377	0.021	5.884e-11	0.00891
rs11245997	11	204680	A	G	-0.1358	0.021	9.289e-11	0.007951
rs11551933	11	205113	T	C	0.1281	0.0148	4.329e-18	0.5283
rs3782122	11	205780	A	T	-0.1384	0.021	4.696e-11	0.009121
rs3782121	11	205935	A	G	-0.1382	0.021	5.069e-11	0.009447
rs11246001	11	210899	T	C	-0.1398	0.0211	3.16e-11	0.009152
rs11246002	11	211447	A	G	-0.1375	0.021	6.244e-11	0.016
rs12420105	11	211650	A	G	-0.1281	0.0147	3.27e-18	0.5449
rs12421799	11	211862	A	C	0.128	0.0147	3.555e-18	0.5318
rs11246003	11	213723	T	G	0.1405	0.0211	2.781e-11	0.01125
rs12226698	11	213740	T	C	-0.1407	0.0211	2.582e-11	0.01145
rs1533824	11	214169	T	C	-0.0391	0.0087	7.724e-06	0.9865
rs500840	11	214716	A	G	-0.1278	0.0147	4.055e-18	0.5472
rs12226402	11	215904	A	G	-0.139	0.0211	4.238e-11	0.01195
rs12226697	11	216056	A	G	-0.1395	0.0211	4.175e-11	0.01231
rs3847647	11	218141	A	C	0.0467	0.0085	3.252e-08	0.1769
rs538053	11	219967	T	G	0.1277	0.0147	3.417e-18	0.5823
rs570204	11	221195	T	C	0.1278	0.0147	3.915e-18	0.5786
rs117994356	11	223587	T	G	-0.4015	0.0673	2.493e-09	0.9922
rs12222188	11	224063	A	G	-0.1418	0.0211	2.033e-11	0.0087
rs73392700	11	224845	C	G	-0.14	0.0212	4.335e-11	0.01134
rs507139	11	225196	A	G	-0.1232	0.0144	1.203e-17	0.2985
rs536715	11	230368	T	C	-0.0777	0.0123	2.524e-10	0.9439
rs34725261	11	232419	T	C	-0.127	0.0146	4.034e-18	0.6093
rs492715	11	232491	T	G	-0.1281	0.0147	2.621e-18	0.5732
rs547025	11	232855	T	C	0.1291	0.0147	1.41e-18	0.5353
rs513161	11	234249	T	C	0.0791	0.0123	1.448e-10	0.8913
rs473151	11	242112	T	G	-0.0789	0.0123	1.602e-10	0.9006
rs2272566	11	244552	A	G	0.0445	0.0078	1.245e-08	0.7234
rs524555	11	246678	A	T	-0.0791	0.0124	1.727e-10	0.8916
rs3830001	11	247200	T	G	-0.0397	0.008	8.142e-07	0.8993
rs3020899	11	247906	C	G	0.0703	0.0093	3.153e-14	0.6699
rs577357	11	248016	T	C	-0.0546	0.0122	7.074e-06	0.2398
rs11246035	11	248044	T	C	-0.0545	0.0115	2.116e-06	0.0004913
rs559422	11	248181	A	C	0.1148	0.0141	3.846e-16	0.6752
rs498217	11	249097	A	G	0.1246	0.0145	8.838e-18	0.7265
rs480059	11	249253	A	G	0.1248	0.0145	8.046e-18	0.7366
rs508693	11	250075	A	G	0.1269	0.0146	4.093e-18	0.6258
rs1045502	11	252818	A	G	-0.1058	0.0128	1.663e-16	0.1133
rs1045577	11	252942	A	G	-0.1056	0.0128	1.916e-16	0.1169
rs10751643	11	253072	T	C	-0.0414	0.0079	1.593e-07	0.8196
rs2686878	11	253958	A	G	-0.1057	0.0128	1.713e-16	0.1124
rs143265326	11	256111	G	GT	-0.0814	0.0187	1.354e-05	0.5286
rs532483	11	257030	A	G	-0.1058	0.0128	1.605e-16	0.1124
rs939924	11	257308	T	C	0.1021	0.0128	1.208e-15	0.1925
rs2734242	11	258646	T	G	-0.1059	0.0128	1.587e-16	0.1089
rs200015280	11	258742	A	AC	-0.0814	0.0187	1.354e-05	0.5286
rs2686876	11	258909	A	T	-0.085	0.0159	9.883e-08	0.8884
rs151035694	11	262106	A	G	-0.106	0.0129	1.847e-16	0.1178
rs11246042	11	265481	A	G	-0.1274	0.0147	5.154e-18	0.6272
rs1983525	11	269147	T	C	-0.0438	0.008	4.021e-08	0.8882
rs10751644	11	270071	T	C	-0.0454	0.008	1.492e-08	0.9951
rs17156153	11	270514	T	C	-0.1167	0.0144	6.163e-16	0.5678
rs11246043	11	274188	A	G	0.0951	0.0133	8.523e-13	0.6977
rs11246044	11	274397	A	G	-0.0956	0.0133	6.509e-13	0.6784
rs11246045	11	274780	T	C	0.0952	0.0133	9.526e-13	0.6629
rs12419714	11	275752	C	G	-0.0954	0.0133	8.751e-13	0.6602
rs1436098	11	30145730	T	C	-0.0367	0.008	4.851e-06	0.02394
rs11030958	11	30146230	T	C	0.0368	0.008	4.465e-06	0.02356
rs1436099	11	30146407	T	C	-0.0369	0.008	4.251e-06	0.02471
rs4923621	11	30147285	A	C	-0.0367	0.008	4.79e-06	0.02471
rs4923622	11	30147515	T	C	0.0368	0.008	4.629e-06	0.02319
rs4923623	11	30147562	T	C	-0.037	0.008	3.953e-06	0.0255
rs979210	11	30148871	T	C	0.0367	0.008	4.8e-06	0.02282
rs892950	11	30149602	C	G	0.0371	0.008	3.811e-06	0.0259
rs892951	11	30150000	A	G	-0.0372	0.008	3.589e-06	0.0259
rs892952	11	30151117	T	C	-0.0368	0.008	4.629e-06	0.02319
rs12800683	11	30151444	T	C	-0.0372	0.008	3.46e-06	0.02631
rs1369811	11	30152078	A	G	0.0371	0.008	3.722e-06	0.0255
rs7935077	11	30152594	A	G	-0.037	0.008	3.528e-06	0.02455
rs1865731	11	30153348	A	C	0.037	0.008	3.612e-06	0.02494
rs11030960	11	30154037	T	C	0.037	0.008	3.481e-06	0.02534
rs10835617	11	30154407	C	G	0.037	0.008	3.612e-06	0.02494
rs35078732	11	30154477	A	G	0.0367	0.008	4.81e-06	0.02106
rs11030961	11	30154609	T	C	-0.037	0.008	3.481e-06	0.02534
rs11030962	11	30154930	T	C	0.037	0.008	3.481e-06	0.02534
rs17694317	11	30155086	T	C	0.037	0.008	3.481e-06	0.02534
rs597235	11	30155294	A	G	-0.0369	0.008	3.749e-06	0.02455
rs2117911	11	30155490	A	C	0.0369	0.008	3.749e-06	0.02455
rs10835618	11	30155829	T	C	-0.037	0.008	3.481e-06	0.02534
rs2082917	11	30157917	T	C	0.037	0.008	3.481e-06	0.02534
rs12290734	11	30158498	T	C	0.0371	0.008	3.354e-06	0.02574
rs12270725	11	30158828	A	G	0.0371	0.008	3.354e-06	0.02574
rs12290971	11	30158907	T	C	0.0385	0.0083	3.549e-06	0.03177
rs12284112	11	30158908	A	G	-0.0372	0.008	3.589e-06	0.0259
rs12796113	11	30159305	T	C	0.0371	0.008	3.354e-06	0.02574
rs12794770	11	30159379	T	C	-0.0371	0.008	3.354e-06	0.02574
rs12796334	11	30159382	T	C	0.0371	0.008	3.354e-06	0.02574
rs12795156	11	30159427	A	G	-0.0373	0.008	2.98e-06	0.02378
rs12801198	11	30160204	A	G	0.0371	0.008	3.232e-06	0.02615
rs3847631	11	30160548	A	G	0.037	0.008	3.481e-06	0.02534
rs3847632	11	30160793	T	C	0.0374	0.008	2.681e-06	0.02828
rs3886880	11	30160801	T	C	-0.0374	0.008	2.681e-06	0.02828
rs12802602	11	30160908	A	G	0.0371	0.008	3.232e-06	0.02615
rs4285851	11	30161164	T	C	-0.037	0.008	3.481e-06	0.02534
rs12785501	11	30162018	A	T	0.0459	0.0106	1.533e-05	0.05369
rs12790814	11	30162194	A	C	-0.037	0.008	3.612e-06	0.02494
rs12792185	11	30162222	A	T	-0.0369	0.008	3.749e-06	0.02455
rs72884326	11	30162744	A	G	0.0368	0.008	3.89e-06	0.02416
rs78026352	11	30162775	A	C	0.0368	0.008	3.89e-06	0.02416
rs12291589	11	30162984	A	G	-0.0436	0.008	6.009e-08	0.04968
rs12272116	11	30163013	T	C	0.0436	0.008	6.009e-08	0.04968
rs11030966	11	30163183	A	T	0.0436	0.008	6.009e-08	0.04968
rs10835620	11	30163968	A	G	-0.0436	0.008	6.173e-08	0.05039
rs10835621	11	30164732	A	G	0.0436	0.008	6.173e-08	0.05039
rs1819675	11	30165272	T	C	-0.0436	0.008	6.009e-08	0.04968
rs7101406	11	30165706	T	C	0.0436	0.008	6.009e-08	0.04968
rs475305	11	30165710	A	G	0.0438	0.008	5.289e-08	0.05183
rs930321	11	30165896	T	C	0.0435	0.008	6.513e-08	0.04001
rs930320	11	30166109	T	C	0.0438	0.008	5.392e-08	0.04693
rs1898174	11	30166240	T	C	-0.0436	0.008	6.173e-08	0.05039
rs11030968	11	30167113	T	G	0.0437	0.008	5.759e-08	0.05039
rs11030969	11	30167121	A	G	-0.0437	0.008	5.759e-08	0.05039
rs2460713	11	30167587	T	G	-0.0437	0.008	5.759e-08	0.05039
rs11030970	11	30167835	T	C	-0.0437	0.008	5.759e-08	0.05039
rs11030971	11	30168320	A	T	0.0437	0.008	5.759e-08	0.05039
rs11030972	11	30168564	A	C	0.0437	0.008	5.759e-08	0.05039
rs11030973	11	30168745	A	C	-0.0384	0.0081	2.23e-06	0.09684
rs4337008	11	30168871	T	C	-0.0437	0.008	5.519e-08	0.0511
rs3858477	11	30169198	T	C	-0.0437	0.008	5.519e-08	0.0511
rs11030974	11	30169574	T	C	0.0436	0.008	6.009e-08	0.04968
rs10835625	11	30169761	A	C	-0.0383	0.0081	2.46e-06	0.09564
rs663173	11	30169856	A	G	-0.0438	0.008	5.107e-08	0.0456
rs7129554	11	30169998	T	C	0.0439	0.008	4.857e-08	0.0533
rs588929	11	30170152	T	C	-0.0437	0.008	5.759e-08	0.05039
rs3858478	11	30170254	T	C	-0.0439	0.008	5.069e-08	0.05256
rs3908935	11	30170373	T	C	0.0438	0.008	5.372e-08	0.05039
rs7114540	11	30170837	A	G	0.0437	0.008	5.519e-08	0.0511
rs3847633	11	30171174	C	G	0.0445	0.008	3.16e-08	0.06122
rs3847634	11	30171594	T	G	-0.0381	0.0082	3.09e-06	0.0844
rs3847635	11	30171615	A	T	0.0438	0.008	5.289e-08	0.05183
rs1890825	11	30172579	A	G	-0.0431	0.008	8.551e-08	0.04304
rs1890826	11	30172916	A	C	0.0439	0.008	5.069e-08	0.05256
rs12282309	11	30173187	T	C	0.0439	0.008	5.069e-08	0.05256
rs7948109	11	30173317	T	C	-0.0439	0.008	5.069e-08	0.05256
rs10835626	11	30173963	T	C	0.0439	0.008	5.069e-08	0.05256
rs10835627	11	30173987	T	G	-0.0439	0.008	5.069e-08	0.05256
rs10835628	11	30174019	T	G	-0.0439	0.008	5.069e-08	0.05256
rs10501124	11	30174370	T	C	-0.0439	0.008	4.857e-08	0.0533
rs10835629	11	30174438	T	C	-0.0439	0.008	4.857e-08	0.0533
rs10501125	11	30174667	T	C	0.0439	0.008	5.069e-08	0.05256
rs6484476	11	30174965	A	C	-0.0437	0.008	5.519e-08	0.0511
rs2226016	11	30175706	T	C	-0.0439	0.008	4.857e-08	0.0533
rs11030977	11	30175950	C	G	-0.0439	0.008	4.857e-08	0.0533
rs4512795	11	30176085	A	T	-0.0439	0.008	4.857e-08	0.0533
rs2884134	11	30176106	A	G	-0.0439	0.008	4.857e-08	0.0533
rs2226272	11	30176241	T	G	0.0439	0.008	4.857e-08	0.0533
rs1340033	11	30176743	T	C	0.0439	0.008	4.857e-08	0.0533
rs1938315	11	30176794	A	T	0.0439	0.008	4.857e-08	0.0533
rs1340032	11	30176879	T	C	0.0438	0.0081	6.487e-08	0.04709
rs3858479	11	30177010	A	G	-0.044	0.0081	5.395e-08	0.05497
rs3858480	11	30177120	T	C	0.0437	0.008	5.519e-08	0.0511
rs7113720	11	30177267	A	G	-0.0439	0.008	4.857e-08	0.0533
rs3858481	11	30177817	T	C	-0.0447	0.0081	3.295e-08	0.06306
rs3858482	11	30177821	T	C	0.0448	0.0081	3.158e-08	0.06392
rs3858483	11	30177840	A	T	-0.0445	0.0081	3.906e-08	0.05971
rs10835630	11	30178465	T	C	0.044	0.008	4.654e-08	0.05406
rs12786317	11	30179203	T	C	-0.044	0.008	4.654e-08	0.05406
rs3847637	11	30179758	T	C	-0.044	0.008	4.654e-08	0.05406
rs3858484	11	30179949	A	G	0.044	0.008	4.654e-08	0.05406
rs1361424	11	30180390	A	G	0.0448	0.008	2.665e-08	0.04693
rs1361423	11	30180671	C	G	0.0438	0.0081	5.588e-08	0.04797
rs1361422	11	30180685	T	C	0.0443	0.008	3.767e-08	0.04181
rs892949	11	30181153	T	C	-0.0443	0.008	3.767e-08	0.04181
rs1808771	11	30181316	A	G	-0.0442	0.008	4.105e-08	0.0406
rs112245288	11	30181390	G	GA	0.0645	0.0127	3.824e-07	0.8898
rs12287556	11	30181651	T	G	0.0443	0.008	3.767e-08	0.04181
rs12293737	11	30181671	A	T	0.0442	0.008	3.933e-08	0.0412
rs11030982	11	30181778	A	G	0.0443	0.008	3.767e-08	0.04181
rs1340030	11	30182068	T	C	0.0443	0.008	3.608e-08	0.04242
rs7112118	11	30182270	A	T	0.0443	0.008	3.608e-08	0.04242
rs7112549	11	30182303	C	G	-0.0444	0.008	3.456e-08	0.04304
rs713143	11	30182858	A	C	-0.039	0.0082	1.849e-06	0.0802
rs10835631	11	30183344	T	C	0.0443	0.008	3.608e-08	0.04242
rs4922833	11	30183742	A	T	-0.0444	0.0081	4.172e-08	0.04321
rs4922834	11	30183831	A	G	0.0442	0.008	4.075e-08	0.04693
rs11030983	11	30184483	T	C	-0.0445	0.008	3.31e-08	0.04367
rs4396264	11	30184538	T	C	0.0444	0.008	3.456e-08	0.04304
rs4313561	11	30184860	C	G	0.0444	0.008	3.456e-08	0.04304
rs11030985	11	30185395	T	G	-0.0443	0.0081	4.426e-08	0.03845
rs11030986	11	30185477	T	C	0.0443	0.0081	4.617e-08	0.03789
rs11030987	11	30185486	A	G	0.0444	0.008	3.456e-08	0.04304
rs11030988	11	30185696	T	C	-0.0443	0.0081	4.426e-08	0.03845
rs11030989	11	30185849	T	C	0.0449	0.0081	3.54e-08	0.04338
rs72885907	11	30185850	A	G	-0.0448	0.0081	3.691e-08	0.04276
rs1361421	11	30186511	T	C	-0.0443	0.0081	4.549e-08	0.03902
rs1819673	11	30186858	A	G	0.0444	0.0081	4.243e-08	0.03902
rs7102959	11	30187044	T	C	-0.0444	0.0081	4.243e-08	0.03902
rs552501	11	30187216	T	C	0.0443	0.0081	4.426e-08	0.03845
rs12282113	11	30187828	A	G	-0.0444	0.0081	4.243e-08	0.03902
rs12282163	11	30187905	T	G	-0.0444	0.0081	4.243e-08	0.03902
rs12282076	11	30187958	A	C	-0.0445	0.0081	4.016e-08	0.03789
rs7930471	11	30188285	C	G	-0.0444	0.0081	4.243e-08	0.03902
rs7945546	11	30188505	T	C	0.0444	0.0081	4.243e-08	0.03902
rs17622950	11	30189761	A	G	0.0441	0.0081	6.182e-08	0.05728
rs1417016	11	30190076	A	G	0.0441	0.0081	6.182e-08	0.05728
rs1417015	11	30190139	A	G	-0.0441	0.0081	6.182e-08	0.05728
rs10501121	11	30190813	T	G	0.0441	0.0081	6.182e-08	0.05728
rs7128357	11	30191237	T	G	-0.0441	0.0081	6.182e-08	0.05728
rs10501122	11	30192151	T	C	0.0441	0.0081	6.182e-08	0.05728
rs11030991	11	30192333	T	C	-0.0442	0.0081	5.927e-08	0.05806
rs12793581	11	30192962	T	C	0.0441	0.0081	6.182e-08	0.05728
rs623837	11	30193060	A	G	-0.044	0.0081	6.418e-08	0.06048
rs4923626	11	30195542	T	G	0.044	0.0081	6.693e-08	0.05967
rs11030992	11	30197429	A	G	-0.0443	0.0081	5.447e-08	0.05967
rs11030993	11	30198439	T	C	0.0443	0.0081	5.222e-08	0.06048
rs10767832	11	30199020	T	C	-0.0445	0.0081	4.776e-08	0.06644
rs7940816	11	30199688	A	C	0.0445	0.0081	4.577e-08	0.06733
rs7943867	11	30199907	A	C	0.0455	0.0081	1.905e-08	0.05346
rs7123331	11	30200473	A	G	-0.0444	0.0082	5.899e-08	0.06062
rs7108968	11	30200581	T	C	0.0546	0.0106	2.571e-07	0.2577
rs7109221	11	30200751	T	C	0.0445	0.0081	4.577e-08	0.06733
rs7113525	11	30201790	T	C	0.056	0.0107	1.478e-07	0.3305
rs11493214	11	30202285	A	G	-0.0444	0.0082	6.149e-08	0.05981
rs201618035	11	30203287	T	TA	-0.0663	0.013	3.537e-07	0.0725
rs7928429	11	30203374	A	G	-0.0549	0.0106	2.201e-07	0.2692
rs7943756	11	30203825	T	C	0.0445	0.0082	5.641e-08	0.06569
rs9735244	11	30205371	C	G	-0.0396	0.0083	1.7e-06	0.1168
rs7939775	11	30206029	A	C	-0.0473	0.0109	1.356e-05	0.2303
rs11030997	11	30206532	A	G	0.0447	0.0082	4.788e-08	0.06482
rs7122731	11	30207239	A	G	-0.0447	0.0082	4.993e-08	0.06396
rs17623478	11	30207843	A	G	0.0449	0.0081	3.019e-08	0.04383
rs10835634	11	30208486	A	C	0.0447	0.0082	5.008e-08	0.05981
rs11030998	11	30208516	A	G	-0.0446	0.0082	6.125e-08	0.05836
rs11031002	11	30215261	A	T	-0.088	0.0119	1.663e-13	0.2481
rs605765	11	30217503	T	C	-0.0347	0.008	1.409e-05	0.9181
rs11031005	11	30226356	T	C	0.0885	0.0111	1.438e-15	0.3692
rs11031006	11	30226528	A	G	-0.0886	0.0111	1.32e-15	0.374
rs11031010	11	30240178	A	C	-0.0812	0.0112	3.965e-13	0.1551
rs521271	11	30240470	A	T	-0.0358	0.0082	1.153e-05	0.7719
rs74485684	11	30242287	T	C	0.0834	0.0106	2.902e-15	0.2749
rs10835638	11	30252352	T	G	-0.0783	0.0111	1.941e-12	0.1162
rs7951733	11	30261968	A	G	0.0743	0.0148	5.156e-07	0.1841
rs4267043	11	30293769	A	T	0.0355	0.0082	1.601e-05	0.9066
rs12364889	11	30296055	T	C	0.0808	0.0112	5.161e-13	0.1551
rs11031033	11	30305675	T	C	-0.081	0.0111	3.365e-13	0.1616
rs11031034	11	30306439	T	C	-0.0812	0.0111	3.089e-13	0.1642
rs11031035	11	30306650	A	T	0.0809	0.0111	3.664e-13	0.1591
rs75525300	11	30307989	A	G	0.0828	0.0105	3.43e-15	0.2838
rs4120817	11	30308159	T	C	-0.081	0.0111	3.365e-13	0.1616
rs10835644	11	30309827	T	C	-0.0811	0.0111	3.224e-13	0.1629
rs10835645	11	30309869	T	C	-0.0811	0.0111	3.224e-13	0.1629
rs10835646	11	30309905	T	C	-0.081	0.0111	3.365e-13	0.1616
rs12281078	11	30312187	A	G	0.081	0.0111	3.365e-13	0.1616
rs12294258	11	30312239	T	C	-0.081	0.0111	3.365e-13	0.1616
rs11031039	11	30314858	A	C	-0.081	0.0111	3.365e-13	0.1616
rs12278989	11	30316822	A	G	0.083	0.0105	3.132e-15	0.288
rs11031040	11	30317733	T	G	0.083	0.0105	2.992e-15	0.2901
rs12271187	11	30319259	A	G	-0.083	0.0105	3.132e-15	0.288
rs12271300	11	30319433	A	G	-0.083	0.0105	2.992e-15	0.2901
rs7123626	11	30325865	A	G	-0.081	0.0111	3.511e-13	0.1603
rs12361594	11	30327006	A	G	-0.0813	0.0111	2.915e-13	0.154
rs10835649	11	30329175	A	G	0.0831	0.0105	2.815e-15	0.2859
rs4071563	11	30336002	A	G	-0.0832	0.0105	2.649e-15	0.2923
rs11031047	11	30337523	T	C	-0.0834	0.0105	2.309e-15	0.2987
rs7947350	11	30338842	A	G	0.0833	0.0105	2.418e-15	0.2966
rs7929660	11	30339461	A	G	0.0834	0.0105	2.309e-15	0.2987
rs12363824	11	30342150	A	G	-0.0834	0.0105	2.309e-15	0.2987
rs6484479	11	30342495	A	G	-0.0834	0.0105	2.206e-15	0.3009
rs3858429	11	30343757	T	C	-0.0835	0.0105	2.107e-15	0.3031
rs1222220	11	30343925	A	C	-0.0361	0.0082	1.18e-05	0.9252
rs4071558	11	30344591	T	C	-0.0836	0.0105	1.923e-15	0.3075
rs4071559	11	30344725	T	C	-0.0833	0.0105	2.418e-15	0.2966
rs10616649	11	30349488	CACTCTA	C	0.0997	0.0164	1.132e-09	0.2523
rs77055031	11	30353881	A	G	0.0745	0.0149	6.076e-07	0.1947
rs12278547	11	30354857	T	C	0.0805	0.0111	4.892e-13	0.1603
rs7118949	11	30354895	A	G	0.081	0.0111	3.48e-13	0.1708
rs7121963	11	30354904	A	C	0.0812	0.0111	3.062e-13	0.1749
rs7122449	11	30355197	T	C	-0.0812	0.0111	3.062e-13	0.1749
rs11512201	11	30355857	T	C	-0.0808	0.0111	4.095e-13	0.1964
rs10835655	11	30355903	T	C	-0.0813	0.0111	2.933e-13	0.1763
rs12272134	11	30356420	T	C	0.0812	0.0111	3.062e-13	0.1749
rs7116893	11	30359231	A	G	0.0814	0.0111	2.579e-13	0.1805
rs7117691	11	30359892	A	G	0.0814	0.0111	2.579e-13	0.1805
rs12278112	11	30360026	T	C	0.0814	0.0111	2.629e-13	0.1777
rs141402489	11	30360225	A	G	-0.0807	0.0111	4.205e-13	0.1629
rs11031052	11	30360794	T	C	-0.0815	0.0111	2.518e-13	0.1791
rs12285277	11	30363545	T	C	0.0817	0.0111	2.11e-13	0.1805
rs200668008	11	30364196	T	TG	-0.1063	0.0186	1.038e-08	0.8395
rs201665959	11	30364201	CAA	C	0.1022	0.0185	3.102e-08	0.8188
rs1228479	11	30365566	T	C	-0.0357	0.0082	1.481e-05	0.9766
rs11031056	11	30366528	A	T	-0.0819	0.0111	1.854e-13	0.1847
rs12365913	11	30370218	A	G	0.0824	0.0111	1.368e-13	0.1749
rs10835658	11	30371313	T	C	-0.082	0.0111	1.766e-13	0.1819
rs12363432	11	30371615	T	C	-0.082	0.0111	1.766e-13	0.1819
rs74331022	11	30372818	T	C	-0.0812	0.0111	3.089e-13	0.1642
rs7949790	11	30374608	A	G	0.0748	0.0107	3.22e-12	0.1718
rs11031058	11	30375889	T	C	-0.0749	0.0107	3.014e-12	0.1718
rs76959488	11	30376314	A	T	-0.075	0.0107	2.886e-12	0.1732
rs10835660	11	30376902	A	C	0.075	0.0107	2.954e-12	0.1746
rs10835661	11	30381076	T	C	0.0683	0.0104	5.13e-11	0.7608
rs12294104	11	30382899	T	C	-0.0687	0.0104	3.903e-11	0.7679
rs80268871	11	30395448	T	G	-0.0844	0.0132	1.649e-10	0.2547
rs12223987	11	30395871	T	C	-0.068	0.0105	7.569e-11	0.8555
rs11031685	11	32294884	T	C	0.137	0.0127	4.652e-27	0.0006981
rs7130589	11	32295312	T	C	0.0422	0.0084	5.648e-07	0.4497
rs11031688	11	32296109	T	C	0.1367	0.0126	1.207e-27	0.0002957
rs79121531	11	32296661	T	C	-0.1858	0.0229	4.432e-16	3.487e-05
rs2418590	11	32297208	T	C	-0.0422	0.0084	5.717e-07	0.4567
rs3920533	11	32297640	T	G	0.1532	0.0168	8.883e-20	1.523e-05
rs11031690	11	32299224	A	G	0.1362	0.0125	1.037e-27	0.0002704
rs138923553	11	32300928	G	GT	0.3472	0.0464	7.236e-14	0.1921
rs2900666	11	32304295	T	C	0.135	0.0124	1.624e-27	0.0002311
rs11031691	11	32306208	A	C	0.1464	0.0131	3.952e-29	0.001907
rs7121657	11	32307012	A	T	0.0478	0.0095	4.947e-07	0.1918
rs4603277	11	32307326	A	G	-0.1344	0.0124	2.699e-27	0.000228
rs12574217	11	32308420	A	G	-0.0475	0.0095	5.81e-07	0.1832
rs76565904	11	32308802	A	G	0.1304	0.0201	9.365e-11	0.9418
rs12574256	11	32308936	T	G	-0.0478	0.0095	4.837e-07	0.1901
rs11823078	11	32308979	T	C	-0.122	0.012	2.164e-24	0.0001489
rs12574511	11	32309418	A	G	-0.0475	0.0095	5.755e-07	0.1866
rs7944771	11	32315910	T	C	-0.1259	0.0116	1.604e-27	0.0002931
rs10835879	11	32316432	A	T	0.1317	0.0118	6.137e-29	5.863e-05
rs7116279	11	32318295	A	C	0.1369	0.012	3.84e-30	0.0001812
rs11031693	11	32318377	A	G	-0.0421	0.0093	6.021e-06	0.118
rs16923064	11	32319019	C	G	0.0423	0.0093	5.555e-06	0.1193
rs117304073	11	32319358	T	G	-0.1826	0.0224	3.399e-16	2.166e-05
rs763583	11	32320110	T	C	-0.046	0.0086	8.906e-08	0.9384
rs11031698	11	32322197	T	C	0.1338	0.0181	1.492e-13	0.7519
rs10835881	11	32322859	A	C	-0.1039	0.0105	4.785e-23	0.003056
rs7928458	11	32328064	T	C	0.1353	0.0117	7.852e-31	1.929e-05
rs10835883	11	32328565	T	C	0.1351	0.0117	9.859e-31	1.837e-05
rs72638188	11	32328646	T	C	-0.0552	0.0093	2.812e-09	0.1347
rs10488685	11	32328926	T	C	0.1352	0.0117	8.929e-31	1.837e-05
rs57402804	11	32329615	A	G	0.0495	0.0092	7.192e-08	0.09001
rs11031704	11	32330118	T	C	-0.1219	0.0111	3.867e-28	0.0003505
rs11031705	11	32330664	A	G	0.0492	0.0091	7.083e-08	0.09093
rs7944182	11	32330675	A	T	-0.1218	0.0111	4.431e-28	0.0003195
rs10835884	11	32331591	A	G	-0.1218	0.0111	4.352e-28	0.0003347
rs10835885	11	32331703	A	G	0.1217	0.0111	4.553e-28	0.0003245
rs12422056	11	32331871	C	G	-0.0552	0.0093	2.838e-09	0.132
rs1022625	11	32332020	A	G	-0.1354	0.0117	7.541e-31	1.75e-05
rs1022624	11	32332107	A	G	-0.1218	0.0111	4.431e-28	0.0003195
rs11031706	11	32332289	A	T	-0.0493	0.0091	6.664e-08	0.09093
rs11600188	11	32332329	A	G	-0.0494	0.0091	6.432e-08	0.09197
rs11031708	11	32332499	T	C	-0.0491	0.0091	7.721e-08	0.09197
rs2003731	11	32332578	T	C	0.1218	0.0111	4.311e-28	0.0003146
rs742996	11	32332995	T	C	0.1219	0.0111	3.693e-28	0.000305
rs742995	11	32333113	A	T	-0.1359	0.0117	4.454e-31	1.837e-05
rs742994	11	32333377	T	C	-0.136	0.0117	3.938e-31	1.808e-05
rs12361455	11	32334100	A	G	0.1039	0.0106	8.005e-23	0.002795
rs61889170	11	32334541	T	C	-0.145	0.0121	7.507e-33	0.0001238
rs61889171	11	32335233	A	C	0.143	0.016	4.34e-19	3.669e-07
rs61889172	11	32337087	T	C	0.1495	0.0121	2.614e-35	0.0002882
rs61889173	11	32338246	T	C	0.1496	0.0121	2.551e-35	0.0002843
rs7934939	11	32340688	A	G	-0.0542	0.0093	5.593e-09	0.1537
rs11031714	11	32342023	A	G	0.15	0.0121	1.565e-35	0.0002729
rs7121219	11	32342517	A	G	0.1499	0.0121	1.694e-35	0.0002692
rs12285028	11	32343164	A	G	-0.1497	0.012	7.85e-36	0.0002128
rs12285041	11	32343212	A	G	-0.1497	0.012	7.85e-36	0.0002128
rs11600625	11	32343283	A	G	-0.0543	0.0093	5.148e-09	0.1492
rs11031715	11	32346815	T	G	-0.0561	0.0092	1.159e-09	0.1907
rs11031716	11	32346834	A	G	-0.1509	0.012	2.216e-36	0.0002694
rs11828433	11	32346864	A	G	0.1506	0.012	3.101e-36	0.0002282
rs2038318	11	32347237	T	C	0.0571	0.0092	5.977e-10	0.1835
rs11031718	11	32348953	T	G	0.0568	0.0092	7.202e-10	0.1782
rs7924571	11	32350027	A	C	-0.0542	0.009	1.566e-09	0.3212
rs35524450	11	32350348	T	TG	0.2271	0.0241	5.295e-21	0.8349
rs7924866	11	32350351	A	T	-0.1769	0.0178	2.322e-23	0.003109
rs7106353	11	32351427	T	C	0.1508	0.0119	7.512e-37	0.0003946
rs12278882	11	32352400	C	G	-0.1182	0.0107	3.22e-28	0.01022
rs12280757	11	32353264	A	G	0.1191	0.0108	3.632e-28	0.0179
rs7123725	11	32355336	T	G	0.1191	0.0108	3.769e-28	0.01674
rs61889182	11	32355927	A	G	-0.1458	0.0166	1.37e-18	3.648e-08
rs7127500	11	32356128	T	C	0.1314	0.0111	2.079e-32	0.003646
rs11031721	11	32356599	A	G	-0.0564	0.0092	9.841e-10	0.1537
rs12418834	11	32358155	T	G	-0.0565	0.0092	7.779e-10	0.1492
rs143105159	11	32358679	T	TG	0.2264	0.024	3.26e-21	0.8595
rs11031724	11	32358913	A	G	-0.1323	0.0111	7.867e-33	0.004196
rs2144327	11	32358979	A	G	-0.0565	0.0092	7.556e-10	0.1477
rs12419303	11	32359742	T	C	-0.0571	0.0092	5.922e-10	0.1521
rs12420787	11	32359892	T	C	-0.0521	0.0083	3.991e-10	0.4594
rs12807010	11	32359961	A	G	0.0493	0.0086	1.17e-08	0.3524
rs12789861	11	32360222	T	C	-0.0913	0.008	3.008e-30	0.002267
rs190967850	11	32360229	T	G	0.1469	0.0243	1.5e-09	0.8461
rs12099181	11	32360342	A	G	0.0944	0.0106	4.162e-19	0.0004776
rs11031726	11	32360852	A	G	-0.1094	0.0102	9.534e-27	0.03452
rs10767930	11	32361685	T	C	-0.1092	0.0102	1.191e-26	0.03339
rs10767931	11	32361797	A	G	-0.1092	0.0102	1.191e-26	0.03339
rs11031728	11	32363616	C	G	-0.1522	0.0119	1.351e-37	0.000476
rs143965489	11	32363981	T	TA	0.1424	0.0184	9.938e-15	0.9291
rs2057178	11	32364187	A	G	0.1524	0.012	3.399e-37	0.0003984
rs11031729	11	32365066	T	C	-0.1188	0.0105	1.722e-29	0.002933
rs11031731	11	32365430	A	G	0.1523	0.0119	1.243e-37	0.0004824
rs10835887	11	32367326	A	G	-0.1189	0.0105	1.593e-29	0.002974
rs10835888	11	32367337	A	T	0.1185	0.0106	6.24e-29	0.002593
rs11031733	11	32367362	C	G	0.153	0.012	4.216e-37	0.0004362
rs61889186	11	32367570	C	G	-0.1531	0.012	1.627e-37	0.0004497
rs7122775	11	32367883	C	G	0.1187	0.0106	4.961e-29	0.002703
rs2207549	11	32368457	A	T	-0.0949	0.0081	8.173e-32	0.0009343
rs2207548	11	32368744	A	C	0.098	0.0082	3.194e-33	0.002136
rs61889187	11	32369603	A	T	0.1529	0.012	1.998e-37	0.0006599
rs10835889	11	32370380	A	G	0.1529	0.012	1.988e-37	0.0006951
rs932503	11	32371215	T	C	-0.0819	0.0082	9.898e-24	0.003732
rs11031736	11	32371754	A	G	0.1419	0.0203	2.573e-12	0.5745
rs11031737	11	32372772	A	G	0.0709	0.0078	1.336e-19	0.4253
rs4922591	11	32374199	T	C	-0.0585	0.0081	5.167e-13	0.447
rs1884232	11	32375669	A	G	0.0673	0.0078	6.374e-18	0.203
rs12282630	11	32377399	A	G	-0.1236	0.0132	1.038e-20	0.04417
rs17673047	11	32379661	A	G	0.1228	0.0133	2.848e-20	0.03276
rs10572900	11	32380324	G	GGAGA	0.1663	0.0243	8.105e-12	0.5276
rs7118294	11	32380521	T	C	-0.0676	0.0078	5.018e-18	0.1965
rs2418900	11	32381043	A	G	0.0678	0.0078	3.635e-18	0.203
rs139788276	11	32381174	A	AT	0.1701	0.0242	2.196e-12	0.5473
rs7122664	11	32381647	A	T	0.1316	0.0139	2.618e-21	0.08172
rs7109881	11	32381969	A	G	-0.096	0.0121	2.611e-15	0.009604
rs148239172	11	32382597	A	G	0.1222	0.0133	4.401e-20	0.02931
rs10767932	11	32382641	A	G	-0.071	0.0078	1.19e-19	0.3702
rs111603441	11	32383177	T	C	0.1224	0.0132	2.538e-20	0.02901
rs72896061	11	32383744	A	G	-0.1529	0.0214	9.903e-13	0.2128
rs72896066	11	32384455	A	G	-0.1223	0.0132	2.747e-20	0.02659
rs2418902	11	32384946	A	G	-0.0754	0.0093	6.845e-16	0.1773
rs72896067	11	32385013	A	T	-0.1223	0.0132	2.691e-20	0.02636
rs3858437	11	32385658	A	G	0.0756	0.0093	5.928e-16	0.1757
rs61889189	11	32385875	T	G	-0.0754	0.0094	9.796e-16	0.1786
rs10835891	11	32385980	T	C	0.0694	0.0079	1.218e-18	0.1856
rs11031749	11	32387562	T	G	0.0784	0.0097	7.897e-16	0.1377
rs7101933	11	32387617	C	G	-0.0741	0.0091	3.247e-16	0.138
rs141844682	11	32387855	A	G	-0.2133	0.0258	1.272e-16	0.3703
rs56911719	11	32388502	C	G	-0.0786	0.0098	8.01e-16	0.08861
rs58736369	11	32388627	A	T	0.0771	0.0092	5.054e-17	0.1278
rs58222320	11	32388682	A	G	0.0771	0.0092	5.054e-17	0.1278
rs60923278	11	32388912	T	C	-0.0772	0.0092	4.608e-17	0.1278
rs57744011	11	32388952	T	C	-0.0772	0.0092	4.769e-17	0.1264
rs61889204	11	32389101	A	G	0.0768	0.0092	6.917e-17	0.1372
rs73473704	11	32389137	A	G	0.0771	0.0092	5.176e-17	0.1304
rs188833533	11	32391432	A	G	-0.1877	0.0225	6.692e-17	4.386e-05
rs192881609	11	32391435	A	C	-0.1876	0.0225	6.884e-17	4.35e-05
rs11031751	11	32391535	T	C	-0.0625	0.0098	1.449e-10	0.1569
rs11031752	11	32391690	A	G	0.0778	0.0092	3.228e-17	0.1361
rs7937976	11	32392050	T	G	-0.0751	0.0091	2.318e-16	0.1164
rs6484573	11	32392251	A	G	-0.068	0.0086	2.52e-15	0.152
rs7951745	11	32392395	T	C	0.075	0.0091	2.539e-16	0.1164
rs59961456	11	32392844	T	G	-0.1234	0.0129	1.435e-21	0.01125
rs75776130	11	32393476	A	G	0.1161	0.0225	2.376e-07	0.5594
rs7105471	11	32393885	A	G	0.124	0.0129	7.865e-22	0.009382
rs11031754	11	32394584	T	G	0.0679	0.0086	2.75e-15	0.1568
rs7925851	11	32396172	A	T	0.0749	0.0091	2.601e-16	0.1189
rs7939496	11	32396585	A	G	-0.075	0.0091	2.375e-16	0.1189
rs28460016	11	32398371	T	G	-0.1252	0.013	4.877e-22	0.02074
rs10835893	11	32399200	T	C	0.0686	0.0086	1.425e-15	0.1568
rs7946388	11	32401036	A	C	0.0741	0.0091	5.389e-16	0.1292
rs11031757	11	32401057	A	G	-0.0744	0.0091	4.291e-16	0.1239
rs10835894	11	32401414	T	C	-0.0745	0.0091	3.827e-16	0.1214
rs10767933	11	32401585	A	G	-0.0683	0.0086	1.863e-15	0.1442
rs7116169	11	32402861	T	C	-0.0745	0.0091	3.827e-16	0.1214
rs7926620	11	32403448	A	C	0.0745	0.0091	3.827e-16	0.1214
rs7926521	11	32403492	A	G	-0.0745	0.0091	3.827e-16	0.1214
rs10835896	11	32404925	A	G	-0.0746	0.0091	3.615e-16	0.1201
rs12574749	11	32405355	A	C	0.0639	0.0088	3.138e-13	0.1239
rs6484575	11	32406036	C	G	0.069	0.0086	9.299e-16	0.1457
rs6484576	11	32406141	A	G	-0.0689	0.0086	1.051e-15	0.1488
rs11431274	11	32406723	T	TC	-0.1742	0.024	3.976e-13	0.9818
rs7120483	11	32406983	C	G	0.1231	0.0129	1.034e-21	0.01403
rs11031760	11	32407144	T	C	-0.0747	0.0091	3.224e-16	0.1176
rs11031761	11	32407208	T	C	0.0748	0.0091	3.044e-16	0.1164
rs11031762	11	32407854	C	G	-0.0747	0.0091	3.332e-16	0.1164
rs5030336	11	32408666	T	C	0.1168	0.0226	2.301e-07	0.5709
rs5030335	11	32408693	A	G	0.1225	0.0129	1.611e-21	0.01349
rs5030328	11	32409472	A	T	0.1167	0.0226	2.356e-07	0.5709
rs5030320	11	32410002	T	C	-0.0691	0.0086	8.747e-16	0.1442
rs5030317	11	32410337	C	G	-0.0556	0.0089	4.277e-10	0.2322
rs5030316	11	32410380	T	C	-0.1173	0.0151	7.459e-15	0.0007714
rs5030315	11	32410516	T	C	-0.1172	0.0151	7.859e-15	0.0007714
rs1799937	11	32410774	A	G	-0.0661	0.0094	1.582e-12	0.2341
rs5030311	11	32411100	A	G	0.1102	0.0149	1.542e-13	0.008207
rs5030302	11	32412040	T	C	-0.075	0.0127	3.899e-09	0.04502
rs5030297	11	32412784	A	AACC	-0.1955	0.0299	5.861e-11	0.04512
rs2234593	11	32414333	T	G	0.1169	0.0151	9.321e-15	0.0007173
rs73473736	11	32415529	T	C	0.1168	0.0151	9.694e-15	0.0007099
rs5030278	11	32417526	A	C	-0.1161	0.0151	1.415e-14	0.0006326
rs5030255	11	32422724	T	G	0.1535	0.0181	2.683e-17	1.887e-05
rs5030241	11	32424296	A	T	-0.0493	0.0087	1.257e-08	0.2388
rs6484577	11	32424604	T	C	-0.0544	0.0085	1.927e-10	0.2829
rs10767935	11	32426704	T	C	0.0604	0.0096	3.259e-10	0.1609
rs10835901	11	32426953	C	G	-0.0605	0.0096	3.025e-10	0.1655
rs11031767	11	32427428	T	G	-0.0492	0.0087	1.371e-08	0.2432
rs3932463	11	32427823	A	G	0.049	0.0087	1.561e-08	0.25
rs3858440	11	32428005	A	G	0.0606	0.0096	2.9e-10	0.164
rs3858441	11	32428032	A	C	-0.0605	0.0096	3.025e-10	0.1655
rs3858443	11	32428545	T	C	-0.0605	0.0096	3.025e-10	0.1655
rs7938016	11	32428978	A	G	-0.0604	0.0096	3.156e-10	0.167
rs79026725	11	32429096	T	C	0.1532	0.0181	3.208e-17	1.714e-05
rs12290546	11	32429099	T	C	0.0544	0.0085	1.834e-10	0.2804
rs16923242	11	32429259	T	C	-0.0604	0.0096	3.292e-10	0.1686
rs11031769	11	32429503	T	C	-0.0604	0.0096	3.156e-10	0.167
rs11031770	11	32429666	A	G	0.0603	0.0096	3.434e-10	0.1701
rs10835903	11	32430485	T	C	-0.0603	0.0096	3.434e-10	0.1701
rs10835904	11	32430601	A	G	0.0546	0.0085	1.654e-10	0.2829
rs7125543	11	32431344	A	G	0.0605	0.0096	2.476e-10	0.1673
rs7125816	11	32431574	A	G	0.0604	0.0096	3.188e-10	0.1749
rs10835905	11	32431945	T	C	0.0603	0.0096	3.434e-10	0.1701
rs3901671	11	32432023	A	G	0.0602	0.0096	3.582e-10	0.1717
rs5030233	11	32433044	T	C	-0.1181	0.023	2.824e-07	0.6243
rs72909430	11	32433162	A	C	0.1823	0.022	1.03e-16	1.836e-05
rs5030228	11	32433447	T	C	-0.1534	0.0181	2.884e-17	1.77e-05
rs16923250	11	32433544	C	G	0.1532	0.0181	3.096e-17	1.732e-05
rs10835906	11	32433872	T	C	-0.0603	0.0096	3.469e-10	0.1781
rs7108339	11	32434626	A	G	0.0608	0.0097	3.014e-10	0.1637
rs16923260	11	32434901	A	G	0.1539	0.0181	2.248e-17	1.827e-05
rs5030219	11	32437189	A	G	0.1526	0.0182	5.391e-17	1.461e-05
rs5030218	11	32437209	T	C	-0.0654	0.0094	3.104e-12	0.2361
rs5030217	11	32437310	A	T	-0.1658	0.0201	1.431e-16	2.548e-05
rs2295082	11	32437677	C	G	0.0654	0.0094	3.054e-12	0.2261
rs3858444	11	32437699	T	C	-0.0429	0.0092	3.082e-06	0.9914
rs2234588	11	32437902	A	G	0.1531	0.0182	4.265e-17	1.592e-05
rs2234587	11	32437914	T	G	-0.0654	0.0094	3.121e-12	0.2301
rs5030207	11	32438477	T	C	-0.0656	0.0094	2.77e-12	0.2222
rs5030201	11	32438699	A	G	0.0654	0.0094	3.054e-12	0.2261
rs3818055	11	32438753	T	C	0.0539	0.0085	2.711e-10	0.3087
rs2295081	11	32439038	T	C	-0.0656	0.0094	2.696e-12	0.2242
rs5030195	11	32439880	A	G	0.1527	0.0182	5.261e-17	1.627e-05
rs5030194	11	32440038	A	C	-0.1535	0.0181	2.715e-17	1.907e-05
rs7114908	11	32441111	T	C	0.1434	0.016	2.976e-19	4.774e-06
rs7115190	11	32441377	T	C	0.0534	0.0086	5.535e-10	0.3455
rs11824258	11	32442275	A	G	-0.0662	0.0094	1.724e-12	0.2127
rs72909465	11	32442468	T	G	0.166	0.0201	1.703e-16	4.228e-05
rs3858445	11	32442636	A	G	-0.0621	0.0092	1.866e-11	0.08378
rs2418910	11	32444020	A	G	-0.061	0.0087	2.661e-12	0.09746
rs2900741	11	32444147	A	G	0.0609	0.0087	2.801e-12	0.09858
rs11031775	11	32444375	T	C	-0.0609	0.0087	2.827e-12	0.09524
rs4258351	11	32446135	C	G	0.1007	0.012	5.917e-17	0.05213
rs2418911	11	32446336	A	G	0.0585	0.0095	6.401e-10	0.1066
rs72893506	11	32447275	A	G	-0.1317	0.0169	6.58e-15	0.00014
rs7110547	11	32447347	C	G	-0.0523	0.0082	1.611e-10	0.07135
rs5030185	11	32447864	T	G	0.088	0.0122	4.784e-13	0.118
rs5030179	11	32448255	T	C	-0.0477	0.0083	7.559e-09	0.05532
rs5030178	11	32448569	A	C	-0.048	0.0083	6.152e-09	0.05103
rs5030176	11	32448895	C	G	-0.048	0.0082	5.555e-09	0.04861
rs5030172	11	32449274	C	G	0.0534	0.01	9.462e-08	0.2693
rs1799933	11	32449486	T	C	0.0876	0.0121	4.835e-13	0.1065
rs5030166	11	32449799	T	G	0.0532	0.01	1.042e-07	0.2813
rs5030157	11	32450825	T	C	0.0537	0.01	8.247e-08	0.2936
rs3858446	11	32450890	A	G	-0.0479	0.0082	5.974e-09	0.04861
rs4986811	11	32451093	T	G	-0.0535	0.01	8.894e-08	0.2752
rs3858448	11	32451099	A	T	0.048	0.0082	5.703e-09	0.04795
rs72893517	11	32451921	C	G	0.0546	0.01	4.541e-08	0.2897
rs11031779	11	32452888	T	C	0.0549	0.01	3.871e-08	0.2981
rs10742277	11	32452925	C	G	-0.0477	0.0081	4.287e-09	0.06652
rs11031780	11	32452945	C	G	-0.0549	0.01	4.029e-08	0.296
rs7936152	11	32453622	A	G	0.0548	0.01	4.209e-08	0.3088
rs11031781	11	32454262	A	G	0.0549	0.01	4.029e-08	0.296
rs3930513	11	32455527	A	C	0.048	0.0082	5.589e-09	0.04665
rs2234582	11	32456694	A	C	0.0557	0.01	2.486e-08	0.322
rs2234580	11	32457138	A	G	-0.0481	0.0082	5.196e-09	0.04665
rs72893528	11	32457545	C	G	-0.1363	0.0182	7.596e-14	0.0001935
rs2301254	11	32457675	A	G	-0.0482	0.0082	4.733e-09	0.04537
rs2301253	11	32457774	A	G	0.0482	0.0082	4.733e-09	0.04537
rs2301252	11	32457927	A	C	0.0482	0.0082	4.733e-09	0.04537
rs2301251	11	32457985	T	G	0.0482	0.0082	4.61e-09	0.04601
rs3087461	11	32458142	A	C	0.1277	0.0167	2.36e-14	9.786e-05
rs2301250	11	32458219	A	G	0.0482	0.0082	4.61e-09	0.04601
rs3886325	11	32458507	A	G	0.0482	0.0082	4.83e-09	0.04665
rs3809060	11	32458807	T	G	0.0471	0.0082	8.695e-09	0.08414
rs3809061	11	32459065	T	C	-0.0471	0.0082	8.299e-09	0.08309
rs3809062	11	32459082	A	G	0.0471	0.0082	8.299e-09	0.08309
rs4140413	11	32459228	T	G	0.0404	0.0083	1.162e-06	0.03869
rs11031783	11	32459923	A	C	0.062	0.0098	1.988e-10	0.01987
rs7120686	11	32460227	T	C	0.0485	0.0083	4.222e-09	0.09443
rs11031784	11	32460575	T	C	-0.0428	0.0087	8.197e-07	0.157
rs7943101	11	32460873	T	C	0.0512	0.0114	6.92e-06	0.02999
rs7946086	11	32461090	A	G	-0.0414	0.0087	1.803e-06	0.09268
rs4275604	11	32462576	A	G	-0.0445	0.008	2.896e-08	0.2459
rs72893553	11	32462695	A	C	0.1071	0.0158	1.13e-11	0.001604
rs72893557	11	32462873	A	C	-0.1068	0.0158	1.267e-11	0.001577
rs7103000	11	32463105	T	C	0.0449	0.008	2.042e-08	0.3036
rs72905043	11	32464103	A	G	-0.1063	0.0158	1.543e-11	0.001486
rs4980793	11	32464685	A	G	-0.0442	0.008	3.531e-08	0.234
rs4304749	11	32466304	A	G	-0.044	0.008	4.047e-08	0.2411
rs72905054	11	32466722	A	G	0.1056	0.0158	2.149e-11	0.001398
rs72905060	11	32466931	C	G	0.1333	0.0184	4.22e-13	0.0001335
rs10835911	11	32467547	T	G	-0.0436	0.008	5.283e-08	0.2293
rs12270749	11	32469259	A	T	0.0539	0.0085	2.07e-10	0.1112
rs11031791	11	32469729	A	T	-0.0436	0.008	5.28e-08	0.2634
rs10835912	11	32470303	T	C	-0.0534	0.0085	3.616e-10	0.1163
rs12292135	11	32470304	A	G	0.0533	0.0085	3.978e-10	0.1189
rs72905067	11	32470678	T	C	0.1066	0.0169	2.977e-10	0.001462
rs11031792	11	32470761	T	C	-0.0436	0.008	5.414e-08	0.2608
rs35641603	11	32470775	T	C	0.0777	0.0116	2.017e-11	0.04612
rs11031793	11	32470828	T	C	0.0435	0.008	5.663e-08	0.2634
rs3858454	11	32473626	A	C	-0.0434	0.008	6.194e-08	0.2685
rs3858455	11	32473807	T	C	-0.0436	0.008	5.304e-08	0.2925
rs7948813	11	32473924	A	G	0.0435	0.008	5.776e-08	0.2685
rs3858456	11	32474267	A	C	-0.0434	0.008	6.041e-08	0.2711
rs3930317	11	32474328	C	G	-0.0434	0.008	6.041e-08	0.2711
rs79240149	11	32475097	T	G	0.1036	0.0158	5.103e-11	0.0009375
rs41488548	11	32475484	A	G	0.1036	0.0158	5.103e-11	0.0009375
rs7395210	11	32477000	T	G	0.0433	0.008	6.35e-08	0.266
rs7126322	11	32478966	A	G	0.044	0.0081	6.343e-08	0.1804
rs140522863	11	32479062	A	T	0.1035	0.0158	5.146e-11	0.0009459
rs11031796	11	32479807	A	G	0.0444	0.0081	4.781e-08	0.2284
rs7948730	11	32479850	A	G	0.1031	0.0158	6.151e-11	0.0009545
rs7927401	11	32481177	T	C	0.0465	0.0096	1.404e-06	0.08285
rs113397231	11	32482627	A	G	0.1026	0.0158	7.723e-11	0.001016
rs147711799	11	32483040	A	C	0.1034	0.0158	5.553e-11	0.0009806
rs10835916	11	32483319	A	C	-0.0437	0.008	4.869e-08	0.3179
rs10835917	11	32484265	T	C	-0.0432	0.0082	1.288e-07	0.244
rs10219425	11	32484780	A	C	-0.043	0.0082	1.478e-07	0.2369
rs7944133	11	32485631	A	G	0.0427	0.0082	1.855e-07	0.261
rs72906960	11	32486915	T	G	-0.1024	0.0158	8.416e-11	0.000888
rs72906965	11	32486973	T	C	0.1024	0.0158	8.487e-11	0.0008961
rs117503461	11	32488807	A	G	0.1036	0.0168	7.711e-10	0.001144
rs61325628	11	32489510	A	G	0.102	0.0158	9.713e-11	0.0008642
rs10835920	11	32489664	T	C	0.042	0.0082	2.918e-07	0.2685
rs2418931	11	32491519	T	C	0.0421	0.0082	2.724e-07	0.3139
rs149230760	11	32492148	T	C	0.1016	0.0158	1.179e-10	0.0007748
rs113177223	11	32492246	T	C	0.1014	0.0158	1.261e-10	0.0007607
rs3858459	11	32492265	A	G	-0.0421	0.0082	2.724e-07	0.3139
rs72906975	11	32494844	A	G	0.1021	0.0168	1.33e-09	0.000946
rs3858461	11	32494962	T	C	-0.0433	0.0079	5.121e-08	0.5201
rs78531912	11	32496205	C	G	-0.101	0.0233	1.476e-05	0.6163
rs72906981	11	32496226	A	G	0.1006	0.0158	1.745e-10	0.00072
rs3891324	11	32496915	A	G	0.0549	0.0111	8.125e-07	0.2423
rs7482130	11	32497218	A	C	-0.1006	0.0158	1.804e-10	0.0007134
rs58074243	11	32498166	A	T	-0.1005	0.0158	1.865e-10	0.0007069
rs7124637	11	32498220	A	C	0.0549	0.0111	8.379e-07	0.2406
rs2067666	11	32498355	T	C	-0.0548	0.0111	8.636e-07	0.244
rs11031804	11	32498798	A	G	-0.0548	0.0111	8.641e-07	0.239
rs17748949	11	32500324	T	C	0.1001	0.0158	2.165e-10	0.000694
rs76658564	11	32501116	T	C	0.1007	0.0233	1.591e-05	0.6181
rs10835924	11	32501219	A	G	-0.0375	0.0082	5.036e-06	0.3825
rs199519275	11	32501583	T	C	0.131	0.0264	6.888e-07	0.0004832
rs7101917	11	32502939	C	G	0.0441	0.0079	2.915e-08	0.4374
rs10835925	11	32503341	A	G	0.0435	0.0079	4.408e-08	0.3922
rs72907001	11	32503566	A	G	0.0973	0.0161	1.375e-09	0.0003402
rs72907002	11	32503641	A	G	0.0974	0.0161	1.324e-09	0.0002282
rs72908904	11	32503864	T	C	0.0979	0.0161	1.281e-09	0.0002363
rs17748985	11	32504087	A	G	-0.098	0.0161	1.251e-09	0.0002409
rs4963209	11	32504572	A	T	0.0363	0.0082	1.01e-05	0.4356
rs72908911	11	32504749	A	G	0.0983	0.0161	1.131e-09	0.0002456
rs72908914	11	32504757	A	C	-0.0982	0.0161	1.167e-09	0.0002432
rs138922369	11	32504813	T	C	0.0979	0.0161	1.281e-09	0.0002363
rs146378030	11	32504936	A	G	-0.0976	0.0161	1.45e-09	0.0002273
rs190608859	11	32505019	T	C	-0.0943	0.0162	6.006e-09	0.0001487
rs181643604	11	32505020	A	G	0.1192	0.0237	4.847e-07	0.0003556
rs11031812	11	32505205	T	C	-0.0363	0.0082	9.741e-06	0.4322
rs142093129	11	32505565	T	C	-0.0983	0.0161	1.131e-09	0.0002456
rs142235603	11	32505800	T	C	0.098	0.0161	1.271e-09	0.000234
rs118131900	11	32505876	A	G	0.0979	0.0161	1.311e-09	0.0002318
rs7114588	11	32505979	A	G	-0.0532	0.0097	3.68e-08	0.2463
rs77401391	11	32506044	T	G	-0.0979	0.0161	1.321e-09	0.000234
rs138116386	11	32506066	T	G	-0.0986	0.0162	1.174e-09	0.0002519
rs10160794	11	32506840	T	C	0.0435	0.0079	4.441e-08	0.3823
rs17749003	11	32506933	A	G	-0.0977	0.0161	1.427e-09	0.000234
rs17676359	11	32507685	C	G	-0.0976	0.0161	1.439e-09	0.0002252
rs72908919	11	32507725	T	G	0.0984	0.0161	1.088e-09	0.0002456
rs12282155	11	32507733	A	G	-0.0503	0.0083	1.112e-09	0.2985
rs10835927	11	32507904	C	G	-0.0501	0.0083	1.345e-09	0.3095
rs11031814	11	32507922	A	G	-0.0448	0.0088	3.294e-07	0.3228
rs147360169	11	32508343	A	C	-0.0974	0.0161	1.591e-09	0.0002208
rs118139246	11	32508378	T	C	0.0972	0.0161	1.692e-09	0.0002166
rs145146348	11	32508403	A	G	-0.0974	0.0161	1.591e-09	0.0002208
rs72908945	11	32515889	A	G	-0.1171	0.022	1.022e-07	0.0002785
rs7129461	11	32518198	T	C	-0.0337	0.0078	1.444e-05	0.2642
rs7103780	11	32521562	A	G	-0.0342	0.0078	1.131e-05	0.2511
rs7942276	11	32524974	A	G	0.042	0.0089	2.313e-06	0.5815
rs10742281	11	32553011	T	C	0.0344	0.008	1.662e-05	0.4933
rs10835941	11	32553135	T	C	-0.0519	0.0104	5.667e-07	0.6929
rs11031857	11	32558602	T	C	-0.0531	0.0104	3.62e-07	0.6442
rs12800007	11	32610089	A	G	0.1616	0.0346	2.976e-06	0.06141
rs12799713	11	32768995	A	G	-0.1588	0.0357	8.616e-06	0.05092
[truncated: 8,001 more rows]
