# Supplementary material for: Evidence of a causal effect of genetic tendency to gain muscle mass on uterine leiomyomata
Source: Nat Commun. 2023 Feb 1;14:542. doi: 10.1038/s41467-023-35974-7 (PMC9892568; doi:10.1038/s41467-023-35974-7)
Supplement: Supplementary file 6 — Supplementary Data 4 [file 41467_2023_35974_MOESM6_ESM.xlsx]

## Sheet: TableS11_coloc
Tissue	Gene ID (as in GTEx)	Gene symbol	PP0	PP1	PP2	PP3	PP4
Cultured_fibroblasts	ENSG00000184378.2	ACTRT3	2.2e-11	0.076	1.71e-12	0.005	0.919
Uterus	ENSG00000184378.2	ACTRT3	0.642	1.45e-05	0.354	3.99e-06	0.004
Whole_blood	ENSG00000184378.2	ACTRT3	6.39e-05	0.062	6.4e-05	0.062	0.876
Cultured_fibroblasts	ENSG00000197894.10	ADH5	6.16e-06	9.31e-09	0.986	0.001	0.012
Muscle_skeletal	ENSG00000197894.10	ADH5	1.46e-25	7.7e-24	0.019	0.981	0.000746
Whole_blood	ENSG00000197894.10	ADH5	5.17e-28	2.74e-26	0.019	0.981	0.000821
Whole_blood	ENSG00000100342.20	APOL1	0.003	1.93e-05	0.884	0.006	0.107
Cultured_fibroblasts	ENSG00000149311.18	ATM	4.21e-21	3.93e-12	1.07e-09	1	5e-07
Muscle_skeletal	ENSG00000149311.18	ATM	0.038	0.01	0.574	0.16	0.218
Whole_blood	ENSG00000149311.18	ATM	5.26e-38	1.85e-21	2.85e-17	1	7.45e-18
Cultured_fibroblasts	ENSG00000158019.20	BABAM2	0.008	0.089	0.008	0.09	0.806
Cultured_fibroblasts	ENSG00000122507.20	BBS9	0.000817	3.28e-07	0.994	0.000393	0.005
Muscle_skeletal	ENSG00000122507.20	BBS9	1.83e-13	2.81e-16	0.99	0.002	0.009
Uterus	ENSG00000122507.20	BBS9	0.565	2.92e-06	0.433	0	0.002
Whole_blood	ENSG00000122507.20	BBS9	0.153	4.56e-05	0.843	0.000247	0.005
Cultured_fibroblasts	ENSG00000177951.17	BET1L	1.74e-21	2.09e-21	0.001	0.000796	0.998
Muscle_skeletal	ENSG00000177951.17	BET1L	5.82e-31	2.1e-25	4.28e-08	0.014	0.986
Uterus	ENSG00000177951.17	BET1L	0.609	5.64e-06	0.39	1.81e-06	0.002
Whole_blood	ENSG00000177951.17	BET1L	8.34e-43	1.71e-37	4.89e-06	1	4.89e-05
Cultured_fibroblasts	ENSG00000138696.10	BMPR1B	0.102	2.11e-05	0.881	0.000165	0.017
Muscle_skeletal	ENSG00000138696.10	BMPR1B	0.000615	4.88e-08	0.993	7.24e-05	0.006
Muscle_skeletal	ENSG00000166164.15	BRD7	9.3e-07	2.39e-10	0.994	0.000249	0.006
Whole_blood	ENSG00000166164.15	BRD7	1.26e-65	4.7e-68	0.979	0.004	0.018
Cultured_fibroblasts	ENSG00000166323.12	C11orf65	1.28e-16	0.085	1.52e-17	0.009	0.905
Cultured_fibroblasts	ENSG00000026508.17	CD44	0.086	0.000271	0.882	0.003	0.029
Muscle_skeletal	ENSG00000026508.17	CD44	2.72e-20	1.02e-08	9.21e-14	0.034	0.966
Whole_blood	ENSG00000026508.17	CD44	0.002	6.5e-06	0.989	0.003	0.006
Cultured_fibroblasts	ENSG00000124762.13	CDKN1A	0.972	4.15e-05	0.028	5.73e-07	0.000616
Muscle_skeletal	ENSG00000124762.13	CDKN1A	0.385	0.003	0.57	0.004	0.038
Whole_blood	ENSG00000124762.13	CDKN1A	0.957	6.91e-06	0.043	0	0.000307
Cultured_fibroblasts	ENSG00000106034.17	CPED1	7.55e-24	1.29e-21	0.005	0.88	0.115
Muscle_skeletal	ENSG00000106034.17	CPED1	8.45e-13	1.13e-10	0.007	0.993	8.9e-05
Whole_blood	ENSG00000106034.17	CPED1	6.84e-18	9.66e-16	0.007	0.993	9.67e-05
Cultured_fibroblasts	ENSG00000136770.10	DNAJC1	0.863	0.006	0.053	0.000296	0.077
Muscle_skeletal	ENSG00000197959.13	DNM3	0.693	6.74e-05	0.305	2.8e-05	0.002
Cultured_fibroblasts	ENSG00000174371.16	EXO1	0.912	1.81e-05	0.087	0	0.002
Cultured_fibroblasts	ENSG00000160867.14	FGFR4	3.08e-29	3.6e-26	0.000856	0.999	4.37e-06
Whole_blood	ENSG00000160867.14	FGFR4	9.93e-12	1.23e-08	3.87e-05	0.047	0.953
Cultured_fibroblasts	ENSG00000091483.6	FH	0.296	2.92e-05	0.701	6.62e-05	0.003
Whole_blood	ENSG00000091483.6	FH	0.131	1.73e-05	0.865	0.000111	0.003
Cultured_fibroblasts	ENSG00000122642.10	FKBP9	3.12e-06	2.94e-09	0.982	0.00091	0.017
Muscle_skeletal	ENSG00000122642.10	FKBP9	1.81e-24	1.54e-25	0.915	0.078	0.007
Whole_blood	ENSG00000122642.10	FKBP9	4.2e-16	1.61e-18	0.991	0.004	0.005
Cultured_fibroblasts	ENSG00000150907.7	FOXO1	0.02	0.000471	0.786	0.018	0.175
Cultured_fibroblasts	ENSG00000184481.16	FOXO4	0.972	1.57e-05	0.028	0	0.000448
Whole_blood	ENSG00000184481.16	FOXO4	0.213	0.081	0.028	0.01	0.668
Whole_blood	ENSG00000130222.10	GADD45G	0.114	1.36e-05	0.867	8.41e-05	0.019
Cultured_fibroblasts	ENSG00000196208.13	GREB1	0.751	2.32e-05	0.248	6.44e-06	0.001
Cultured_fibroblasts	ENSG00000155393.12	HEATR3	9.49e-30	4.47e-23	1.68e-08	0.078	0.922
Muscle_skeletal	ENSG00000155393.12	HEATR3	2.83e-45	1.33e-38	2.12e-08	0.099	0.901
Uterus	ENSG00000155393.12	HEATR3	4.31e-18	1.96e-11	1.57e-08	0.07	0.93
Whole_blood	ENSG00000155393.12	HEATR3	4.84e-80	2.27e-73	1.06e-08	0.049	0.951
Cultured_fibroblasts	ENSG00000170606.14	HSPA4	5.49e-07	8.12e-08	0.019	0.002	0.979
Muscle_skeletal	ENSG00000170606.14	HSPA4	6.16e-23	9.09e-22	0.005	0.07	0.925
Whole_blood	ENSG00000170606.14	HSPA4	8.1e-14	1.18e-12	0.015	0.215	0.77
Cultured_fibroblasts	ENSG00000168395.15	ING5	0.82	8.91e-05	0.178	1.71e-05	0.002
Whole_blood	ENSG00000168395.15	ING5	1.03e-12	4.42e-10	0.002	0.987	0.011
Cultured_fibroblasts	ENSG00000150995.18	ITPR1	3.98e-11	2.98e-08	0.001	0.998	0.000587
Muscle_skeletal	ENSG00000150995.18	ITPR1	2.25e-05	7.06e-09	0.995	0.000307	0.005
Whole_blood	ENSG00000150995.18	ITPR1	0.142	6.33e-05	0.852	0.000374	0.005
Cultured_fibroblasts	ENSG00000107104.18	KANK1	1.02e-12	1.12e-08	9.11e-05	1	3.05e-06
Muscle_skeletal	ENSG00000107104.18	KANK1	2.16e-07	0.000252	0.000849	0.987	0.011
Whole_blood	ENSG00000107104.18	KANK1	4.65e-09	1.13e-07	0.009	0.229	0.762
Cultured_fibroblasts	ENSG00000118263.14	KLF7	0.296	5.82e-05	0.698	0.000131	0.006
Muscle_skeletal	ENSG00000118263.14	KLF7	0.775	0.007	0.14	0.001	0.077
Cultured_fibroblasts	ENSG00000183955.12	KMT5A	4.69e-19	5.36e-15	8.01e-05	0.916	0.084
Muscle_skeletal	ENSG00000183955.12	KMT5A	8.54e-13	9.97e-09	4.42e-05	0.516	0.484
Whole_blood	ENSG00000183955.12	KMT5A	1.89e-14	2.17e-10	8.58e-05	0.986	0.014
Cultured_fibroblasts	ENSG00000231721.6	LINC-PINT	0.558	1.66e-05	0.44	1.12e-05	0.002
Muscle_skeletal	ENSG00000231721.6	LINC-PINT	0.735	0.000185	0.253	5.13e-05	0.012
Whole_blood	ENSG00000231721.6	LINC-PINT	0.475	6.75e-05	0.522	7.09e-05	0.003
Cultured_fibroblasts	ENSG00000072201.13	LNX1	0.104	0.003	0.453	0.013	0.427
Cultured_fibroblasts	ENSG00000125885.13	MCM8	3.58e-13	2.37e-16	0.994	0.000651	0.006
Muscle_skeletal	ENSG00000125885.13	MCM8	1.21e-22	2.48e-25	0.993	0.002	0.005
Uterus	ENSG00000125885.13	MCM8	0.006	3.5e-06	0.981	0.000553	0.012
Whole_blood	ENSG00000125885.13	MCM8	7.87e-29	1.23e-31	0.993	0.002	0.006
Cultured_fibroblasts	ENSG00000184634.15	MED12	0.245	0.012	0.101	0.004	0.636
Muscle_skeletal	ENSG00000184634.15	MED12	0.781	0.000124	0.217	3.24e-05	0.002
Whole_blood	ENSG00000184634.15	MED12	7.9e-26	3.05e-19	2.59e-07	1	1.26e-06
Cultured_fibroblasts	ENSG00000143995.19	MEIS1	4.06e-13	1.21e-15	0.961	0.003	0.036
Whole_blood	ENSG00000143995.19	MEIS1	0.014	5.78e-08	0.982	0	0.004
Cultured_fibroblasts	ENSG00000164024.11	METAP1	0.721	0.000171	0.276	6.33e-05	0.002
Muscle_skeletal	ENSG00000164024.11	METAP1	0.029	0.013	0.569	0.247	0.142
Cultured_fibroblasts	ENSG00000196588.14	MKL1	0.22	0.133	0.059	0.035	0.553
Muscle_skeletal	ENSG00000196588.14	MKL1	2.98e-18	0.000307	9.71e-15	0.998	0.002
Whole_blood	ENSG00000196588.14	MKL1	4.56e-12	0.141	2.92e-12	0.089	0.77
Whole_blood	ENSG00000100345.20	MYH9	0.923	8.32e-06	0.077	3.41e-07	0.000349
Cultured_fibroblasts	ENSG00000229647.1	MYOSLID	0.07	3.12e-06	0.919	2.94e-05	0.012
Cultured_fibroblasts	ENSG00000163491.16	NEK10	0.000145	3.7e-06	0.907	0.023	0.07
Muscle_skeletal	ENSG00000163491.16	NEK10	0.018	0.009	0.062	0.03	0.881
Cultured_fibroblasts	ENSG00000122643.18	NT5C3A	0.831	0.000113	0.167	2.08e-05	0.002
Uterus	ENSG00000122643.18	NT5C3A	0.003	0.000256	0.591	0.05	0.356
Cultured_fibroblasts	ENSG00000110435.11	PDHX	4.14e-41	6.1e-42	0.868	0.128	0.004
Muscle_skeletal	ENSG00000110435.11	PDHX	2.53e-22	4.59e-23	0.839	0.152	0.009
Whole_blood	ENSG00000110435.11	PDHX	0.077	0.000354	0.862	0.004	0.057
Cultured_fibroblasts	ENSG00000163110.14	PDLIM5	5.01e-30	4.8e-27	0.000781	0.747	0.252
Cultured_fibroblasts	ENSG00000033800.13	PIAS1	3.44e-08	7.23e-08	0.306	0.645	0.049
Muscle_skeletal	ENSG00000033800.13	PIAS1	1.19e-09	1.52e-07	0.000345	0.043	0.957
Uterus	ENSG00000033800.13	PIAS1	0.012	2.23e-05	0.873	0.001	0.113
Whole_blood	ENSG00000033800.13	PIAS1	1.51e-12	1.03e-11	0.121	0.83	0.049
Cultured_fibroblasts	ENSG00000090975.12	PITPNM2	2.95e-16	5.73e-17	0.831	0.161	0.007
Cultured_fibroblasts	ENSG00000184363.9	PKP3	0.001	8.13e-07	0.935	0.000464	0.063
Muscle_skeletal	ENSG00000184363.9	PKP3	5.47e-07	2.26e-10	0.993	0.000404	0.007
Uterus	ENSG00000184363.9	PKP3	0.671	1.64e-05	0.321	0	0.008
Muscle_skeletal	ENSG00000153233.12	PTPRR	0.285	0.002	0.642	0.004	0.068
Cultured_fibroblasts	ENSG00000123728.9	RAP2C	1.95e-56	5.15e-24	3.78e-33	1	9.19e-11
Muscle_skeletal	ENSG00000123728.9	RAP2C	1.71e-08	6.4e-06	7.75e-05	0.028	0.972
Whole_blood	ENSG00000123728.9	RAP2C	2.84e-42	7.6e-10	3.74e-33	0.999	0.000505
Cultured_fibroblasts	ENSG00000132819.16	RBM38	0.913	1.81e-05	0.086	8.64e-07	0.000851
Muscle_skeletal	ENSG00000132819.16	RBM38	0.868	4.32e-06	0.131	0	0.000651
Cultured_fibroblasts	ENSG00000157110.15	RBPMS	0.877	0.000191	0.115	1.81e-05	0.007
Muscle_skeletal	ENSG00000157110.15	RBPMS	0.693	2.43e-05	0.303	7.53e-06	0.003
Whole_blood	ENSG00000157110.15	RBPMS	0.595	5.68e-05	0.401	3.49e-05	0.003
Cultured_fibroblasts	ENSG00000135945.9	REV1	2.39e-16	8.3e-12	1.87e-06	0.064	0.936
Whole_blood	ENSG00000135945.9	REV1	4.42e-14	1.53e-09	2.07e-06	0.071	0.929
Cultured_fibroblasts	ENSG00000184719.11	RNLS	0.036	0.000177	0.92	0.005	0.04
Cultured_fibroblasts	ENSG00000187764.11	SEMA4D	4.25e-19	3.09e-20	0.929	0.067	0.004
Muscle_skeletal	ENSG00000187764.11	SEMA4D	8.79e-15	9.43e-16	0.677	0.072	0.251
Whole_blood	ENSG00000187764.11	SEMA4D	1.05e-24	3.1e-25	0.579	0.171	0.25
Cultured_fibroblasts	ENSG00000080546.13	SESN1	0.002	0.000182	0.884	0.106	0.008
Muscle_skeletal	ENSG00000080546.13	SESN1	0.000329	0.057	0.00038	0.065	0.878
Cultured_fibroblasts	ENSG00000107957.16	SH3PXD2A	4.91e-09	1.36e-09	0.262	0.072	0.666
Muscle_skeletal	ENSG00000107957.16	SH3PXD2A	1.91e-18	1.42e-15	0.001	0.999	6.37e-05
Whole_blood	ENSG00000107957.16	SH3PXD2A	0.067	0.000204	0.922	0.003	0.008
Cultured_fibroblasts	ENSG00000188779.10	SKOR1	0.587	9.51e-05	0.41	6.42e-05	0.002
Muscle_skeletal	ENSG00000188779.10	SKOR1	2.64e-06	5.83e-09	0.991	0.002	0.006
Uterus	ENSG00000188779.10	SKOR1	0.03	1.35e-05	0.962	0.000421	0.007
Whole_blood	ENSG00000188779.10	SKOR1	0.54	0.000222	0.454	0.000181	0.005
Cultured_fibroblasts	ENSG00000125520.13	SLC2A4RG	0.008	0.001	0.085	0.011	0.895
Muscle_skeletal	ENSG00000125520.13	SLC2A4RG	0.398	0.000711	0.551	0.000935	0.049
Whole_blood	ENSG00000125520.13	SLC2A4RG	0.924	8.92e-06	0.075	3.62e-07	0.000366
Cultured_fibroblasts	ENSG00000134294.13	SLC38A2	4.85e-08	0.084	2.88e-08	0.049	0.867
Cultured_fibroblasts	ENSG00000033867.16	SLC4A7	3.1e-10	2.17e-07	0.001	0.998	0.000159
Muscle_skeletal	ENSG00000033867.16	SLC4A7	9.06e-09	5.2e-10	0.919	0.053	0.029
Whole_blood	ENSG00000033867.16	SLC4A7	0.842	5.13e-05	0.156	7.85e-06	0.002
Cultured_fibroblasts	ENSG00000197457.9	STMN3	2.22e-18	7.41e-17	0.024	0.792	0.184
Whole_blood	ENSG00000197457.9	STMN3	1.35e-16	1.45e-16	0.462	0.497	0.041
Cultured_fibroblasts	ENSG00000107960.10	STN1	9.54e-32	3.13e-12	3.04e-20	1	8.19e-11
Muscle_skeletal	ENSG00000107960.10	STN1	3.32e-29	1.2e-09	2.77e-20	1	4.02e-08
Whole_blood	ENSG00000107960.10	STN1	4.74e-29	1.3e-09	3.64e-20	1	2.36e-08
Cultured_fibroblasts	ENSG00000173597.8	SULT1B1	2.27e-24	1.66e-13	1.27e-11	0.925	0.075
Whole_blood	ENSG00000173597.8	SULT1B1	8.47e-16	1.96e-05	1.12e-11	0.257	0.743
Cultured_fibroblasts	ENSG00000109193.10	SULT1E1	3.91e-06	0.028	0.000111	0.781	0.191
Cultured_fibroblasts	ENSG00000131018.22	SYNE1	7.01e-18	7.75e-12	9.04e-07	1	2.73e-08
Whole_blood	ENSG00000131018.22	SYNE1	0.000112	9.64e-06	0.664	0.057	0.279
Cultured_fibroblasts	ENSG00000151090.17	THRB	0.963	3.91e-06	0.037	0	0.000151
Muscle_skeletal	ENSG00000151090.17	THRB	1.89e-05	2.22e-08	0.954	0.001	0.045
Cultured_fibroblasts	ENSG00000100354.20	TNRC6B	1.61e-07	5.55e-08	0.272	0.093	0.636
Cultured_fibroblasts	ENSG00000141510.16	TP53	4.5e-79	0.005	8.21e-80	0	0.995
Cultured_fibroblasts	ENSG00000087206.16	UIMC1	1.93e-06	0.000431	0.004	0.862	0.134
Whole_blood	ENSG00000087206.16	UIMC1	3.89e-09	4e-06	0.000971	0.999	0.000338
Cultured_fibroblasts	ENSG00000002745.12	WNT16	1.42e-05	5.15e-05	0.207	0.751	0.043
Cultured_fibroblasts	ENSG00000162552.14	WNT4	0.059	0.012	0.356	0.074	0.498
Muscle_skeletal	ENSG00000162552.14	WNT4	0.091	0.000212	0.828	0.002	0.079
Cultured_fibroblasts	ENSG00000179456.10	ZBTB18	0.76	0.000118	0.216	1.04e-05	0.023
Muscle_skeletal	ENSG00000179456.10	ZBTB18	0.000199	7.29e-08	0.996	0.000361	0.004
Whole_blood	ENSG00000179456.10	ZBTB18	0.85	0.000177	0.134	1.24e-05	0.016
Cultured_fibroblasts	ENSG00000148516.21	ZEB1	2.5e-09	2.26e-12	0.995	0.000894	0.004
Cultured_fibroblasts	ENSG00000197134.11	ZNF257	2.58e-28	8.42e-26	0.002	0.673	0.325
Uterus	ENSG00000197134.11	ZNF257	5.84e-06	0.000373	0.014	0.872	0.114
Whole_blood	ENSG00000197134.11	ZNF257	1.56e-24	4.95e-22	0.000866	0.274	0.725
Cultured_fibroblasts	ENSG00000113761.11	ZNF346	0.8	2.23e-05	0.198	2.7e-06	0.003
Whole_blood	ENSG00000171163.15	ZNF692	0.684	0.000161	0.311	6.83e-05	0.005
