# Supplementary material for: Evidence of a causal effect of genetic tendency to gain muscle mass on uterine leiomyomata
Source: Nat Commun. 2023 Feb 1;14:542. doi: 10.1038/s41467-023-35974-7 (PMC9892568; doi:10.1038/s41467-023-35974-7)
Supplement: Supplementary file 7 — Supplementary Data 5 [file 41467_2023_35974_MOESM7_ESM.xlsx]

## Sheet: TableS12_mediation_uterus
Gene	topSNP	A1	A2	b_GWAS	p_GWAS	b_eQTL	p_eQTL	b_SMR	se_SMR	p_SMR	p_HEIDI	nsnp_HEIDI
HEATR3	rs11642695	C	G	0.061	5.24e-12	0.514	3.78e-12	0.119	0.024	1.01e-06	5.7e-05	20
POLI	rs4940321	A	G	0.032	8.78e-05	-0.443	1.31e-08	-0.072	0.022	0.00121	0.000489	20
SHMT1	rs681998	G	A	-0.033	6.02e-05	0.448	4.06e-08	-0.073	0.023	0.00123	6.24e-05	18
RPS26	rs1131017	G	C	0.026	0.00107	-1.291	9.68e-36	-0.02	0.006	0.00152	4.41e-13	20
FBF1	rs9674908	G	A	0.03	0.000521	0.57	1.2e-08	0.053	0.018	0.00296	4.26e-06	20
XKR9	rs2933853	C	T	0.023	0.00276	1.03	3.86e-21	0.023	0.008	0.00456	9.22e-13	11
STAG3L2	rs1637366	G	C	0.031	0.0021	-0.621	2.14e-10	-0.049	0.018	0.00571	0.00608	9
NBR2	rs2292595	C	G	-0.024	0.00419	-1.133	4.34e-27	0.021	0.008	0.00578	0.00405	20
CCDC122	rs1822969	A	G	-0.024	0.0027	-0.651	8.45e-12	0.037	0.013	0.0062	0.00624	20
RP11-378J18.3	rs17163191	C	T	0.032	0.00243	-0.772	4.67e-08	-0.041	0.015	0.00807	0.0044	5
hsa-mir-8072	rs200535527	C	CTACAAAAA	-0.081	0.00403	1.626	6.13e-09	-0.05	0.019	0.00996	1.22e-06	8
MRPS7	rs2242230	G	A	0.032	0.00425	0.552	2.16e-08	0.058	0.023	0.0109	2.38e-06	11
PSMD5-AS1	rs4837796	T	C	-0.02	0.00997	-1.116	3.37e-28	0.018	0.007	0.0119	4.32e-10	20
HLA-C	rs2524094	T	C	0.022	0.00869	-0.785	2.33e-12	-0.028	0.011	0.0143	8.09e-08	20
TDGF1	rs9682509	C	G	0.022	0.0106	1.151	8.43e-19	0.019	0.008	0.0144	4.82e-06	20
SPTBN5	rs11070353	A	G	-0.021	0.0091	-0.737	1.97e-11	0.028	0.012	0.0149	0.000173	20
RP11-341G23.4	rs11111757	C	G	-0.023	0.00863	0.739	8.29e-11	-0.031	0.013	0.0151	0.000749	20
TOP3BP1	rs5756324	C	T	0.023	0.0128	1.093	6.21e-18	0.021	0.009	0.017	2.56e-05	20
RP11-1055B8.4	rs62072954	T	C	0.035	0.0113	0.666	6.35e-11	0.053	0.022	0.0178	0.0812	9
PEX6	rs9986447	G	A	0.021	0.00971	0.366	3.91e-08	0.056	0.024	0.019	6.91e-05	11
ATHL1	rs12801980	C	T	0.022	0.0106	0.418	3.01e-08	0.054	0.023	0.0195	2.32e-05	11
POMZP3	rs17718122	G	A	0.024	0.013	0.984	1.69e-10	0.024	0.01	0.0199	0.00206	20
CTC-457E21.3	rs1807159	G	C	-0.046	0.0107	1.17	2.54e-08	-0.039	0.017	0.0203	0.0001	14
AC104135.3	rs12366	T	G	0.02	0.0184	1.12	2.47e-32	0.017	0.008	0.0206	6.19e-06	20
AC104135.2	rs12366	T	G	0.02	0.0184	1.004	3.56e-27	0.02	0.008	0.0211	5.38e-06	20
HLA-DQA2	rs28366297	C	G	0.035	0.017	1.324	4.5e-18	0.027	0.012	0.0215	5.63e-10	20
AC104135.4	rs12366	T	G	0.02	0.0184	0.901	1.41e-21	0.022	0.009	0.0219	1.52e-06	20
GTF2H2	rs28478097	G	C	-0.023	0.0138	-0.886	1.1e-09	0.026	0.011	0.0219	0.0259	7
RP11-497H16.9	rs28478097	G	C	-0.023	0.0138	-0.776	1.1e-09	0.03	0.013	0.0219	0.00148	15
HLA-DRB6	rs28366297	C	G	0.035	0.017	1.09	2.08e-15	0.032	0.014	0.0224	4.54e-10	20
DAGLB	rs13235365	T	C	0.022	0.0164	0.989	5.58e-13	0.022	0.01	0.0233	0.000194	18
RP11-259G18.3	rs9468	C	T	-0.026	0.0211	1.259	3.22e-25	-0.021	0.009	0.0235	1.18e-11	4
NME7	rs10800414	T	C	-0.019	0.0177	0.829	1.26e-12	-0.023	0.01	0.0236	9.92e-06	20
KANSL1-AS1	rs9468	C	T	-0.026	0.0211	1.077	3.86e-20	-0.024	0.011	0.0244	0.0152	3
RP11-259G18.1	rs2696673	C	A	-0.055	0.0154	0.918	1.34e-09	-0.06	0.027	0.0245	NA	NA
LY75	rs4664304	G	A	0.019	0.0179	0.643	1.05e-12	0.029	0.013	0.0247	1.23e-07	20
RP5-855D21.2	rs3008249	T	C	0.019	0.0162	-0.5	9.43e-10	-0.038	0.017	0.0249	2.78e-05	20
AC159540.1	rs9324211	C	G	-0.025	0.02	-1.141	1.72e-16	0.022	0.01	0.0249	3.88e-05	20
RP11-57H14.2	rs7094871	G	C	0.019	0.0151	-0.62	2.71e-08	-0.031	0.014	0.0253	0.000201	7
GLIPR1L2	rs11180483	T	C	-0.018	0.0226	-0.926	1.32e-20	0.02	0.009	0.0263	7.19e-08	20
ADAT1	rs2550913	C	G	0.02	0.0203	0.705	4.86e-14	0.028	0.012	0.0265	2.73e-10	20
LINC00886	rs12497539	C	A	-0.019	0.0186	-0.616	6.72e-11	0.031	0.014	0.027	0.00442	20
POU2F3	rs2465654	T	C	-0.038	0.0163	1.531	4.94e-08	-0.025	0.011	0.0281	0.522	5
RP11-20I23.13	rs4283228	G	A	0.019	0.0237	1.054	1.71e-18	0.018	0.008	0.0283	9.32e-07	12
RP11-645C24.5	rs2369923	G	A	-0.031	0.0177	-0.638	4.39e-09	0.048	0.022	0.0283	2.06e-05	18
DDX31	rs10435975	T	C	0.02	0.0225	0.886	1.24e-16	0.023	0.01	0.0286	2.29e-07	13
RP11-259G18.2	rs55974014	A	C	0.026	0.0239	1.036	5.1e-18	0.025	0.012	0.0289	9.81e-15	4
ZNF761	rs28452356	A	C	-0.03	0.018	-0.581	4.6e-09	0.051	0.024	0.0289	0.000569	20
DND1P1	rs55974014	A	C	0.026	0.0239	1.112	7.24e-15	0.024	0.011	0.0301	9.42e-11	5
MIPEP	rs75783226	A	G	0.028	0.0196	0.867	1.95e-09	0.032	0.015	0.0302	4.95e-05	8
RP11-420G6.4	rs318429	A	G	-0.018	0.0258	-0.802	2.85e-16	0.023	0.011	0.0324	0.00118	13
SMIM19	rs2923427	C	A	-0.019	0.0204	-0.525	3.55e-08	0.035	0.017	0.033	1.84e-06	10
CRHR1-IT1	rs75115093	G	A	-0.025	0.0319	0.991	4.88e-31	-0.025	0.012	0.0339	NA	NA
RP11-173M1.8	rs6505182	G	C	-0.018	0.0249	0.679	4.45e-10	-0.026	0.013	0.0343	7.04e-05	13
BBS2	rs2303284	T	C	-0.021	0.0281	-0.763	2.6e-13	0.027	0.013	0.0351	5.28e-06	16
SLC7A9	rs73036836	A	G	-0.025	0.0255	0.78	9.87e-11	-0.033	0.015	0.0352	3.31e-07	20
ZNF77	rs35699176	A	G	-0.054	0.0235	1.621	1.27e-08	-0.033	0.016	0.0352	NA	NA
ZP3	rs11762806	G	A	0.03	0.0293	1.166	5.64e-14	0.025	0.012	0.036	7.56e-06	20
HLA-J	rs2248162	C	T	-0.019	0.0292	0.686	1.8e-12	-0.028	0.013	0.037	0.00019	20
LL22NC03-86G7.1	rs240066	A	C	-0.017	0.0324	-0.767	2.33e-20	0.022	0.011	0.0371	2.69e-07	20
CCDC163P	rs12729974	G	A	0.017	0.0362	-1.33	1.47e-33	-0.013	0.006	0.0377	8.22e-07	20
RNF207	rs114174266	G	A	-0.056	0.0275	-1.225	5.75e-09	0.046	0.022	0.0392	1.54e-06	5
CCT8	rs2070610	A	G	0.029	0.0284	0.666	4.64e-09	0.043	0.021	0.0396	0.00234	18
RP11-33B1.1	rs11726229	T	C	0.018	0.034	-0.843	7.44e-17	-0.021	0.01	0.0401	0.000259	10
L3HYPDH	rs55670732	G	C	-0.017	0.0293	0.641	6.94e-10	-0.027	0.013	0.0402	4.52e-06	20
XRCC6BP1	rs3751325	T	A	-0.017	0.0359	-0.912	1.41e-15	0.019	0.009	0.0426	2.05e-06	20
HLA-DQB1	rs9274564	A	G	-0.028	0.0389	-1.044	6.33e-23	0.027	0.013	0.0431	5.92e-09	20
SERBP1P3	rs1864367	C	T	-0.017	0.0358	0.665	2.85e-15	-0.025	0.012	0.0435	9.33e-06	20
RP11-500G22.2	rs10887024	T	A	-0.017	0.0354	-0.788	3.33e-12	0.022	0.011	0.0447	1.45e-06	7
RFT1	rs2581782	C	T	-0.016	0.0382	-0.941	5.29e-18	0.017	0.009	0.0448	2.13e-06	20
HLA-DQB1-AS1	rs9273394	G	A	0.031	0.033	-0.599	1.13e-09	-0.052	0.026	0.045	0.00853	20
ZNF391	rs2393931	C	T	-0.019	0.0373	0.662	7.31e-13	-0.028	0.014	0.0459	8.35e-09	20
TTC38	rs73886794	A	G	-0.05	0.0394	1.59	8.31e-13	-0.032	0.016	0.0476	6.18e-06	19
SAR1A	rs9971029	A	G	0.016	0.0383	0.439	4.72e-11	0.037	0.019	0.0477	2.14e-05	20
CTSW	rs656980	A	G	0.021	0.0356	-0.793	3.57e-09	-0.027	0.014	0.048	0.000167	10
RP11-486L19.2	rs4150162	T	A	-0.029	0.0354	-0.908	2.82e-08	0.032	0.016	0.0485	0.105	11
SEPHS1P1	rs34344248	C	T	0.016	0.0391	-0.923	1.05e-10	-0.018	0.009	0.0494	5.63e-05	20
