# Supplementary material for: Evidence of a causal effect of genetic tendency to gain muscle mass on uterine leiomyomata
Source: Nat Commun. 2023 Feb 1;14:542. doi: 10.1038/s41467-023-35974-7 (PMC9892568; doi:10.1038/s41467-023-35974-7)
Supplement: Supplementary file 8 — Supplementary Data 6 [file 41467_2023_35974_MOESM8_ESM.xlsx]

## Sheet: TableS13_mediation_wholeblood
Gene	topSNP	A1	A2	b_GWAS	p_GWAS	b_eQTL	p_eQTL	b_SMR	se_SMR	p_SMR	p_HEIDI	nsnp_HEIDI
HEATR3	rs8046856	C	A	-0.061	4.96e-12	0.394	4.02e-35	-0.155	0.026	1.48e-09	2.71e-27	20
RAP1GAP	rs17423390	T	G	0.042	9.86e-08	0.58	3.56e-30	0.073	0.015	1.37e-06	1.02e-11	20
ZNF257	rs7253490	A	C	0.047	1.84e-08	0.392	3.1e-11	0.121	0.028	1.71e-05	1.59e-10	20
REV1	rs2309576	T	C	0.048	1.32e-09	-0.148	3.11e-09	-0.323	0.076	2.3e-05	4.08e-08	20
ABCC5	rs6798870	A	G	-0.035	6.88e-06	-0.412	6.49e-30	0.085	0.02	2.87e-05	1.07e-16	20
BET1L	rs4980320	C	T	-0.032	6.74e-05	0.374	6.06e-21	-0.085	0.023	0.000242	1.54e-10	20
ESR2	rs1760988	G	A	-0.036	4.53e-06	-0.314	9.27e-10	0.115	0.031	0.000244	1.7e-08	20
SCGB1C1	rs11604127	T	C	0.04	1.44e-05	0.395	2.23e-10	0.102	0.029	0.000354	2.67e-07	20
RP11-51J9.5	rs7012749	C	A	0.057	5.35e-05	-0.5	2.76e-13	-0.113	0.032	0.000404	3.53e-06	20
HSPA4	rs72801474	A	G	-0.067	1.17e-05	-0.352	3.89e-09	0.19	0.054	0.000441	1.64e-08	7
MBOAT4	rs2134560	T	C	-0.051	4.91e-05	-0.585	6.83e-12	0.087	0.025	0.00048	2.91e-08	20
MICA	rs1131896	A	G	0.036	0.000181	0.432	5.52e-22	0.084	0.024	0.000501	3.59e-05	20
CLN6	rs2169215	A	G	0.03	0.000226	0.349	2.81e-24	0.085	0.024	0.000527	7.28e-11	20
RP1-178F10.3	rs681998	G	A	-0.033	6.02e-05	0.125	3.59e-10	-0.263	0.078	0.000745	2.35e-05	20
PARL	rs7644746	C	T	0.028	0.000406	0.317	8.16e-26	0.088	0.026	0.000848	5.04e-11	20
DNAJB12	rs9416018	A	G	-0.034	2.99e-05	-0.098	2.92e-08	0.344	0.103	0.000874	1.9e-06	20
C4A	rs3130297	T	C	-0.046	0.000402	-1.006	2.69e-20	0.046	0.014	0.000975	4.14e-15	20
KANK2	rs12461028	A	C	0.053	0.000497	-0.512	1.28e-22	-0.104	0.032	0.00103	1.6e-07	20
LINC00176	rs2185031	T	C	0.036	0.000647	-0.775	8.2e-30	-0.046	0.014	0.00108	1.04e-08	20
RPS26	rs1131017	G	C	0.026	0.00107	-1.07	5.82e-101	-0.024	0.007	0.00119	1.91e-19	20
EXOSC9	rs11731570	C	T	-0.031	0.000149	0.198	1.24e-09	-0.158	0.049	0.00126	6.51e-08	16
DOC2GP	rs2169649	A	G	0.038	0.000565	0.319	3.24e-17	0.119	0.037	0.00139	3.96e-08	20
L3HYPDH	rs2774052	G	A	-0.028	0.000485	0.34	3.37e-15	-0.082	0.026	0.00143	6.25e-09	20
HCG4P3	rs2523971	A	C	-0.03	0.000775	0.582	2.77e-23	-0.052	0.016	0.00143	7.83e-13	20
CTD-3092A11.2	rs12442141	T	C	-0.071	0.000735	-1.031	1.61e-20	0.069	0.022	0.00152	2.03e-12	20
PHACTR4	rs4908400	C	T	0.029	0.000598	-0.303	6.01e-17	-0.097	0.031	0.00155	6.3e-11	20
EYA3	rs17162951	T	A	0.069	0.00127	1.149	1.34e-39	0.06	0.019	0.00177	2.84e-13	20
RPL23AP53	rs140353365	A	G	-0.052	0.000312	0.472	6.94e-10	-0.11	0.035	0.00186	4.86e-07	20
CYP21A2	rs1617322	A	C	-0.045	0.000364	0.705	2.13e-10	-0.064	0.021	0.00188	4.59e-05	20
CLTCL1	rs2854643	C	T	-0.027	0.00092	-0.379	4.91e-17	0.071	0.023	0.00195	3.98e-09	20
NLRP6	rs521922	G	A	-0.031	0.000247	-0.18	9.31e-09	0.172	0.056	0.00208	1.2e-06	20
L3MBTL2	rs12169035	T	C	-0.029	0.000262	-0.122	1.89e-08	0.241	0.079	0.00215	0.000512	13
CDC42	rs2501309	C	T	0.027	0.000903	-0.143	5.99e-15	-0.191	0.062	0.0022	2.16e-11	20
MTOR	rs2295079	G	C	0.028	0.000963	-0.252	3.14e-17	-0.112	0.037	0.00224	6.47e-09	20
UNC13D	rs1046446	T	C	-0.032	0.000826	-0.135	1.02e-12	0.239	0.079	0.00241	1.03e-07	20
MDM4	rs4951393	A	C	0.032	0.000358	-0.171	1.3e-08	-0.184	0.061	0.00245	4.86e-07	20
WTAP	rs193058938	C	G	-0.078	0.00103	0.539	3.89e-15	-0.145	0.048	0.00247	0.00311	13
ATPIF1	rs12127864	T	A	0.029	0.000824	-0.311	7.19e-13	-0.092	0.031	0.00248	3.33e-09	20
DESI1	rs12628667	C	G	-0.026	0.000989	-0.262	9.13e-14	0.099	0.033	0.00261	3.76e-06	20
FADS2	rs968567	T	C	0.033	0.00226	1.369	1.86e-71	0.024	0.008	0.00267	1.44e-07	20
C8orf31	rs61106132	A	G	0.027	0.00169	0.666	1.76e-22	0.041	0.014	0.0028	1.32e-05	15
CCDC134	rs11703145	T	C	-0.035	0.0011	-0.334	1.22e-11	0.103	0.035	0.00327	1.45e-06	20
ZDHHC18	rs34924059	T	G	0.035	0.00115	0.153	5.92e-12	0.227	0.077	0.00335	2.66e-05	20
SLC25A1	rs1780643	C	T	-0.027	0.000755	-0.174	6.95e-09	0.157	0.054	0.00349	3.87e-06	16
AC009005.2	rs12608452	C	T	-0.035	0.00278	-0.99	5.41e-45	0.035	0.012	0.00352	1.95e-10	20
SAMD10	rs817359	C	A	0.036	0.000624	0.161	2.58e-08	0.221	0.076	0.00355	2.78e-07	13
RPS6KA4	rs692813	A	G	0.024	0.00211	0.184	1.76e-19	0.132	0.045	0.0036	3.88e-07	20
ARL14EP	rs1933337	A	C	0.026	0.00236	-0.294	1.35e-18	-0.09	0.031	0.00387	1.59e-12	20
SLC27A3	rs34527123	C	G	-0.081	0.0013	0.533	1.23e-10	-0.152	0.053	0.00399	0.000329	10
RP5-1085F17.3	rs404543	T	A	0.024	0.00236	0.38	7.72e-20	0.063	0.022	0.00409	1.33e-08	20
CHRNB1	rs12600861	C	A	-0.025	0.00224	0.463	3.47e-17	-0.053	0.019	0.00414	2.63e-07	20
LSM7	rs12977961	T	C	0.024	0.00291	0.257	2.38e-26	0.093	0.032	0.00417	3.64e-09	20
BSG	rs12608452	C	T	-0.035	0.00278	-0.387	1.67e-24	0.09	0.031	0.00419	3.85e-09	20
RP11-355B11.2	rs12713436	C	T	-0.026	0.00132	0.241	2.66e-10	-0.107	0.038	0.00433	9.16e-08	20
RP11-654A16.3	rs2593053	A	G	-0.026	0.00157	-0.361	6.48e-11	0.073	0.026	0.00436	0.00387	20
ST6GALNAC3	rs12127822	A	G	0.03	0.00131	0.139	1.13e-09	0.217	0.077	0.00449	2.55e-05	20
KDSR	rs402348	G	T	0.032	0.00122	0.248	4.6e-09	0.128	0.045	0.00453	2.49e-05	9
AC084018.1	rs1168663	A	T	-0.031	0.00151	0.207	2.62e-10	-0.15	0.053	0.00457	1.99e-07	20
XXbac-BPG299F13.17	rs9391816	G	A	-0.025	0.00273	-0.253	3.92e-18	0.1	0.035	0.00458	1.83e-09	20
RP5-821D11.7	rs12628667	C	G	-0.026	0.000989	-0.237	2.84e-08	0.11	0.039	0.00464	2.83e-06	20
VAMP4	rs11578723	T	C	-0.031	0.0022	0.247	2.52e-13	-0.126	0.044	0.00465	0.000198	20
KRT8P46	rs223490	T	G	-0.026	0.00134	-0.31	1.55e-09	0.084	0.03	0.00472	3.21e-05	20
SEMA4D	rs17054934	T	C	-0.029	0.00253	0.178	2.23e-14	-0.16	0.057	0.00483	9.01e-06	20
C4B	rs389884	G	A	0.039	0.00303	1.173	1.03e-19	0.033	0.012	0.00487	8.03e-17	20
SLC5A6	rs78250434	A	C	-0.037	0.00197	-0.255	5.22e-11	0.143	0.051	0.00504	4.83e-07	18
NRBP1	rs1728911	G	T	0.024	0.00216	-0.191	3.74e-12	-0.127	0.045	0.00506	1.56e-06	20
SUOX	rs1873914	C	G	0.024	0.00291	-0.224	6.24e-15	-0.106	0.038	0.00511	1.47e-08	20
CDC34	rs12608452	C	T	-0.035	0.00278	-0.265	1.74e-15	0.132	0.047	0.00522	7.33e-08	20
RP1-68D18.2	rs7937731	C	G	0.038	0.00167	0.346	1.53e-09	0.11	0.039	0.00523	1.43e-06	20
THBS3	rs760077	T	A	-0.023	0.00458	0.395	2.79e-36	-0.057	0.021	0.00564	1.13e-08	20
DIP2B	rs1047912	T	C	-0.026	0.00362	0.261	1.91e-18	-0.1	0.036	0.00573	2.96e-10	20
CTC1	rs56309584	C	A	0.026	0.00401	-0.233	2.51e-21	-0.11	0.04	0.00574	7.34e-11	20
CTD-3092A11.1	rs11857533	T	C	-0.053	0.00215	-0.616	2.49e-10	0.085	0.031	0.00574	0.000199	20
RP11-849F2.8	rs56309584	C	A	0.026	0.00401	-0.278	4.03e-21	-0.092	0.033	0.00576	1.6e-11	20
STIM1	rs10767695	G	A	-0.026	0.00196	0.172	7.48e-10	-0.152	0.055	0.00585	0.000606	20
PIAS1	rs74923405	T	C	0.069	0.00165	0.37	1.96e-08	0.186	0.068	0.00606	5.38e-07	18
RIC8A	rs1533825	A	G	0.026	0.00377	0.234	1.48e-19	0.112	0.041	0.00608	3.98e-14	20
CDV3	rs7632134	T	C	0.027	0.00208	0.169	9.21e-09	0.159	0.058	0.00648	0.000421	20
TTC28	rs9620811	C	T	-0.034	0.00208	0.462	9.29e-09	-0.074	0.027	0.00676	3.03e-05	20
COX14	rs10735824	G	A	-0.025	0.00217	-0.173	6.15e-09	0.147	0.054	0.00677	3.11e-05	20
PSMD13	rs3829998	G	A	0.026	0.00471	-0.211	3.93e-18	-0.121	0.045	0.00707	7.48e-10	20
RP11-504P24.8	rs61826608	G	C	0.033	0.00616	-0.589	1.09e-38	-0.055	0.021	0.00735	2.37e-13	20
MAPRE1	rs410488	G	A	0.022	0.00558	0.25	1.15e-25	0.086	0.032	0.00742	1.06e-08	20
AKIP1	rs2653605	C	G	0.023	0.00337	-0.286	8.64e-11	-0.08	0.03	0.00748	8.29e-06	20
PTAR1	rs1330238	T	C	0.048	0.00436	-0.206	2.84e-14	-0.232	0.087	0.00759	0.0189	5
KIAA0513	rs59109628	C	A	0.033	0.00596	0.293	1.96e-23	0.111	0.042	0.00776	0.000138	20
CC2D2A	rs4270584	G	A	0.024	0.00331	0.341	2.78e-10	0.07	0.026	0.00793	1.3e-06	20
RP4-758J24.5	rs12096186	T	C	0.419	0.00438	0.849	6.64e-13	0.494	0.186	0.00808	0.00276	7
SCO2	rs131805	C	T	0.026	0.00632	-0.524	7.06e-30	-0.05	0.019	0.00813	6.92e-06	20
TRAV19	rs11852093	A	G	0.033	0.00413	-0.444	4.56e-12	-0.075	0.028	0.00818	0.0207	17
RP11-792D21.2	rs1042515	G	T	-0.034	0.00429	-0.288	7.55e-12	0.116	0.044	0.00825	5.86e-06	20
XXbac-BPG299F13.14	rs9366770	C	G	0.026	0.00293	0.156	1.03e-08	0.164	0.062	0.00846	0.000503	20
MRPS7	rs8075276	T	C	-0.031	0.00669	0.385	1.61e-24	-0.079	0.03	0.0085	1.62e-08	20
PSMD5-AS1	rs10818476	G	A	0.021	0.00813	-0.949	1.02e-132	-0.022	0.008	0.00853	3.12e-08	20
ST6GALNAC1	rs17792777	T	C	0.025	0.00619	0.515	1.21e-18	0.049	0.019	0.00872	7.17e-05	20
PLCL1	rs10497811	C	A	-0.021	0.00656	-0.462	4.21e-25	0.046	0.018	0.00878	1.6e-13	20
RP4-605O3.4	rs646782	C	T	-0.023	0.00396	0.419	4.83e-10	-0.054	0.021	0.00884	4.5e-05	20
PIGV	rs34556682	G	A	-0.04	0.00605	-0.445	1.68e-18	0.09	0.034	0.00892	6.92e-06	20
NBR2	rs8176170	C	T	0.022	0.00753	-0.607	9.09e-38	-0.036	0.014	0.00893	5.49e-14	20
RNF207	rs12069441	C	T	-0.026	0.00434	-0.297	2.22e-10	0.088	0.034	0.00918	1.27e-05	16
PRRC2A	rs2260000	G	A	-0.024	0.00483	0.118	8.31e-12	-0.205	0.079	0.00952	1.17e-06	20
MTUS1	rs142323734	A	G	-0.087	0.00775	1.314	1.62e-29	-0.066	0.026	0.00953	1.17e-06	20
hsa-mir-8072	rs200535527	C	CTACAAAAA	-0.081	0.00403	1.069	2.14e-09	-0.076	0.029	0.00954	1.7e-06	9
AP003774.1	rs479777	C	T	-0.022	0.00837	0.857	5.7e-42	-0.025	0.01	0.00971	4.81e-13	20
GBAP1	rs2075570	T	C	-0.021	0.00711	-0.421	1.48e-18	0.05	0.019	0.00972	4.61e-05	20
KCNG2	rs56775891	T	C	0.023	0.00731	0.393	1.21e-23	0.059	0.023	0.00977	0.000167	20
DAPP1	rs62306081	G	A	0.022	0.00579	-0.149	1.43e-12	-0.149	0.058	0.00977	0.000127	20
BAIAP3	rs8063	G	A	-0.025	0.00492	-0.321	5.68e-11	0.077	0.03	0.00988	1.5e-05	20
POU6F1	rs6580808	C	T	-0.023	0.00586	0.223	3.39e-12	-0.104	0.041	0.0103	0.00108	20
TRAM1	rs13271442	C	T	0.022	0.00427	0.142	2.86e-09	0.157	0.061	0.0103	1.04e-05	10
DNAJC27	rs2384057	G	C	0.021	0.00799	0.41	5.71e-21	0.051	0.02	0.0105	2.82e-12	20
POLI	rs1903141	A	T	0.021	0.00835	-0.207	1.85e-22	-0.101	0.04	0.0107	2.73e-06	20
ATRAID	rs72817533	G	A	0.026	0.0059	0.171	5.36e-11	0.153	0.06	0.0108	0.000106	17
RUFY1	rs10036118	G	C	0.022	0.00667	-0.176	3.36e-14	-0.124	0.049	0.0109	1.25e-05	20
LRRC28	rs62023804	C	A	0.048	0.00525	-0.641	1.94e-09	-0.074	0.029	0.0113	0.0104	11
SPTBN5	rs11070353	A	G	-0.021	0.0091	-0.401	1.13e-24	0.052	0.021	0.0114	2.33e-06	20
CTC-510F12.2	rs74179971	G	C	-0.043	0.00508	-0.495	2.15e-09	0.088	0.035	0.0114	0.0994	7
SLC7A6	rs9889191	T	C	-0.021	0.00819	0.235	3.76e-16	-0.088	0.035	0.0116	3.64e-11	20
DGCR6	rs2518809	T	C	-0.026	0.0045	-0.285	3.77e-08	0.093	0.037	0.0116	0.00785	14
SAAL1	rs11024468	A	G	0.024	0.00671	-0.293	7.72e-12	-0.081	0.032	0.0119	2.86e-08	20
CLEC4F	rs1544653	C	T	-0.022	0.0103	-0.667	8.1e-41	0.032	0.013	0.0119	0.000883	20
DTX2P1	rs4728775	G	A	-0.024	0.00833	0.499	5.63e-15	-0.047	0.019	0.012	5.77e-06	20
ADAT1	rs8048944	C	T	-0.022	0.00752	0.327	1.34e-13	-0.068	0.027	0.0121	1.62e-05	20
TSGA10	rs12613624	A	G	-0.021	0.00993	0.596	2.55e-21	-0.035	0.014	0.013	5.48e-09	20
CRHR1-IT1	rs111920741	A	G	0.051	0.0117	0.593	5.36e-54	0.086	0.035	0.013	NA	NA
AP4M1	rs4134923	G	A	-0.02	0.00986	-0.389	1.02e-19	0.052	0.021	0.0134	5.49e-06	20
ZBED4	rs2295406	A	G	0.027	0.007	-0.248	1.57e-09	-0.109	0.044	0.0137	2.13e-07	20
ZNF613	rs12461478	G	T	0.022	0.00688	0.189	1.78e-09	0.114	0.046	0.0138	0.0366	6
VWA8	rs976100	T	C	-0.028	0.00893	0.333	1.48e-12	-0.084	0.034	0.0138	8.53e-08	20
TOP3BP1	rs5756324	C	T	0.023	0.0128	1.101	2.07e-63	0.021	0.008	0.014	4.73e-08	20
LINC00969	rs9325429	T	C	-0.022	0.012	0.7	1.53e-22	-0.031	0.013	0.015	0.0249	20
RP11-1055B8.4	rs62072954	T	C	0.035	0.0113	0.594	2.55e-16	0.059	0.024	0.0151	0.0138	12
RP11-195E2.4	rs28478097	G	C	-0.023	0.0138	-0.771	3.35e-35	0.03	0.012	0.0153	7.19e-05	13
TMEM206	rs1774249	T	C	-0.022	0.0078	-0.169	6.76e-09	0.132	0.055	0.0158	0.00212	20
C5	rs7036980	C	T	0.021	0.00937	0.272	2.84e-10	0.076	0.031	0.016	4.13e-07	20
DGKH	rs976100	T	C	-0.028	0.00893	0.248	1.34e-09	-0.113	0.047	0.016	1.01e-06	18
KCNMA1	rs2670107	C	T	-0.019	0.0143	0.546	9.07e-36	-0.035	0.015	0.0163	1.29e-12	20
HEXDC	rs1141463	G	T	-0.022	0.0135	0.322	1.74e-31	-0.067	0.028	0.0163	3.27e-10	20
RP11-497H16.4	rs28478097	G	C	-0.023	0.0138	-0.402	5.18e-23	0.057	0.024	0.0164	0.00119	13
GTF2H2	rs28478097	G	C	-0.023	0.0138	-0.571	2.41e-22	0.04	0.017	0.0165	0.000488	11
RAD52	rs3748523	G	C	-0.029	0.0121	-0.468	4.5e-15	0.062	0.026	0.0165	0.0593	20
LRFN4	rs7931485	A	G	-0.02	0.0136	-0.382	8.81e-20	0.053	0.022	0.0167	4.08e-08	20
CRELD2	rs9616380	C	T	0.026	0.0141	0.56	1.03e-25	0.046	0.019	0.0167	4.64e-12	20
CTSF	rs7931485	A	G	-0.02	0.0136	0.275	3.12e-18	-0.073	0.031	0.017	6.93e-07	20
ODF3B	rs131787	T	C	-0.02	0.0135	0.249	6.94e-18	-0.079	0.033	0.0171	0.000181	20
RP11-973H7.1	rs2847261	T	A	-0.026	0.0134	-0.358	3.06e-18	0.073	0.03	0.0172	1.01e-06	20
RP11-168O16.1	rs11804082	C	T	0.03	0.00887	-0.384	7.18e-09	-0.079	0.033	0.0173	2.38e-07	16
ADCY7	rs11649380	G	A	-0.025	0.0133	0.248	4e-17	-0.102	0.043	0.0174	7.76e-05	17
MBD5	rs13004041	T	C	-0.022	0.0102	0.268	1.18e-09	-0.081	0.034	0.0174	0.000646	20
AC062017.1	rs2931206	C	G	-0.021	0.0102	0.32	1.7e-10	-0.066	0.028	0.0175	0.0204	11
MVK	rs11609896	A	G	-0.02	0.0106	-0.302	5.13e-10	0.066	0.028	0.0178	0.00012	20
SH3RF1	rs4692707	C	T	0.019	0.0141	-0.418	2.85e-18	-0.046	0.019	0.0178	1.75e-09	20
KCNAB3	rs12185224	A	T	-0.021	0.00851	-0.229	3.05e-08	0.091	0.038	0.0179	1.11e-05	20
IGHV1-8	rs12886606	A	G	-0.022	0.0168	-0.838	6.33e-68	0.027	0.011	0.018	1.53e-11	20
C1QBP	rs2189338	T	C	0.021	0.00953	0.139	8.83e-09	0.151	0.064	0.0181	5.45e-07	20
SESN2	rs11580362	A	G	0.023	0.0103	0.245	5.94e-10	0.092	0.039	0.0181	1.81e-06	20
DAGLB	rs13235365	T	C	0.022	0.0164	0.566	3.36e-57	0.038	0.016	0.0182	3e-06	20
HLA-DQA2	rs1065048	T	C	0.035	0.0171	1.073	3.36e-69	0.032	0.014	0.0182	1.67e-10	20
HLA-DQA1	rs9273084	C	T	0.022	0.0166	-0.375	1.19e-37	-0.059	0.025	0.0184	6.86e-15	20
SLC39A9	rs17106981	A	G	0.035	0.0151	0.444	6.11e-20	0.08	0.034	0.0186	0.00023	20
RABEP1	rs1065483	A	G	0.02	0.0141	0.242	1.87e-18	0.081	0.034	0.0189	2.3e-11	20
RRP12	rs7921585	C	T	-0.02	0.0171	0.415	2.08e-36	-0.047	0.02	0.0189	4.89e-06	20
AC104135.3	rs12366	T	G	0.02	0.0184	1.166	5.06e-108	0.017	0.007	0.0189	2.28e-06	20
AC012146.7	rs56229705	A	G	0.03	0.00988	-0.488	1.8e-08	-0.061	0.026	0.0189	4.29e-06	7
LINC00886	rs9842198	C	G	0.019	0.0153	-0.517	5.23e-20	-0.037	0.016	0.0191	5.02e-09	20
SPATA2L	rs13330285	G	A	-0.02	0.0149	-0.255	2.16e-19	0.078	0.033	0.0191	3.46e-09	20
LIPT1	rs11674894	T	C	-0.02	0.0118	0.289	1.97e-10	-0.071	0.03	0.0192	3.41e-08	20
C11orf63	rs79241008	T	C	-0.037	0.0109	0.407	1.73e-09	-0.09	0.038	0.0192	0.0294	6
PSMD4	rs6686818	T	C	-0.021	0.0107	0.099	4.22e-08	-0.208	0.089	0.0198	6.91e-05	12
GRK4	rs2515940	C	T	-0.02	0.0143	-0.495	7.63e-13	0.04	0.017	0.0199	1.87e-07	20
MXD3	rs10037055	G	T	-0.025	0.0102	-0.136	2.18e-08	0.186	0.08	0.0201	6.97e-05	20
SPNS1	rs7140	A	C	0.02	0.0181	-0.313	4.53e-30	-0.064	0.027	0.0204	2.47e-05	20
RGS3	rs41306506	T	C	0.042	0.0163	-0.489	6.49e-20	-0.085	0.037	0.0204	0.00353	20
RAB44	rs916301	A	G	-0.036	0.0115	0.352	8.88e-09	-0.101	0.044	0.0205	3.95e-06	18
IL12RB2	rs17129778	T	A	0.029	0.0161	0.377	3.01e-16	0.076	0.033	0.0205	4.94e-06	20
MIF4GD	rs7198	C	G	-0.021	0.0169	0.291	2.07e-17	-0.074	0.032	0.0207	1.4e-07	20
FAM208A	rs61456176	A	G	-0.045	0.014	0.275	1.89e-11	-0.162	0.07	0.0207	1.16e-05	14
RP11-620J15.3	rs4272820	A	G	0.02	0.0142	-0.283	5.17e-11	-0.071	0.031	0.0208	0.00298	20
OGFOD1	rs2966206	A	G	-0.02	0.0124	-0.197	8.3e-10	0.1	0.043	0.0209	2.53e-06	20
HLA-DRB1	rs28366297	C	G	0.035	0.017	-0.229	4.09e-20	-0.154	0.067	0.021	5.43e-09	20
RAVER2	rs114269697	A	C	0.096	0.0177	2.035	2.13e-22	0.047	0.02	0.0211	0.0143	7
AIFM3	rs178255	C	T	0.052	0.0163	0.601	7.24e-17	0.086	0.037	0.0212	6.61e-05	12
JMJD6	rs2240775	C	T	-0.019	0.0172	-0.176	1.71e-21	0.109	0.047	0.0214	6.23e-11	20
C1orf85	rs3762281	G	A	-0.019	0.0198	-0.902	3.83e-90	0.021	0.009	0.0216	6.55e-08	20
TAF9	rs4976194	T	A	-0.019	0.015	-0.182	2.02e-13	0.105	0.046	0.0216	1.27e-10	20
FAM203A	rs72695449	A	G	-0.063	0.014	-1.018	1.12e-10	0.061	0.027	0.0218	0.29	5
HTRA3	rs4479688	A	G	-0.019	0.0151	-0.26	3.7e-13	0.073	0.032	0.0218	0.0123	20
RP1-68D18.4	rs1467558	C	T	-0.024	0.0164	0.47	2.48e-15	-0.051	0.022	0.0218	2.79e-08	20
TBC1D7	rs507369	T	G	0.023	0.0193	0.535	2.79e-30	0.042	0.019	0.0219	3.48e-05	20
SMG5	rs11264472	G	A	-0.018	0.0212	-0.812	3.55e-91	0.022	0.01	0.0221	3.11e-07	20
PAQR6	rs11264472	G	A	-0.018	0.0212	-0.723	4.84e-85	0.025	0.011	0.0221	3.6e-07	20
WDR41	rs10078089	C	A	0.019	0.0168	-0.239	1.51e-14	-0.081	0.035	0.0222	8.93e-09	20
CCDC125	rs62373187	A	G	0.018	0.0201	-0.343	5.67e-29	-0.053	0.023	0.0224	2.03e-10	20
CENPP	rs7860297	G	A	0.027	0.0148	0.365	1.55e-10	0.073	0.032	0.0226	0.000642	20
FRAT2	rs10882904	G	A	-0.02	0.0173	0.154	7.95e-14	-0.127	0.056	0.0228	0.000541	20
P2RX4	rs2071271	T	C	0.02	0.0189	0.321	4.93e-21	0.062	0.027	0.0231	8.52e-05	20
SMARCD2	rs13380863	A	G	0.022	0.0171	0.142	3.18e-13	0.151	0.067	0.0232	1.86e-06	20
TMEM79	rs3762281	G	A	-0.019	0.0198	-0.343	3.54e-32	0.054	0.024	0.0232	1.75e-06	20
CTD-3030D20.2	rs1781867	C	T	0.023	0.0163	0.412	2.4e-11	0.056	0.025	0.0236	9.17e-08	20
OGFOD3	rs4074069	C	T	-0.022	0.0131	-0.18	1.29e-08	0.121	0.053	0.0237	1.12e-05	15
CTA-217C2.1	rs547698	T	C	0.021	0.0199	-0.56	5e-26	-0.038	0.017	0.0237	0.00338	20
DNA2	rs145182274	C	CT	0.044	0.0159	-0.404	4.61e-10	-0.109	0.048	0.0242	1.06e-06	18
TEPP	rs2241771	C	A	-0.026	0.014	0.468	2.99e-08	-0.055	0.025	0.0247	6.02e-06	18
JMJD7	rs2695165	T	C	0.019	0.016	0.227	6.83e-10	0.083	0.037	0.0248	0.0023	20
ERVK13-1	rs4786313	T	C	-0.019	0.0224	-0.415	4.71e-30	0.046	0.02	0.0248	0.000387	18
APPL2	rs6539196	C	T	0.018	0.0202	0.19	1.4e-16	0.097	0.043	0.025	1.5e-09	20
DND1P1	rs55974014	A	C	0.026	0.0239	1.295	1.6e-62	0.02	0.009	0.0252	NA	NA
KANSL1-AS1	rs199534	G	T	-0.024	0.0241	1.225	2.42e-76	-0.02	0.009	0.0252	7.02e-09	3
LINC00324	rs12938531	G	A	-0.019	0.0165	0.223	1.3e-09	-0.085	0.038	0.0254	7.67e-08	20
CLDN10	rs9561896	A	T	0.02	0.0162	-0.392	1e-09	-0.052	0.023	0.0255	0.00116	20
BCKDHA	rs8105833	A	G	0.019	0.0215	0.242	6.44e-21	0.077	0.034	0.0257	4.47e-06	20
CFD	rs71335276	T	G	0.024	0.0251	1.129	1.41e-72	0.021	0.009	0.0257	0.00884	20
IFNG-AS1	rs2051993	A	G	0.019	0.0238	0.668	1.69e-34	0.028	0.013	0.0261	3.45e-09	20
PIM3	rs35958120	G	C	0.02	0.0187	-0.245	2.91e-12	-0.08	0.036	0.0262	4.33e-08	20
STRIP1	rs666842	C	T	-0.019	0.0167	0.197	2.45e-09	-0.097	0.044	0.0267	1.35e-06	17
LACTB2	rs2035196	C	A	0.019	0.0165	0.244	1.32e-08	0.079	0.036	0.027	1.53e-06	16
HLA-DRB6	rs28366267	C	A	-0.022	0.0255	0.804	3.16e-44	-0.027	0.012	0.0272	1.12e-19	20
RP11-263K19.4	rs4072037	T	C	-0.019	0.018	0.293	1.68e-09	-0.063	0.029	0.0273	7.44e-05	20
RP11-259G18.2	rs199451	A	G	0.024	0.0269	1.086	2.19e-66	0.022	0.01	0.0274	NA	NA
RP11-799M12.2	rs13129739	T	C	-0.019	0.0247	0.442	9.14e-28	-0.043	0.019	0.0275	1.45e-11	20
NAA30	rs11158159	C	G	0.023	0.0226	-0.302	1.89e-17	-0.076	0.034	0.0277	2.49e-05	20
FAM211B	rs58862556	C	T	0.097	0.0189	0.726	2.98e-10	0.133	0.06	0.0277	NA	NA
ZDHHC7	rs1875246	A	G	-0.019	0.0165	0.132	2.19e-08	-0.147	0.067	0.0277	0.000347	20
CPA5	rs11772922	T	G	0.021	0.027	1.009	9.43e-57	0.021	0.01	0.028	1.16e-05	20
ADH5	rs1840230	C	T	-0.02	0.0226	-0.275	9.71e-15	0.074	0.034	0.0287	7.1e-08	20
TEK	rs590894	C	G	-0.021	0.0242	0.626	6.48e-19	-0.033	0.015	0.029	0.002	20
RP11-419C5.2	rs7189616	C	T	-0.019	0.0269	-0.632	4.97e-40	0.03	0.014	0.0291	2.47e-08	20
HM13	rs6059690	T	C	0.023	0.0266	0.457	4.69e-30	0.051	0.023	0.0293	0.000189	20
BBS2	rs2303284	T	C	-0.021	0.0281	-0.679	1.85e-44	0.031	0.014	0.0298	5.9e-07	20
STAG3L5P	rs112386097	G	C	0.028	0.0248	0.284	8.56e-18	0.1	0.046	0.0298	4.05e-05	20
ALKBH5	rs11870766	A	G	0.019	0.0192	0.191	6.38e-09	0.097	0.045	0.0299	0.0018	12
HLA-DOA	rs375256	A	G	0.021	0.018	-0.14	2.9e-08	-0.15	0.069	0.0299	0.00914	20
BIN1	rs11694743	G	A	0.018	0.0264	0.237	3.39e-26	0.075	0.035	0.0303	3.99e-05	20
DDX31	rs10435975	T	C	0.02	0.0225	0.276	5.9e-13	0.073	0.034	0.0304	6.16e-07	14
SEC1P	rs4365394	T	C	0.02	0.0208	0.465	1.93e-09	0.044	0.02	0.0306	1.77e-07	12
ACADVL	rs507506	G	A	-0.018	0.0234	-0.25	4.59e-12	0.073	0.034	0.0307	1.18e-05	20
STARD3	rs1874224	G	T	-0.079	0.0269	-0.562	5.38e-22	0.14	0.065	0.031	0.0012	15
PCTP	rs4477780	G	C	-0.023	0.0227	0.222	1.21e-11	-0.105	0.048	0.0311	1.89e-06	18
CENPO	rs6545776	C	A	0.017	0.0288	0.599	1.31e-31	0.029	0.013	0.0314	6.47e-16	20
VNN1	rs4897612	C	A	0.018	0.0293	0.489	1.9e-35	0.036	0.017	0.0314	1.28e-11	20
LRRC37A4P	rs79501144	T	C	0.024	0.03	-1.206	1.11e-102	-0.02	0.009	0.0315	NA	NA
CCT8	rs2070610	A	G	0.029	0.0284	0.425	4.14e-25	0.068	0.032	0.0315	8.41e-06	20
LYG1	rs13003899	C	T	-0.023	0.0272	0.488	8.13e-17	-0.048	0.022	0.032	1.12e-07	20
SIRPB2	rs6135061	T	G	0.02	0.0292	-0.317	1.16e-40	-0.064	0.03	0.0322	0.000169	20
CTSW	rs645900	A	G	-0.022	0.0297	0.337	1.84e-39	-0.065	0.03	0.0324	1.3e-05	20
RP11-325F22.2	rs2470937	A	T	0.018	0.0237	0.178	1.53e-10	0.099	0.047	0.0324	0.000351	20
RPS23P10	rs10919544	C	T	0.02	0.0267	0.295	5.76e-16	0.066	0.031	0.0326	0.024	20
RP11-611D20.2	rs3013307	G	A	-0.02	0.028	-0.45	4.5e-21	0.045	0.021	0.0326	6.84e-07	14
HS3ST3A1	rs3785655	T	C	0.019	0.0254	0.453	4.21e-13	0.041	0.019	0.0331	0.0001	11
GTPBP10	rs11563848	G	A	-0.023	0.0246	-0.26	5.24e-11	0.087	0.041	0.0333	0.000186	20
RP11-20I23.13	rs12185166	T	C	-0.021	0.0314	1.006	6.38e-35	-0.02	0.01	0.0335	0.000248	20
MSH3	rs863216	G	A	0.02	0.0309	0.543	2.39e-30	0.037	0.018	0.0338	0.00483	20
AC013264.2	rs1366836	G	T	0.018	0.0254	0.345	2.54e-11	0.052	0.024	0.0339	6.15e-07	20
ASPRV1	rs140430672	A	G	0.039	0.027	-0.302	2.43e-13	-0.129	0.061	0.0339	0.00315	14
LINC00662	rs10424486	C	A	0.02	0.0302	0.685	3.62e-25	0.028	0.013	0.0339	7.74e-13	11
TUBB6	rs4796963	C	A	0.028	0.031	-0.787	2.84e-34	-0.036	0.017	0.034	9.17e-07	20
IGHV3-9	rs2338400	C	T	0.02	0.033	-0.761	1.79e-71	-0.026	0.012	0.0345	4.58e-07	20
TBRG4	rs2083364	G	C	0.02	0.0255	0.156	3.91e-11	0.131	0.062	0.0346	0.0104	20
LRRC37A15P	rs6533034	C	T	0.024	0.0252	-0.313	1.18e-09	-0.078	0.037	0.0348	2.37e-07	20
RP11-122G18.5	rs78331431	A	G	-0.035	0.0254	-0.459	9.07e-11	0.076	0.036	0.0349	0.0159	18
MICE	rs9258229	A	G	0.03	0.0288	0.714	4.07e-16	0.042	0.02	0.035	0.000186	20
SLC22A15	rs4839051	A	G	0.02	0.0301	0.239	1.68e-19	0.081	0.039	0.0351	2.85e-05	20
POMZP3	rs2428878	G	A	0.029	0.0338	0.807	1.41e-42	0.036	0.017	0.0353	1.27e-05	20
CTDNEP1	rs2106842	A	G	0.018	0.0288	0.17	1.27e-14	0.103	0.049	0.0353	1.89e-10	20
PATL2	rs117342585	T	C	-0.076	0.024	0.534	1.01e-08	-0.141	0.067	0.0355	6.83e-05	9
MC1R	rs62052174	A	G	0.031	0.027	0.555	2.56e-11	0.056	0.027	0.0356	0.000147	20
IGLV5-48	rs368391	A	G	0.021	0.0264	0.384	5.74e-12	0.053	0.025	0.0358	0.000625	16
IGHV3-11	rs35095923	A	G	-0.02	0.0312	-0.263	4.25e-18	0.076	0.036	0.036	1.38e-06	20
CTSK	rs11204725	C	T	0.017	0.0323	-0.393	2.12e-25	-0.043	0.021	0.0361	4.44e-07	20
AP001468.1	rs11909555	G	T	-0.022	0.029	-0.377	2.22e-13	0.057	0.027	0.0365	0.000143	20
GADD45B	rs61358815	A	G	0.04	0.0256	-0.309	3.71e-09	-0.129	0.062	0.0366	0.00327	5
LILRA2	rs28384500	G	A	-0.03	0.0332	-0.275	9.54e-29	0.109	0.052	0.0366	6.23e-05	20
RFXANK	rs139103459	AC	A	-0.101	0.0241	0.372	2.82e-08	-0.272	0.13	0.0366	0.000948	16
CCDC15	rs3809055	T	C	0.025	0.0303	0.545	3.57e-15	0.045	0.022	0.0366	0.000739	20
CYTH4	rs79294169	G	A	-0.047	0.0288	0.349	1.19e-12	-0.134	0.064	0.0366	0.000251	7
ARHGAP22	rs3910910	T	C	-0.017	0.0303	0.491	1.49e-18	-0.035	0.017	0.0366	3.6e-06	14
XRCC6BP1	rs10783858	A	C	0.018	0.0353	-0.76	2.66e-49	-0.023	0.011	0.0369	1.68e-10	20
SERF2	rs2412821	A	G	0.024	0.0243	-0.139	2.63e-08	-0.174	0.084	0.037	0.000232	20
SSC5D	rs62130160	T	G	0.023	0.026	0.474	3.98e-10	0.049	0.023	0.0371	0.00339	15
TKT	rs141078441	T	C	-0.021	0.031	-0.165	8.36e-15	0.129	0.062	0.0372	0.000447	20
LL22NC03-86G7.1	rs240066	A	C	-0.017	0.0324	-0.328	9.18e-20	0.052	0.025	0.0373	2.71e-08	20
HLA-DQB1-AS1	rs9273394	G	A	0.031	0.033	-0.469	4.04e-26	-0.066	0.032	0.0374	0.000126	20
TRBV28	rs10238724	A	G	0.017	0.0354	0.724	1.15e-58	0.024	0.012	0.0376	8.3e-08	20
AK9	rs1476388	G	A	-0.018	0.025	-0.221	6.04e-09	0.081	0.039	0.0377	0.000678	20
HCG11	rs73401133	C	T	-0.032	0.0256	0.285	1.73e-08	-0.111	0.053	0.0378	4.66e-05	17
RP11-707O23.5	rs113934115	T	C	0.024	0.0365	1.237	4.66e-78	0.019	0.009	0.0381	NA	NA
PLXDC1	rs56236118	G	A	0.019	0.0351	0.493	3.62e-42	0.039	0.019	0.0381	2.76e-08	20
MEAF6	rs72657789	C	G	-0.03	0.0329	-0.431	2.67e-17	0.068	0.033	0.0382	0.00433	16
FBXO38	rs10063951	G	C	0.017	0.0318	-0.147	3.2e-17	-0.117	0.056	0.0383	4.52e-07	18
LPIN2	rs12956008	G	A	-0.017	0.0343	0.442	3.97e-27	-0.039	0.019	0.0384	1.58e-05	10
ASB16-AS1	rs1135215	C	T	-0.019	0.0342	-0.31	3.26e-19	0.06	0.029	0.0385	9.22e-08	20
STAG3L2	rs60627350	G	A	0.031	0.0346	-0.629	1.99e-25	-0.049	0.024	0.0387	6.21e-05	20
MTHFR	rs145628269	A	G	-0.027	0.036	0.815	1.71e-27	-0.033	0.016	0.0389	5.62e-06	20
PRELID1	rs10051822	T	G	0.021	0.0341	0.274	3.92e-22	0.075	0.036	0.039	1.06e-05	20
IRF6	rs846808	T	C	-0.017	0.0352	0.473	1.07e-21	-0.036	0.017	0.0391	1.6e-05	20
GPR108	rs163913	T	C	-0.021	0.0304	0.209	5.18e-12	-0.103	0.05	0.0391	0.0197	20
CHRNE	rs72835059	A	G	0.027	0.0356	0.889	8.06e-25	0.03	0.014	0.0393	1.45e-05	20
MRI1	rs189525598	A	G	-0.093	0.0327	-1.075	7.39e-15	0.087	0.042	0.0395	0.243	4
CLCN6	rs145628269	A	G	-0.027	0.036	0.472	1.45e-23	-0.056	0.027	0.0396	0.000353	15
ELP5	rs2106842	A	G	0.018	0.0288	-0.229	1.64e-09	-0.076	0.037	0.0397	1.15e-07	20
HDDC2	rs1040803	T	C	0.017	0.0367	-0.443	1.83e-30	-0.037	0.018	0.0399	1.55e-08	20
HLA-L	rs6904845	C	T	-0.028	0.0346	0.662	3.86e-18	-0.042	0.02	0.0399	0.019	20
SEMA4A	rs6693093	G	C	0.017	0.0363	0.185	1.63e-29	0.089	0.043	0.04	1.93e-07	19
MAML3	rs4863698	C	G	-0.016	0.0366	-0.292	1.8e-41	0.056	0.027	0.0402	1.02e-09	20
SPATA33	rs664020	T	C	0.018	0.0301	0.284	1.16e-09	0.064	0.031	0.0403	0.000103	20
SMARCB1	rs9612437	C	T	-0.025	0.0343	-0.28	4.41e-18	0.09	0.044	0.0404	3.94e-07	20
TSPAN3	rs12912792	A	T	0.017	0.0365	0.427	7.5e-22	0.04	0.02	0.0404	1.44e-06	20
MRPL18	rs9365097	A	G	-0.02	0.0364	-0.3	1.38e-18	0.067	0.033	0.0406	5.76e-07	20
TNFSF13B	rs11839228	A	G	-0.059	0.0304	-0.498	1.89e-10	0.118	0.058	0.0407	0.0435	3
C17orf107	rs72835059	A	G	0.027	0.0356	0.561	7.34e-19	0.047	0.023	0.0407	3.87e-05	20
CTA-963H5.5	rs34597012	G	GT	0.034	0.0368	-0.416	3.02e-29	-0.081	0.039	0.0408	0.000603	20
PSMB9	rs7767288	A	G	-0.018	0.0381	0.336	2.54e-41	-0.053	0.026	0.0408	3.52e-08	20
ZFP28	rs7259577	C	A	0.019	0.033	0.383	1.52e-13	0.048	0.024	0.041	9.49e-08	20
IRF5	rs3778754	G	C	0.016	0.0393	0.397	2.07e-43	0.041	0.02	0.0412	9.76e-08	20
IGHV5-51	rs72693943	C	T	0.019	0.036	0.228	6.01e-18	0.084	0.041	0.0415	4.02e-07	20
C5orf34	rs4428418	A	C	0.017	0.0334	0.311	5.38e-11	0.054	0.026	0.0418	0.00174	20
ACPP	rs62291051	A	G	0.017	0.0288	-0.178	3.76e-08	-0.097	0.048	0.0419	3.43e-06	8
DUSP18	rs34597012	G	GT	0.034	0.0368	-0.313	1.91e-21	-0.107	0.053	0.0421	0.0052	20
RCCD1	rs76119208	T	G	-0.025	0.0326	0.296	1.34e-11	-0.083	0.041	0.0421	0.000701	20
UBE3B	rs7953327	A	G	-0.023	0.0291	0.166	2.92e-08	-0.138	0.068	0.0424	0.0877	15
PNPLA7	rs2254149	G	A	0.019	0.0391	0.337	1.22e-27	0.056	0.028	0.0424	0.0394	20
CCDC163P	rs6688516	A	G	-0.017	0.0426	-1.12	1.12e-111	0.015	0.007	0.0425	7.36e-10	20
LRRC37A2	rs75990322	C	T	-0.024	0.0393	0.865	1.75e-38	-0.027	0.013	0.0427	NA	NA
GPR84	rs10876556	A	G	-0.017	0.0303	-0.142	1.12e-08	0.119	0.059	0.0428	0.000536	12
PBX2	rs204995	G	A	0.022	0.0316	-0.149	3.78e-10	-0.145	0.071	0.043	1.2e-05	20
LRR1	rs7152110	C	T	0.019	0.0353	0.311	9.76e-14	0.06	0.03	0.0432	0.000812	20
NOL6	rs2275228	C	T	-0.019	0.0371	0.216	4.73e-19	-0.089	0.044	0.0433	2.32e-05	20
RAC2	rs4610160	A	G	-0.018	0.0315	0.113	5.85e-09	-0.16	0.079	0.0433	0.0358	9
GALK2	rs34127708	T	C	-0.017	0.0336	-0.281	1.18e-11	0.061	0.03	0.0438	0.000302	20
TTC38	rs58704441	A	C	-0.05	0.0405	0.578	4.35e-26	-0.087	0.043	0.0438	1.44e-09	20
TRGJP2	rs61009734	A	C	0.017	0.0358	-0.316	5.26e-13	-0.054	0.027	0.0439	5.8e-05	20
ZNF155	rs62116613	A	G	-0.029	0.0421	-1.003	6.24e-36	0.029	0.014	0.0445	0.0506	20
RP11-645C24.5	rs4783352	G	A	-0.021	0.0393	-0.505	2.97e-16	0.041	0.02	0.0447	7e-08	20
ZNF391	rs6935118	A	T	0.019	0.0368	0.437	5.85e-13	0.043	0.021	0.0447	0.000463	20
RP11-420G6.4	rs66940905	T	C	0.017	0.0368	-0.413	3.51e-13	-0.041	0.02	0.0449	5.03e-05	17
SENP6	rs17414729	G	A	0.017	0.0419	-0.241	9.85e-31	-0.07	0.035	0.045	8.14e-17	20
ALDH5A1	rs3761793	A	G	0.024	0.0342	-0.295	4.88e-10	-0.08	0.04	0.045	0.00593	20
C15orf38	rs1256839	C	G	-0.02	0.0445	0.83	7.02e-59	-0.025	0.012	0.045	0.00236	19
SLC35E3	rs10748108	T	G	0.018	0.0315	-0.153	4.46e-08	-0.12	0.06	0.0451	8.96e-06	20
SIGLEC14	rs872629	A	C	-0.024	0.0415	-0.89	2.7e-30	0.027	0.014	0.0453	0.00212	20
IL17RA	rs4819959	A	G	0.017	0.0357	0.11	2.44e-12	0.15	0.075	0.0453	0.121	19
CCHCR1	rs1576	C	G	-0.018	0.0405	0.344	4.64e-22	-0.054	0.027	0.0455	2.16e-05	20
TRGJ1	rs35453695	C	G	0.017	0.0324	0.25	1.3e-08	0.069	0.035	0.0456	0.0138	17
C1orf86	rs2503701	T	C	-0.018	0.0337	-0.172	1.01e-08	0.103	0.051	0.0457	0.0686	10
HLA-DQB1	rs1049057	C	T	0.027	0.0444	-0.801	2.75e-95	-0.034	0.017	0.0457	1.15e-14	20
EFEMP2	rs12418103	A	G	0.024	0.0358	0.332	8.88e-11	0.072	0.036	0.0461	0.001	14
LINC00563	rs73479325	T	C	0.062	0.0339	1.04	1.07e-08	0.06	0.03	0.0466	0.0729	8
OR2W3	rs10749636	A	G	-0.02	0.0393	0.221	1.94e-12	-0.088	0.044	0.0466	0.000276	20
RNASE6	rs8003813	C	T	0.017	0.042	-0.294	4.1e-26	-0.058	0.029	0.0468	0.0743	20
RCC1	rs145830498	A	G	0.058	0.0336	0.87	1.77e-08	0.067	0.034	0.0469	0.0266	7
CEP170B	rs11844343	T	C	-0.017	0.0383	-0.307	5.28e-12	0.054	0.027	0.0469	6.37e-05	20
GMCL1	rs1454499	C	T	-0.018	0.0382	0.153	1.05e-12	-0.12	0.061	0.0471	0.00134	20
RP11-226L15.5	rs12037999	C	A	0.033	0.0406	0.659	3.39e-15	0.049	0.025	0.0472	0.241	9
FAM86C1	rs12270466	G	C	0.018	0.0467	-0.75	8.52e-53	-0.024	0.012	0.0474	2.65e-08	20
CTD-2192J16.21	rs7252992	T	A	0.018	0.0454	-0.8	1.44e-29	-0.022	0.011	0.0477	0.000196	20
EGLN2	rs12973666	C	G	-0.016	0.0438	0.162	1.15e-20	-0.097	0.049	0.0478	0.00283	20
PEX14	rs11584327	C	T	-0.016	0.0378	0.169	9.34e-11	-0.096	0.048	0.048	1.4e-06	20
PCBP1-AS1	rs13423562	T	C	0.036	0.0426	-0.488	1.34e-17	-0.073	0.037	0.0484	1.84e-05	16
UNKL	rs2103664	G	A	-0.028	0.0349	-0.227	1.71e-08	0.123	0.062	0.0485	8.86e-06	20
SNX32	rs17854357	C	G	0.022	0.0412	0.736	2.52e-15	0.03	0.015	0.0486	2.17e-05	20
UGT2B17	rs62317884	A	C	-0.019	0.0386	0.455	3.65e-11	-0.041	0.021	0.0486	0.000823	18
MERTK	rs10203902	A	G	-0.031	0.0356	0.308	1.24e-08	-0.1	0.051	0.0486	0.042	20
NT5C3B	rs11657944	C	T	-0.017	0.0467	-0.924	1.09e-91	0.019	0.009	0.0491	4.59e-05	20
NOC4L	rs11543305	T	C	0.031	0.0359	-0.21	2.56e-08	-0.146	0.074	0.0492	0.0797	8
PDE1B	rs10876566	C	T	0.018	0.0385	-0.202	4.69e-11	-0.087	0.044	0.0494	2.87e-06	8
RP11-500G22.2	rs10887024	T	A	-0.017	0.0354	-0.388	1.83e-08	0.045	0.023	0.0495	0.00869	7
ZNF641	rs2450988	T	C	0.018	0.0483	0.552	3.53e-61	0.032	0.016	0.0496	0.000125	20
CTD-2260A17.1	rs149173	C	T	-0.018	0.0434	-0.455	2.5e-16	0.04	0.02	0.0496	0.000876	20
PPP1CB	rs12714249	A	G	-0.016	0.0416	0.141	2.93e-13	-0.113	0.058	0.0496	1.49e-06	20
RP11-473M20.9	rs4786384	C	T	0.017	0.0453	0.392	3.41e-19	0.042	0.021	0.0496	4.32e-05	7
SIGLEC5	rs872629	A	C	-0.024	0.0415	-0.345	7.55e-14	0.071	0.036	0.0498	0.00347	17
SRPK1	rs9470191	G	A	-0.016	0.0381	0.115	3.12e-09	-0.141	0.072	0.05	0.00619	20
