# Supplementary material for: Evidence of a causal effect of genetic tendency to gain muscle mass on uterine leiomyomata
Source: Nat Commun. 2023 Feb 1;14:542. doi: 10.1038/s41467-023-35974-7 (PMC9892568; doi:10.1038/s41467-023-35974-7)
Supplement: Supplementary file 9 — Supplementary Data 7 [file 41467_2023_35974_MOESM9_ESM.xlsx]

## Sheet: TableS14_mediation_muscle
Gene	topSNP	A1	A2	b_GWAS	p_GWAS	b_eQTL	p_eQTL	b_SMR	se_SMR	p_SMR	p_HEIDI	nsnp_HEIDI
HEATR3	rs8057524	C	T	-0.06	1.17e-11	0.415	3.23e-30	-0.145	0.025	4.78e-09	2.51e-25	20
BET1L	rs12226698	T	C	-0.141	2.58e-11	0.727	5.52e-19	-0.194	0.036	9.46e-08	6.68e-07	6
CDC42	rs1534949	A	C	-0.055	2.63e-12	-0.195	2.44e-13	0.284	0.056	4.19e-07	3.68e-12	20
RP11-178C3.2	rs61041805	A	C	-0.066	1.7e-06	0.612	7.2e-30	-0.108	0.025	1.07e-05	7e-14	20
ING5	rs34174712	C	T	0.047	1.18e-07	0.247	8.63e-15	0.19	0.044	1.31e-05	8.15e-08	20
RP11-282O18.3	rs9795522	A	C	0.051	7.95e-08	0.303	2.02e-11	0.169	0.04	2.72e-05	2.57e-09	20
HSPA4	rs61195511	T	C	-0.042	3.96e-06	0.316	3.53e-19	-0.133	0.032	4.09e-05	1.64e-08	20
SETD8	rs10744147	G	A	-0.053	6.91e-08	-0.23	4.52e-10	0.232	0.057	4.6e-05	2.39e-09	20
ABCB9	rs520088	G	C	-0.047	1.35e-06	-0.285	7.77e-09	0.166	0.045	0.000217	6.26e-08	20
TOP3A	rs2168781	G	C	-0.032	6.89e-05	-0.291	2.31e-19	0.108	0.03	0.000267	3.6e-07	20
DNA2	rs10998194	C	T	0.048	0.000189	-0.995	7.23e-54	-0.048	0.013	0.000297	8.58e-20	20
LRRC34	rs9814802	G	A	0.037	4.1e-06	-0.323	1.33e-08	-0.114	0.032	0.000342	5.64e-05	11
RP11-316P17.2	rs28508285	G	A	-0.058	2.53e-05	-0.328	1.13e-09	0.177	0.051	0.000542	1.79e-06	11
MZF1	rs4756	C	T	-0.04	1.61e-05	-0.172	1.54e-08	0.233	0.068	0.000605	8.01e-06	16
CALML4	rs7162640	C	G	0.034	1.81e-05	-0.223	9.05e-09	-0.151	0.044	0.000614	4.09e-07	20
WNT6	rs200513066	T	TAGG	0.081	0.000479	1.387	6.63e-42	0.058	0.017	0.000707	0.00317	11
RP11-552F3.9	rs116044941	C	G	-0.046	0.000147	0.411	1.05e-12	-0.111	0.033	0.000817	0.00036	19
MRPL38	rs9902371	G	A	0.031	0.000486	0.236	2.13e-23	0.133	0.04	0.00102	4.54e-11	20
RPS26	rs1131017	G	C	0.026	0.00107	-0.946	7.71e-185	-0.027	0.008	0.00112	1.65e-19	20
MPHOSPH6	rs2303262	T	C	-0.033	0.000615	-0.415	3.64e-25	0.08	0.025	0.00119	1.32e-11	20
CTD-2194D22.3	rs17537048	G	A	0.033	0.000479	-0.568	8.37e-18	-0.058	0.018	0.00121	0.129	5
RP11-635N19.1	rs61734938	G	T	0.041	0.000653	0.497	2.1e-26	0.083	0.026	0.00123	6.69e-10	20
RUFY2	rs10823180	C	G	-0.044	0.000489	0.36	4.47e-17	-0.121	0.038	0.00125	5.22e-12	20
PHACTR4	rs6689862	C	T	-0.056	0.000275	-0.412	2.1e-12	0.136	0.042	0.00126	9.49e-10	20
LINC00865	rs72300029	T	TTA	0.059	0.000592	0.726	1.52e-20	0.081	0.025	0.00128	4.03e-08	20
LYG1	rs61127891	T	TG	0.048	0.000144	0.224	1.83e-09	0.214	0.066	0.00131	8.56e-06	20
CTD-3092A11.2	rs12442141	T	C	-0.071	0.000735	-1.161	4.42e-25	0.061	0.019	0.00134	5.3e-11	20
IRX4	rs17537048	G	A	0.033	0.000479	-0.576	1.23e-15	-0.058	0.018	0.00136	0.068	5
HCG4P3	rs2735064	A	G	-0.032	0.000449	0.448	1.32e-14	-0.071	0.022	0.00146	2.35e-10	20
BBS7	rs11733882	A	G	-0.029	0.000231	0.262	2.2e-10	-0.112	0.035	0.00151	2.31e-05	12
RP4-635E18.7	rs2791656	G	A	0.034	0.000261	0.297	2.37e-10	0.115	0.037	0.0016	8.28e-07	20
GTF2A2	rs12910751	C	T	0.027	0.0013	-0.419	3.53e-44	-0.064	0.021	0.0018	3.9e-17	20
FBF1	rs1046446	T	C	-0.032	0.000826	0.292	9.72e-17	-0.11	0.035	0.00187	4.62e-10	20
AC114730.11	rs7572153	C	T	-0.033	0.000324	-0.277	6.17e-10	0.117	0.038	0.00193	2.07e-08	20
RP1-85F18.5	rs12167677	G	C	0.029	0.000289	-0.363	6.15e-09	-0.08	0.026	0.00205	2.84e-06	20
MAP9	rs12651028	T	G	0.03	0.000214	0.272	2.25e-08	0.108	0.035	0.00208	5.65e-06	20
RGMB	rs2662267	G	C	0.027	0.000642	-0.222	6.34e-13	-0.122	0.04	0.00211	2.41e-07	20
RP11-345J4.8	rs143823105	C	T	0.032	0.000218	-0.191	3.54e-08	-0.168	0.055	0.00217	8.71e-06	16
LEPROTL1	rs12675542	G	A	0.042	0.000312	-0.229	8.49e-09	-0.182	0.06	0.00225	2.02e-06	20
ATF1	rs34645899	C	T	0.028	0.000453	0.2	1.64e-09	0.141	0.047	0.0025	2.46e-07	20
L3HYPDH	rs8660	C	T	0.025	0.00211	-0.682	6.96e-69	-0.036	0.012	0.00255	5.5e-19	20
STAG3L2	rs1637366	G	C	0.031	0.0021	-0.694	1.01e-50	-0.044	0.015	0.00263	5.52e-05	20
RP11-347I19.8	rs1168663	A	T	-0.031	0.00151	0.405	6.19e-20	-0.077	0.026	0.00272	3.36e-11	20
ZFYVE27	rs4244329	A	G	0.03	0.00196	0.417	7.59e-34	0.072	0.024	0.00273	4.54e-19	20
TRPT1	rs11601522	T	C	0.025	0.0025	0.73	1.41e-73	0.035	0.012	0.00275	1.46e-12	20
CCDC58	rs112060906	A	G	0.03	0.000449	-0.206	1.78e-08	-0.146	0.049	0.00295	0.00331	20
GSKIP	rs35941406	T	G	0.024	0.00282	0.517	2.28e-59	0.046	0.016	0.0033	8.35e-06	20
FTSJ2	rs4719462	G	A	-0.025	0.002	0.303	1.23e-21	-0.081	0.028	0.0033	2.66e-07	20
SND1	rs35660964	A	G	0.028	0.00164	-0.25	4.41e-16	-0.111	0.038	0.00345	5.52e-12	20
ATRAID	rs62128745	A	G	-0.029	0.00188	0.278	1.22e-17	-0.105	0.036	0.0035	4.17e-11	20
RP11-247C2.2	rs351242	A	G	0.031	0.000609	-0.347	3.55e-08	-0.089	0.031	0.00364	2.06e-05	20
AC135178.1	rs2909441	G	A	-0.034	0.0025	0.326	3.96e-29	-0.103	0.036	0.00366	1.83e-09	20
PRIM2	rs2191651	G	A	0.026	0.0022	0.361	5.82e-20	0.072	0.025	0.00372	4.17e-05	20
PBLD	rs112649135	C	T	0.029	0.00268	0.488	3.15e-24	0.059	0.021	0.00413	3.59e-12	20
C4A	rs389884	G	A	0.039	0.00303	-0.934	2.53e-27	-0.041	0.014	0.00428	7.48e-21	20
YEATS2-AS1	rs2582092	G	C	0.023	0.00348	0.459	5.91e-29	0.051	0.018	0.00451	9.96e-15	20
TRAF1	rs1548784	C	T	0.024	0.00312	0.26	1.17e-22	0.091	0.032	0.00457	2.4e-07	20
XKR9	rs6991329	A	G	-0.022	0.00406	1.026	4.9e-104	-0.022	0.008	0.00459	4.18e-28	9
DPP3	rs1785640	T	C	-0.026	0.00232	0.17	1.69e-14	-0.151	0.053	0.00462	7.71e-09	20
NBR2	rs2292595	C	G	-0.024	0.00419	-0.973	2.13e-104	0.024	0.009	0.00464	2.59e-06	20
TMEM66	rs78536546	A	G	0.049	0.00114	-0.31	1.84e-08	-0.158	0.056	0.00487	0.000194	13
RP11-486A14.1	rs113792729	G	A	-0.024	0.00293	-0.538	2.25e-19	0.045	0.016	0.00489	6.99e-07	20
HMHA1	rs35646539	T	C	-0.046	0.0019	-0.494	2.08e-11	0.093	0.033	0.00489	0.00659	6
TDGF1	rs6769392	A	G	0.025	0.00457	1.157	8.82e-90	0.022	0.008	0.00491	6.01e-09	20
UGP2	rs34714807	A	G	-0.029	0.0016	0.217	4.1e-10	-0.134	0.048	0.00502	7.8e-08	20
RGMB-AS1	rs1508793	A	G	-0.025	0.0015	-0.189	2.22e-09	0.134	0.048	0.00504	1.46e-06	20
BMPR1A	rs2883420	C	T	0.024	0.0025	-0.2	3.82e-13	-0.12	0.043	0.00507	0.000783	20
SLC25A16	rs10998213	C	T	0.035	0.00151	0.283	1.63e-09	0.123	0.044	0.00509	1.74e-07	20
RNF216P1	rs12667543	G	C	-0.035	0.00402	-0.502	1.86e-34	0.069	0.025	0.00513	1.28e-05	20
RP11-511B23.2	rs113792729	G	A	-0.024	0.00293	-0.495	2.42e-16	0.049	0.017	0.00533	1.75e-07	20
PSORS1C1	rs1042147	G	A	-0.023	0.00318	0.479	8.08e-16	-0.048	0.017	0.00544	3.13e-07	20
FAM213A	rs1832683	T	C	-0.032	0.00222	-0.357	1.07e-10	0.09	0.033	0.00573	0.00668	20
MORN4	rs11189303	A	G	0.028	0.00255	-0.341	2.98e-11	-0.083	0.03	0.0058	2.7e-06	15
HLA-DMA	rs113913737	T	C	-0.043	0.00495	1.063	3.71e-42	-0.04	0.015	0.00585	2.65e-14	20
SEMA4D	rs36107253	A	G	-0.028	0.00279	0.285	1.4e-11	-0.099	0.036	0.00611	0.000283	20
LSM7	rs12976273	A	G	0.024	0.00284	0.15	8.62e-12	0.159	0.058	0.0062	8.09e-07	20
hsa-mir-8072	rs200535527	C	CTACAAAAA	-0.081	0.00403	1.333	2.29e-18	-0.061	0.022	0.0063	1.37e-09	14
KIF1B	rs61784580	A	G	-0.025	0.00385	0.191	5.2e-18	-0.133	0.049	0.00637	1.48e-10	20
TRIM38	rs169219	A	C	0.025	0.00234	0.23	2.66e-10	0.107	0.039	0.00637	0.000169	20
CACNG4	rs17699284	A	T	-0.047	0.0048	1.321	1.23e-25	-0.035	0.013	0.0065	0.213	9
PGD	rs1467653	A	G	-0.022	0.00562	0.542	5.53e-54	-0.04	0.015	0.0066	1.85e-11	20
RP11-224O19.2	rs6604604	A	C	-0.065	0.00315	-0.486	7.86e-12	0.134	0.05	0.00661	NA	NA
ADH5	rs6532796	G	A	-0.024	0.00457	-0.38	4.05e-25	0.064	0.023	0.00662	1.3e-13	20
ZNRD1-AS1	rs3134879	C	T	0.025	0.0025	-0.134	7.44e-10	-0.185	0.068	0.00664	1.51e-07	20
GPC2	rs56162722	G	A	-0.062	0.00385	0.944	1.3e-15	-0.066	0.024	0.00667	0.000112	20
SYCP2L	rs1225759	C	T	-0.029	0.00322	0.484	2.22e-12	-0.06	0.022	0.0067	0.000886	20
CCDC125	rs6862253	G	A	0.023	0.0058	0.679	3.86e-51	0.033	0.012	0.00671	1.16e-10	20
BLVRB	rs376112	G	A	0.024	0.00316	-0.217	1.93e-12	-0.109	0.04	0.00671	0.0835	12
RP4-758J24.5	rs12096186	T	C	0.419	0.00438	1.074	2.55e-18	0.391	0.144	0.00676	0.00857	5
AC009120.6	rs9927929	G	T	-0.031	0.00399	-0.503	1.09e-14	0.061	0.023	0.00684	2.3e-06	20
GJB2	rs4769974	C	T	-0.066	0.00273	-0.856	5.3e-10	0.077	0.028	0.00691	8.55e-06	11
HLA-DRA	rs9378264	A	G	0.026	0.00328	0.26	6.53e-12	0.1	0.037	0.007	1.41e-06	20
DIP2B	rs1047912	T	C	-0.026	0.00362	0.323	1.53e-12	-0.081	0.03	0.0071	2.68e-09	20
PPM1G	rs2303370	T	C	-0.024	0.00257	-0.108	2.34e-09	0.221	0.082	0.00715	3.22e-07	20
RP11-378J18.3	rs17163191	C	T	0.032	0.00243	-0.376	8.1e-09	-0.084	0.031	0.00733	0.00024	8
ERAP1	rs7063	T	A	0.023	0.0069	-0.568	4.75e-50	-0.041	0.015	0.00751	9.17e-09	20
RBP7	rs35232720	T	C	0.056	0.00305	-0.588	1.12e-09	-0.095	0.036	0.00771	0.000189	20
GAREML	rs10175960	C	A	-0.024	0.0038	0.248	4.25e-11	-0.097	0.037	0.00787	1.53e-07	20
ZNF516	rs10514217	G	A	-0.023	0.00495	0.305	5.09e-15	-0.074	0.028	0.00788	1.59e-09	20
POLI	rs3730775	A	T	0.021	0.00733	-0.449	5.06e-56	-0.047	0.018	0.00816	1.08e-14	20
THBS3	rs760077	T	A	-0.023	0.00458	0.204	3.69e-13	-0.111	0.042	0.00821	5.61e-06	20
TAX1BP1	rs6971512	G	A	0.028	0.00289	0.121	1.2e-08	0.229	0.087	0.0083	6.67e-06	20
CYP21A1P	rs1794519	C	A	0.053	0.00413	-0.573	2.56e-11	-0.092	0.035	0.00839	1.79e-06	20
XXbac-BPG299F13.17	rs9500880	A	G	0.044	0.00659	0.565	1.76e-30	0.077	0.029	0.0084	0.000817	20
DTX2P1	rs7807375	C	T	0.025	0.00596	-0.494	7.63e-19	-0.05	0.019	0.0085	6.32e-06	20
TMEM59	rs12096186	T	C	0.419	0.00438	-0.75	8.35e-12	-0.559	0.213	0.00855	0.013	6
SPOCK2	rs1245549	A	G	-0.022	0.00705	0.578	1.38e-28	-0.038	0.014	0.00862	1.54e-06	20
RP11-504P24.8	rs61825423	C	T	0.032	0.00651	-0.283	5.13e-22	-0.114	0.043	0.00865	9.13e-09	20
SLC22A17	rs111871101	C	T	-0.059	0.00354	0.405	1.66e-09	-0.145	0.055	0.00868	1.76e-05	5
RP11-203M5.7	rs938882	A	G	-0.022	0.00628	0.401	9.07e-21	-0.054	0.021	0.00889	2.02e-07	20
ZNF529	rs3108209	C	T	-0.023	0.00502	0.21	1.5e-12	-0.107	0.041	0.00896	0.0347	20
APOM	rs3130623	T	C	-0.029	0.00553	-0.299	2.14e-14	0.098	0.037	0.00897	9.59e-06	20
ADAT1	rs59297469	G	T	-0.022	0.00839	0.659	4.67e-62	-0.034	0.013	0.00905	6.61e-13	20
LACTB2	rs1993862	G	A	0.021	0.00622	0.248	1.99e-20	0.086	0.033	0.00911	6.79e-08	10
GPN1	rs12987055	C	T	-0.025	0.0041	0.227	3.26e-10	-0.111	0.043	0.00916	3.9e-07	20
FAM184A	rs6569038	T	G	0.021	0.00812	0.548	7.1e-40	0.038	0.015	0.00927	1.32e-07	20
PSMD5	rs10760117	G	T	0.021	0.00893	-0.736	3.4e-87	-0.028	0.011	0.00939	2.13e-11	20
MRPS7	rs8075276	T	C	-0.031	0.00669	0.161	6.02e-18	-0.19	0.073	0.0094	5.82e-06	20
AC139100.3	rs35945675	G	A	0.026	0.00456	0.444	2.56e-10	0.058	0.022	0.00968	4.43e-06	20
AC009120.3	rs113939190	G	A	-0.03	0.00448	-0.468	2.36e-10	0.064	0.025	0.00976	4.82e-08	20
HELQ	rs12642536	T	C	0.022	0.00542	0.25	7.8e-12	0.088	0.034	0.0099	7.56e-09	20
CCDC66	rs75531148	C	T	0.037	0.0067	-0.549	1.79e-17	-0.068	0.026	0.01	1.84e-05	20
SPINK2	rs7668173	T	G	-0.022	0.00742	-0.455	3.82e-19	0.047	0.018	0.0101	0.00016	20
RP11-849F2.8	rs2241909	A	G	0.024	0.00517	0.285	1.82e-10	0.084	0.033	0.0101	7.75e-08	20
RAB7L1	rs947211	G	A	-0.024	0.00871	0.411	1.46e-41	-0.059	0.023	0.0101	6.38e-06	20
AC084018.1	rs895957	A	G	-0.028	0.00535	0.259	1.05e-11	-0.106	0.041	0.0101	2.95e-06	20
PSMD5-AS1	rs4837796	T	C	-0.02	0.00997	-1.109	6.03e-165	0.018	0.007	0.0101	3.07e-11	20
MRPS36	rs4077460	T	C	-0.022	0.00576	-0.138	7.45e-13	0.158	0.061	0.0103	4.51e-07	20
GDI2	rs72772400	C	T	-0.026	0.00631	-0.219	1.33e-14	0.119	0.046	0.0104	3.24e-10	20
AC012146.7	rs73976311	G	T	-0.031	0.00809	-0.579	2.25e-27	0.053	0.021	0.0104	8.75e-08	20
SPTBN5	rs11070353	A	G	-0.021	0.0091	-0.586	8.8e-39	0.036	0.014	0.0104	2.41e-10	20
EEFSEC	rs2999046	T	C	0.03	0.00482	-0.269	3.67e-10	-0.113	0.044	0.0104	3.29e-06	17
ZNF585B	rs7258438	G	C	-0.029	0.00453	0.241	1.54e-09	-0.121	0.047	0.0105	4.19e-06	20
IGDCC4	rs56362513	C	T	0.099	0.00611	0.539	3.95e-12	0.184	0.072	0.0107	2.88e-07	8
C15orf40	rs57779835	G	C	-0.033	0.00793	0.577	6.37e-21	-0.058	0.023	0.0107	3.15e-11	20
EIF2B5	rs844540	T	A	-0.023	0.00508	0.174	1.02e-09	-0.134	0.052	0.0108	2.84e-05	20
SLC22A5	rs11242113	A	G	0.027	0.00478	0.152	4.9e-09	0.18	0.071	0.011	0.000193	16
NPC1	rs7239575	C	T	0.022	0.0048	0.114	3.08e-09	0.192	0.076	0.0112	5.68e-06	20
RP11-160C18.2	rs4887087	T	C	-0.022	0.00899	-0.417	1.19e-26	0.053	0.021	0.0112	7.15e-09	20
LIPT1	rs6542868	C	A	0.021	0.00877	0.379	2.24e-22	0.055	0.022	0.0113	1.04e-09	20
AC016747.3	rs1177274	G	T	-0.022	0.00526	-0.258	1.23e-09	0.085	0.034	0.0114	5.33e-05	20
RUFY1	rs4701140	A	G	-0.021	0.00829	0.328	3.43e-19	-0.064	0.025	0.0114	0.0354	20
CCDC122	rs12428432	G	A	-0.02	0.00979	0.59	6.88e-46	-0.034	0.014	0.0114	4.37e-16	20
RAB5B	rs705698	C	T	-0.022	0.0102	-0.425	2.68e-56	0.051	0.02	0.0115	7.87e-13	20
USP7	rs12446999	A	C	-0.021	0.00703	-0.139	6.69e-13	0.153	0.061	0.0116	1.92e-06	20
AC034220.3	rs272881	A	G	-0.02	0.0108	0.511	6.44e-55	-0.04	0.016	0.0116	2.57e-05	20
PLA2G4B	rs13380315	G	C	0.021	0.00669	-0.157	1.86e-11	-0.135	0.054	0.0118	1.11e-09	20
RP11-1055B8.4	rs62072954	T	C	0.035	0.0113	0.895	1.14e-58	0.039	0.016	0.012	0.00166	17
PLEKHN1	rs28477686	T	C	-0.025	0.00757	0.346	3.13e-14	-0.072	0.029	0.0121	0.0152	5
AC004562.1	rs6501357	A	C	0.022	0.00902	0.442	8.23e-22	0.05	0.02	0.0121	1.01e-07	17
PIGV	rs12753968	T	C	0.04	0.00627	-0.463	1.58e-10	-0.086	0.034	0.0121	3.55e-06	16
RP11-689P11.2	rs2631768	A	G	0.022	0.00848	-0.254	5.04e-16	-0.085	0.034	0.0122	3.6e-08	20
GSTM1	rs11101992	C	A	0.024	0.00823	0.555	4.04e-15	0.044	0.018	0.0123	0.000458	20
RFTN2	rs75909202	T	C	0.023	0.00539	-0.222	6.7e-09	-0.105	0.042	0.0123	7.92e-05	20
AFAP1L1	rs11952673	T	G	0.021	0.0105	0.612	8e-39	0.034	0.014	0.0124	7.25e-05	20
DLG4	rs222857	T	C	0.021	0.00907	0.343	6.4e-17	0.06	0.024	0.0124	2.14e-07	20
AC062017.1	rs2931206	C	G	-0.021	0.0102	0.534	3.03e-28	-0.039	0.016	0.0126	1.09e-05	20
MYSM1	rs232909	G	A	0.035	0.00627	-0.214	5.07e-10	-0.165	0.066	0.0126	1.67e-07	16
GNPAT	rs567264	G	A	-0.021	0.00833	-0.16	4.06e-13	0.129	0.052	0.0127	0.00385	20
SAAL1	rs10832882	G	A	-0.024	0.00613	-0.243	1.06e-09	0.099	0.04	0.0128	2.49e-06	15
IVD	rs2289331	C	T	0.022	0.0119	0.385	8.03e-51	0.056	0.023	0.0128	1.84e-08	20
SLIT2	rs2760128	A	C	-0.023	0.00605	-0.268	9.61e-09	0.086	0.034	0.0129	1.26e-05	20
MIS12	rs1805431	G	A	-0.029	0.00619	-0.359	1.31e-09	0.08	0.032	0.013	4.57e-06	20
DBI	rs11123518	G	A	0.026	0.00816	0.206	1.71e-12	0.126	0.051	0.013	2.24e-06	12
PFKL	rs2245462	C	T	0.028	0.00885	-0.354	4.1e-15	-0.079	0.032	0.013	3.17e-10	18
ABCC3	rs9303560	G	A	-0.021	0.00998	-0.402	3.68e-19	0.052	0.021	0.0132	0.000423	20
UFSP1	rs1054391	G	A	-0.021	0.00686	-0.276	6.5e-10	0.077	0.031	0.0132	1.08e-07	20
GBAP1	rs2974929	C	T	0.022	0.00543	-0.196	2.91e-08	-0.11	0.045	0.0132	1.48e-06	20
ACO1	rs1360171	A	T	-0.036	0.00956	0.461	1.09e-16	-0.078	0.032	0.0134	1.32e-07	20
MYO6	rs28619506	T	C	-0.022	0.00642	0.201	4.28e-09	-0.107	0.043	0.0135	0.000394	17
TM9SF2	rs3751373	T	C	0.023	0.00738	-0.153	1.89e-10	-0.147	0.059	0.0135	0.00023	20
ZNF708	rs7255914	A	C	-0.024	0.0123	0.721	2.3e-34	-0.033	0.014	0.0139	1.06e-09	20
SMN2	rs76915606	G	A	-0.043	0.00814	-0.735	2.21e-11	0.058	0.024	0.0141	0.000201	14
TIFA	rs28555653	C	T	0.024	0.00851	0.325	1.59e-11	0.073	0.03	0.0142	0.00429	13
UBXN2B	rs2326075	C	T	0.022	0.011	-0.273	1.16e-20	-0.08	0.033	0.0144	0.000133	20
NUP62	rs1062798	G	C	-0.022	0.00794	-0.166	7.86e-10	0.133	0.055	0.0146	1.77e-06	20
RP11-355B11.2	rs35880979	A	G	-0.02	0.00972	0.27	2.16e-13	-0.075	0.031	0.0146	2.31e-05	20
SLC10A4	rs1565217	C	T	0.023	0.0106	-0.543	1.38e-16	-0.042	0.017	0.0146	2.31e-05	20
WDR73	rs6496284	G	A	0.02	0.0104	0.251	7.44e-14	0.08	0.033	0.0148	2.82e-07	20
OGFOD1	rs2550302	T	C	-0.02	0.0123	0.326	2.98e-30	-0.06	0.025	0.0148	8.7e-09	20
CTC-459F4.1	rs73026867	A	C	0.025	0.0136	1.12	5.68e-49	0.022	0.009	0.0149	6.15e-06	19
ZP3	rs28643416	A	T	-0.023	0.0142	1.223	4.93e-90	-0.019	0.008	0.0149	1.82e-05	20
LACC1	rs12875052	C	G	0.02	0.012	0.436	9.55e-29	0.045	0.019	0.015	2.17e-10	20
ATG7	rs2594965	C	G	0.021	0.0115	0.339	3.37e-17	0.06	0.025	0.0153	1.83e-05	20
PPP1R14B	rs604203	A	C	0.019	0.0144	-0.368	1.09e-46	-0.053	0.022	0.0155	0.000545	20
CENPP	rs7860297	G	A	0.027	0.0148	0.957	6.59e-78	0.028	0.011	0.0155	4.99e-06	20
EYA3	rs521908	T	A	0.022	0.0123	0.301	2.58e-18	0.073	0.03	0.0156	1.32e-07	20
HLA-K	rs2517678	T	C	-0.021	0.0131	-0.578	1.18e-24	0.037	0.015	0.0156	3.68e-05	20
CCNT2	rs78922765	A	C	-0.031	0.00859	0.215	1.45e-09	-0.143	0.059	0.0158	9.76e-05	20
GTF2H2	rs28478097	G	C	-0.023	0.0138	-0.638	2.39e-27	0.036	0.015	0.0159	0.00207	10
VPS16	rs730819	A	G	-0.019	0.0142	-0.453	2.24e-35	0.043	0.018	0.016	3.89e-06	20
HLA-C	rs2524091	T	C	0.022	0.0148	-0.865	5.88e-84	-0.025	0.01	0.016	5.83e-15	20
RP11-410E4.1	rs10432501	C	T	0.022	0.00938	0.398	1.46e-10	0.055	0.023	0.0161	1.15e-06	20
RP11-1379J22.2	rs55821473	C	T	-0.019	0.0144	0.397	2.84e-25	-0.048	0.02	0.0166	1.33e-15	20
BCKDHA	rs10416743	C	T	-0.02	0.0108	0.166	5.08e-12	-0.123	0.052	0.0168	1.36e-07	9
SMC4	rs1920643	C	T	0.022	0.00992	0.212	3.92e-10	0.105	0.044	0.017	2.08e-06	20
RP11-341G23.4	rs11111752	T	C	-0.022	0.014	0.501	5.62e-21	-0.043	0.018	0.0171	0.000134	20
RP4-605O3.4	rs34573394	A	C	0.02	0.0118	0.358	2.86e-12	0.057	0.024	0.0171	1.68e-07	20
NCAPG2	rs76587633	C	T	0.036	0.0132	-0.546	8.27e-19	-0.067	0.028	0.0171	1.69e-07	20
ENPP1	rs3844006	T	C	-0.023	0.0118	0.327	2.52e-13	-0.069	0.029	0.0171	0.000652	17
MTHFR	rs1801131	G	T	0.022	0.00945	0.224	4.07e-09	0.098	0.041	0.0172	1.09e-05	20
JMJD8	rs72773412	T	A	-0.03	0.00859	0.203	2.25e-08	-0.146	0.061	0.0172	1.51e-06	18
FMO3	rs1736555	G	A	-0.021	0.0117	0.387	3.51e-14	-0.055	0.023	0.0174	3.56e-05	20
ASB16	rs721769	G	T	-0.021	0.0142	0.281	1.71e-27	-0.074	0.031	0.0175	5.44e-08	20
GLS	rs12693588	C	T	-0.019	0.0158	0.393	1.59e-32	-0.049	0.021	0.0175	0.0251	20
HLA-DQA2	rs1065048	T	C	0.035	0.0171	1.117	8.47e-88	0.031	0.013	0.018	1.27e-08	20
CCDC53	rs3751129	A	G	-0.022	0.015	-0.415	1.33e-30	0.053	0.022	0.018	1.86e-07	20
RP11-23P13.7	rs11070353	A	G	-0.021	0.0091	-0.297	3.06e-08	0.07	0.03	0.0181	0.0003	20
KCNQ2	rs2282150	A	G	-0.039	0.0111	0.717	5.38e-11	-0.054	0.023	0.0182	0.0564	15
ITGBL1	rs78275046	T	C	-0.073	0.0094	-0.576	1.92e-08	0.126	0.053	0.0182	0.0119	3
FAM203A	rs72695449	A	G	-0.063	0.014	-1.122	1.25e-17	0.056	0.024	0.0183	0.359	4
RNF5	rs3132965	G	A	0.025	0.017	-0.331	1.7e-35	-0.075	0.032	0.0185	4.2e-09	20
AC104135.3	rs12366	T	G	0.02	0.0184	1.156	3.74e-165	0.017	0.007	0.0186	4.92e-07	20
ZNF641	rs2732439	A	C	0.019	0.0183	-0.581	6.77e-77	-0.032	0.014	0.0186	0.00396	20
VCPKMT	rs79235752	A	AC	0.038	0.0161	-0.57	1.02e-25	-0.067	0.028	0.0188	3.94e-05	20
RP1-90L6.2	rs12166449	T	C	0.024	0.0123	0.38	7.21e-12	0.062	0.026	0.0188	0.00717	15
HDDC2	rs2243390	G	A	-0.026	0.017	-0.598	3.12e-47	0.044	0.019	0.0189	0.0155	20
TCP11L1	rs966191	T	C	0.02	0.0159	0.433	2.26e-30	0.046	0.02	0.0189	1.1e-07	20
KCNJ2-AS1	rs2048677	C	T	0.024	0.0124	-0.249	2.18e-11	-0.098	0.042	0.019	1.04e-05	20
AC104135.2	rs12366	T	G	0.02	0.0184	0.925	9.07e-87	0.021	0.009	0.019	6.85e-07	20
GDF9	rs30179	A	G	0.019	0.0148	0.377	1.34e-21	0.051	0.022	0.0191	0.00013	20
RRP12	rs1537646	C	T	-0.019	0.0187	0.427	9.16e-64	-0.045	0.019	0.0191	7.25e-09	20
AC104135.4	rs12366	T	G	0.02	0.0184	0.845	7.08e-66	0.023	0.01	0.0193	5.08e-06	20
RN7SL689P	rs6880480	A	T	0.021	0.0156	-0.551	1e-21	-0.037	0.016	0.0193	8.94e-09	20
ZDHHC11B	rs73730922	A	G	-0.069	0.0106	0.479	1.31e-08	-0.144	0.062	0.0195	0.00582	13
FAM126A	rs13225524	C	T	-0.02	0.0166	-0.336	2.27e-22	0.059	0.025	0.0197	6.72e-06	20
KIAA0040	rs2012862	G	T	0.019	0.0161	0.338	2.43e-24	0.057	0.025	0.0197	0.000221	20
RP11-168O16.2	rs11807626	C	A	0.019	0.0168	-0.309	1.02e-19	-0.062	0.026	0.0201	2.65e-07	20
MXRA7	rs35504735	G	A	-0.019	0.0187	-0.663	1.28e-81	0.028	0.012	0.0201	6.12e-13	20
LRRC28	rs62023769	T	C	-0.043	0.0118	0.415	1.95e-09	-0.103	0.044	0.0201	3.47e-05	20
EXOSC5	rs284654	A	G	0.019	0.0177	-0.257	3.75e-23	-0.074	0.032	0.0203	0.000201	19
RP11-6O2.4	rs76937612	T	C	-0.037	0.0143	-0.541	9.41e-13	0.069	0.03	0.0203	3.97e-08	20
RP11-783K16.5	rs604203	A	C	0.019	0.0144	-0.262	1.42e-12	-0.074	0.032	0.0203	1.87e-05	20
SCIN	rs2079565	T	C	0.019	0.0166	-0.48	2.04e-22	-0.04	0.017	0.0204	4.35e-05	20
MKL1	rs6001984	G	A	-0.032	0.0113	-0.321	1.77e-08	0.098	0.042	0.0206	1.99e-07	20
TMEM133	rs61908738	G	A	-0.023	0.0138	-0.345	4.69e-12	0.065	0.028	0.0206	1.71e-06	20
APITD1	rs522280	G	A	0.019	0.0178	0.3	1.93e-22	0.062	0.027	0.0212	2.12e-10	20
SEC23IP	rs72826465	A	G	0.023	0.0163	-0.271	2.36e-14	-0.084	0.036	0.0213	0.00015	20
LUZPP1	rs17078953	T	C	-0.019	0.0176	0.548	1.82e-24	-0.034	0.015	0.0214	8.71e-05	20
UTP18	rs11079953	A	G	-0.018	0.0208	0.399	2.27e-58	-0.045	0.02	0.0216	1.46e-15	20
GALK2	rs4775809	T	C	0.02	0.0146	0.224	2.68e-11	0.088	0.039	0.0217	0.000278	20
COX20	rs76169958	A	G	-0.039	0.0129	0.451	2.06e-09	-0.086	0.037	0.0219	0.0338	3
FRA10AC1	rs10736078	A	G	-0.019	0.0204	-0.463	9.15e-30	0.04	0.018	0.0221	8.15e-07	20
RASD2	rs715556	A	C	-0.025	0.0147	0.206	8.49e-11	-0.123	0.054	0.0223	0.00497	19
RP5-890E16.2	rs16953461	G	T	-0.023	0.0149	0.397	8.84e-12	-0.057	0.025	0.0223	3.61e-06	20
ACVR2A	rs10803523	G	T	0.021	0.0143	0.246	8.37e-11	0.083	0.036	0.0223	1.42e-05	15
ALKBH5	rs12150618	G	A	-0.018	0.0199	0.284	3.47e-30	-0.065	0.028	0.0225	7.75e-09	20
POLE4	rs12366	T	G	0.02	0.0184	0.237	3.35e-18	0.083	0.036	0.0227	3.26e-06	20
LINC00886	rs1835372	T	C	0.019	0.0208	-0.602	1.75e-39	-0.031	0.013	0.0228	9.85e-09	20
EPT1	rs13014464	T	C	-0.019	0.02	-0.235	1.35e-21	0.08	0.035	0.0232	3.29e-06	20
GLIPR1L2	rs11180483	T	C	-0.018	0.0226	-0.755	4.13e-68	0.024	0.011	0.0233	2.61e-06	20
RP11-504P24.2	rs61823657	G	C	0.021	0.0158	-0.307	1.71e-10	-0.069	0.03	0.0234	1.52e-05	20
DAGLB	rs13235365	T	C	0.022	0.0164	0.264	1.15e-12	0.081	0.036	0.0235	0.000164	20
MAP3K3	rs11656575	T	C	0.022	0.0163	0.193	1.04e-10	0.111	0.049	0.0237	1.39e-06	20
VPREB3	rs131442	G	A	0.025	0.0213	-0.7	8.33e-26	-0.035	0.016	0.024	1.62e-07	20
PPT2	rs9267815	G	A	0.025	0.014	0.253	2.13e-08	0.1	0.044	0.024	4.04e-05	20
RPS6KB1	rs76236917	T	C	0.024	0.0178	0.199	1.7e-14	0.122	0.054	0.0241	0.000117	20
FRAT2	rs1537646	C	T	-0.019	0.0187	0.221	1.11e-13	-0.088	0.039	0.0242	1.32e-05	20
NOS1	rs3844049	C	T	0.018	0.0206	-0.278	2.1e-21	-0.065	0.029	0.0242	1.66e-06	20
ARHGAP42	rs61908739	C	G	0.021	0.0201	-0.377	1.98e-16	-0.056	0.025	0.0244	5.45e-09	20
LRGUK	rs1561112	C	T	-0.019	0.0169	-0.401	1.47e-11	0.048	0.021	0.0244	0.00149	20
WDR43	rs13008915	T	C	-0.02	0.0186	-0.146	1.6e-13	0.134	0.06	0.0245	1.99e-05	20
CDK7	rs350093	T	C	-0.019	0.0193	-0.162	2.62e-16	0.116	0.052	0.0246	5.55e-05	20
MBOAT1	rs78638333	A	G	0.025	0.0157	-0.244	1.91e-09	-0.104	0.046	0.0248	0.218	5
CHRNE	rs76705156	T	C	0.031	0.0181	0.671	4.07e-13	0.046	0.021	0.025	0.000108	20
ZNF77	rs35699176	A	G	-0.054	0.0235	1.627	1.1e-44	-0.033	0.015	0.0252	0.0863	3
RPL10A	rs2076172	T	C	0.018	0.0209	-0.191	3.69e-22	-0.096	0.043	0.0252	1.8e-07	20
BBS2	rs4783943	A	G	-0.021	0.0239	-0.652	1.12e-53	0.033	0.015	0.0258	6.79e-07	20
ERVK13-1	rs7206472	T	A	0.019	0.0244	-0.532	1.31e-42	-0.035	0.016	0.026	0.000215	20
SRP54	rs8018702	C	T	-0.019	0.0151	-0.154	4.31e-08	0.123	0.055	0.026	0.000325	20
RP13-379O24.2	rs6142653	T	C	-0.021	0.0214	0.363	3.15e-18	-0.059	0.027	0.0261	0.012	11
KANSL1-AS1	rs169201	G	A	-0.024	0.0263	1.234	2.64e-114	-0.019	0.009	0.0262	5.05e-20	3
PYROXD1	rs2302500	C	T	0.018	0.0224	-0.239	4.65e-19	-0.075	0.034	0.0262	6.77e-05	20
HLA-DRB6	rs28366267	C	A	-0.022	0.0255	1.034	8.93e-81	-0.021	0.009	0.0263	5.32e-23	20
RP11-259G18.3	rs169201	G	A	-0.024	0.0263	1.264	8.69e-92	-0.019	0.009	0.0264	0.0228	3
CCDC15	rs12276686	T	C	0.027	0.0158	0.399	1.35e-08	0.068	0.031	0.0267	0.00549	17
ZNF837	rs9941466	T	C	-0.044	0.0166	-0.66	5.6e-09	0.066	0.03	0.0267	0.000202	16
2003-03-01	rs10463826	T	C	-0.017	0.0262	0.741	1.01e-75	-0.023	0.011	0.0268	1.63e-07	20
CCDC127	rs116362673	A	G	0.027	0.0225	0.421	4.32e-19	0.063	0.028	0.0269	0.00131	20
LRRC7	rs72671185	G	C	0.027	0.0216	0.441	7.12e-16	0.061	0.028	0.027	0.00293	20
B3GNT1	rs8187658	T	C	-0.023	0.0187	-0.23	1.01e-10	0.1	0.045	0.0274	3.6e-06	20
RP11-6O2.3	rs8038315	T	G	-0.036	0.0192	0.276	1.06e-10	-0.13	0.059	0.0274	1.48e-05	20
QPRT	rs12599318	G	A	0.019	0.0177	-0.227	1.55e-09	-0.085	0.039	0.0276	5.14e-06	16
SMYD4	rs17338501	T	C	-0.023	0.0223	-0.407	4.98e-18	0.057	0.026	0.0276	5.05e-06	20
IFNG-AS1	rs2051993	A	G	0.019	0.0238	0.473	5.41e-22	0.04	0.018	0.0277	2.3e-08	20
DGCR6	rs11705361	C	G	-0.024	0.0207	-0.412	1.56e-13	0.059	0.027	0.0278	0.00797	20
MRPL35P2	rs12218613	C	T	0.019	0.0175	-0.356	3.23e-09	-0.054	0.025	0.028	0.00015	20
TPRN	rs28452292	G	C	-0.023	0.0191	0.227	1.78e-10	-0.101	0.046	0.0282	8.38e-08	18
RP11-420G6.4	rs318429	A	G	-0.018	0.0258	-0.725	1.24e-52	0.025	0.012	0.0282	9.63e-05	20
IST1	rs35601686	C	CAA	-0.034	0.0227	-0.304	9.33e-16	0.111	0.051	0.0286	3.96e-06	20
LA16c-325D7.2	rs886287	C	G	-0.019	0.0246	0.504	1.58e-24	-0.037	0.017	0.0286	1.67e-07	20
FOXO6	rs78963964	A	G	0.032	0.0239	0.532	3.89e-19	0.059	0.027	0.0286	0.03	19
PDPK2	rs11642783	C	T	0.018	0.0248	-0.579	8.16e-22	-0.032	0.015	0.0289	0.00161	16
INADL	rs2666504	C	T	-0.018	0.0205	-0.201	2.52e-10	0.09	0.041	0.0294	1.55e-06	20
C17orf107	rs76705156	T	C	0.031	0.0181	0.547	1.09e-08	0.057	0.026	0.0294	0.00116	20
CTSS	rs4509581	G	A	-0.018	0.0249	0.31	2.65e-19	-0.059	0.027	0.0295	2.27e-08	20
PTGR1	rs59165439	T	C	0.02	0.0258	-0.563	1.12e-25	-0.036	0.016	0.0297	0.00051	20
LAT	rs7187575	T	C	0.02	0.018	-0.261	1.9e-08	-0.076	0.035	0.0297	0.000289	20
LINC00667	rs12959438	A	G	0.018	0.0256	-0.326	3.63e-19	-0.054	0.025	0.0297	1.46e-08	20
NPTX1	rs11868257	C	G	-0.018	0.023	-0.266	3.8e-14	0.068	0.031	0.0302	0.0025	20
USMG5	rs7911488	G	A	-0.019	0.0218	-0.131	1.93e-10	0.144	0.067	0.0302	1.49e-05	20
FAM20B	rs16853551	C	T	0.045	0.0233	-0.397	3.67e-13	-0.113	0.052	0.0303	0.000259	20
TMEM184B	rs135730	A	G	0.02	0.0205	0.239	1.93e-10	0.083	0.038	0.0304	5.96e-05	7
ENTPD1-AS1	rs3789925	G	T	0.034	0.0257	0.715	3.86e-18	0.048	0.022	0.0304	0.00202	18
DERA	rs2061752	T	C	-0.02	0.025	-0.452	3.43e-17	0.044	0.02	0.0305	0.000438	10
CYTH4	rs763079	G	C	-0.048	0.0258	0.705	1.26e-17	-0.068	0.031	0.0307	4.4e-05	5
CFD	rs71335276	T	G	0.024	0.0251	-0.283	1.09e-14	-0.084	0.039	0.0309	0.0341	8
PLEKHA4	rs540039	T	C	-0.025	0.0218	0.33	6.99e-11	-0.076	0.035	0.0311	0.013	13
ZNF304	rs862703	C	T	0.019	0.0264	0.398	4.67e-17	0.049	0.023	0.0312	7.31e-05	20
MARK2P9	rs17875327	G	A	-0.028	0.0222	0.537	2.05e-10	-0.052	0.024	0.0313	0.000695	20
KANSL1	rs169201	G	A	-0.024	0.0263	0.412	8.97e-16	-0.058	0.027	0.0314	0.0111	5
AC133528.2	rs7584225	G	A	0.028	0.025	-0.449	8.63e-15	-0.062	0.029	0.0318	3.1e-08	20
AKR1C1	rs10159511	C	G	-0.018	0.0256	0.286	1.17e-12	-0.063	0.029	0.0319	0.00199	20
RP11-20I23.13	rs12185166	T	C	-0.021	0.0314	1.138	2.67e-68	-0.018	0.008	0.0322	5.6e-05	20
RPS2	rs17135716	G	A	-0.027	0.0233	0.289	2.36e-11	-0.093	0.043	0.0323	6.76e-07	17
RP5-855D21.1	rs11992935	C	G	-0.018	0.0261	0.369	7.17e-17	-0.048	0.022	0.0325	1.36e-11	20
GMEB2	rs4809314	T	A	-0.03	0.0229	0.23	3.48e-10	-0.131	0.061	0.0327	0.00151	10
COX4I2	rs6088855	T	C	0.021	0.028	0.398	3.81e-18	0.052	0.024	0.0328	0.000156	20
FUBP3	rs11795269	T	C	0.021	0.0218	0.266	4.17e-09	0.078	0.037	0.0331	0.00068	16
C2orf69	rs769952	T	C	-0.021	0.0282	-0.312	1.18e-19	0.067	0.031	0.0333	2.99e-07	20
FGF7	rs150246326	C	T	-0.026	0.0266	0.296	1.13e-12	-0.089	0.042	0.0334	2.75e-07	20
MAN1B1	rs11145995	A	G	0.019	0.0276	-0.215	3.14e-14	-0.086	0.041	0.0335	4.47e-07	20
LL22NC03-86G7.1	rs240066	A	C	-0.017	0.0324	-0.738	4.19e-71	0.023	0.011	0.0337	1.15e-10	20
POMZP3	rs2428878	G	A	0.029	0.0338	1.266	2.89e-111	0.023	0.011	0.0339	0.000123	20
NUDC	rs139586779	T	C	0.037	0.0257	-0.338	1.45e-11	-0.11	0.052	0.034	1.77e-05	17
ATP7B	rs73184342	A	G	0.026	0.0297	-0.6	2.27e-18	-0.043	0.02	0.034	0.000172	20
NUDT8	rs2447596	T	C	-0.018	0.0264	-0.181	5.74e-13	0.097	0.046	0.0342	2.14e-05	20
TBRG4	rs6967748	C	T	0.02	0.0307	0.231	1.36e-22	0.084	0.04	0.0344	0.0072	20
XRCC6BP1	rs10877041	A	G	0.018	0.0349	-0.955	7.88e-151	-0.018	0.009	0.0346	4.5e-12	20
HIBCH	rs291466	G	A	0.017	0.0342	0.431	1.1e-70	0.039	0.018	0.0347	0.00522	20
CALHM2	rs2281861	A	G	0.018	0.0257	0.195	2.67e-10	0.092	0.044	0.0349	7.52e-05	20
FAM179A	rs1867944	C	T	0.021	0.0241	0.202	8.18e-09	0.102	0.048	0.0351	0.00564	19
SNX15	rs562590	G	A	0.018	0.0312	0.223	5.49e-32	0.083	0.039	0.0353	1.64e-06	20
ZNF23	rs11644434	G	C	-0.019	0.0272	-0.26	2.7e-11	0.074	0.035	0.0353	1.78e-08	20
LL22NC03-80A10.6	rs7292400	T	C	-0.039	0.0331	0.813	4e-37	-0.048	0.023	0.0354	2.18e-06	20
DOC2GP	rs1551884	G	C	-0.018	0.0296	-0.406	7.22e-18	0.044	0.021	0.0355	0.00367	20
TMED8	rs12881960	C	T	0.022	0.0296	0.292	1.65e-17	0.074	0.035	0.0355	4.06e-09	20
PAIP2B	rs34590635	G	A	0.027	0.0248	0.172	1.29e-09	0.157	0.075	0.0355	0.00113	20
FADS2	rs61897795	G	A	-0.026	0.0239	0.332	5.3e-09	-0.079	0.037	0.0358	0.000577	20
NARF	rs4789691	T	C	0.017	0.0338	-0.622	3.17e-72	-0.028	0.013	0.0361	1.7e-08	20
H1FNT	rs1387259	G	A	-0.018	0.0337	-0.634	6.29e-29	0.028	0.013	0.0362	2.06e-09	20
PDPN	rs6703700	A	G	-0.019	0.0283	-0.309	2.94e-13	0.061	0.029	0.0363	1.16e-06	8
RP11-145M4.3	rs11207363	G	T	-0.018	0.0275	-0.333	1.87e-10	0.053	0.025	0.0364	1.37e-05	12
HLA-DQB1-AS1	rs9273394	G	A	0.031	0.033	-0.787	1.57e-33	-0.039	0.019	0.0365	0.000973	20
MICE	rs9258229	A	G	0.03	0.0288	0.631	2.77e-13	0.047	0.023	0.0365	1.32e-05	20
CTSW	rs645900	A	G	-0.022	0.0297	0.432	4.6e-15	-0.051	0.024	0.0366	0.00025	20
IRAK1BP1	rs9361443	A	C	0.017	0.0344	0.416	4.36e-28	0.04	0.019	0.0367	2.31e-05	20
WDR5B	rs4677952	C	T	-0.022	0.0338	0.401	2.07e-28	-0.054	0.026	0.0367	1.55e-06	20
VWA7	rs200134706	AT	A	0.041	0.0328	-0.56	2.29e-23	-0.073	0.035	0.0367	0.00466	20
RP11-611D20.2	rs3013307	G	A	-0.02	0.028	-0.36	8.65e-12	0.057	0.027	0.0368	1.27e-06	7
C1orf86	rs2503701	T	C	-0.018	0.0337	-0.365	2.87e-23	0.049	0.023	0.0371	0.0403	20
PCDHB11	rs12654953	T	C	-0.018	0.0304	0.419	1.77e-15	-0.042	0.02	0.0371	0.000105	20
RAPGEF6	rs32109	T	C	-0.02	0.0306	-0.315	1.55e-13	0.064	0.031	0.0372	0.00104	20
AP005482.1	rs9959039	A	C	-0.018	0.0302	0.433	5.19e-14	-0.042	0.02	0.0373	7.4e-06	20
TRIP6	rs28852509	T	C	-0.017	0.0297	-0.203	5.04e-14	0.084	0.041	0.0375	6.64e-05	20
KCTD5	rs11642790	G	C	0.019	0.025	-0.205	2.61e-08	-0.091	0.044	0.0376	9.84e-05	8
MAMSTR	rs519757	C	A	-0.018	0.0278	0.134	2.47e-11	-0.131	0.063	0.0376	1.68e-07	20
AP001468.1	rs2839145	A	G	-0.017	0.0343	0.511	1.25e-30	-0.033	0.016	0.0377	0.000199	20
NAA60	rs2379830	A	G	-0.019	0.0342	0.417	1.34e-30	-0.045	0.022	0.0377	0.000148	20
TPCN2	rs11228494	C	T	-0.016	0.0345	-0.419	2.01e-40	0.039	0.019	0.0378	2.13e-13	20
TIMM22	rs3744750	T	C	0.019	0.036	-0.456	2.24e-42	-0.041	0.02	0.0379	3.41e-05	20
SLC25A26	rs782743	G	A	0.017	0.033	-0.278	2.79e-18	-0.062	0.03	0.038	0.000289	20
FIBP	rs583887	C	T	0.021	0.0356	-0.397	3.87e-37	-0.053	0.026	0.0384	0.000171	20
CRHR1-IT1	rs56254732	T	C	0.023	0.0383	0.768	1.3e-85	0.03	0.015	0.0385	NA	NA
RP5-1085F17.3	rs2070090	T	C	-0.024	0.0271	-0.24	2.59e-09	0.098	0.047	0.0386	1.35e-06	14
ZNF761	rs2708792	A	G	-0.019	0.0314	-0.248	1.12e-12	0.076	0.037	0.0388	0.000827	20
RP11-181G12.2	rs2503701	T	C	-0.018	0.0337	0.416	7.59e-17	-0.043	0.021	0.0388	0.0471	20
C15orf38	rs1256835	A	G	-0.02	0.0352	-0.416	5.92e-25	0.049	0.024	0.0393	0.0211	11
TAPBP	rs3106194	A	G	0.019	0.0332	-0.356	5.89e-17	-0.053	0.026	0.0394	6.15e-05	20
ZNF506	rs4808993	A	C	0.021	0.0371	0.721	8.27e-33	0.029	0.014	0.0395	7.35e-06	20
RP11-500G22.2	rs10887024	T	A	-0.017	0.0354	-0.591	1.58e-27	0.029	0.014	0.0395	0.00125	20
CCDC68	rs4445975	A	G	0.02	0.028	-0.323	2.78e-09	-0.063	0.031	0.0396	0.000523	15
DDX31	rs11243869	T	G	0.019	0.0299	0.239	9.26e-11	0.081	0.039	0.0397	2.31e-05	19
RPH3AL	rs8066107	A	G	-0.019	0.0379	-1.007	2.02e-90	0.018	0.009	0.0398	0.0602	20
RP11-797A18.4	rs11636648	T	C	0.017	0.0368	0.642	6.69e-31	0.027	0.013	0.0402	1.83e-07	20
IL17RA	rs4819959	A	G	0.017	0.0357	0.294	2.07e-27	0.056	0.027	0.0403	0.278	20
SPIRE1	rs55634668	C	T	0.017	0.0389	0.463	1.78e-47	0.038	0.018	0.0403	1.21e-10	20
SH3PXD2A	rs4918037	G	A	-0.023	0.0345	-0.511	4.25e-18	0.045	0.022	0.0404	6.29e-05	20
CDA	rs7542405	A	G	-0.018	0.0368	0.525	1.48e-19	-0.035	0.017	0.0405	3.86e-05	20
PLCL1	rs5837576	TTATAA	T	-0.028	0.0282	0.146	1.63e-08	-0.194	0.095	0.0409	0.012	20
PLA2G5	rs76333686	G	A	0.031	0.0352	0.875	2.36e-18	0.035	0.017	0.041	4.37e-05	13
CCDC163P	rs6688424	A	G	-0.017	0.0418	-1.268	1.21e-133	0.013	0.006	0.0412	9.83e-08	20
KIAA1033	rs1196852	G	A	-0.018	0.0403	0.6	1.33e-55	-0.03	0.015	0.0413	2.5e-07	20
ARHGEF25	rs4760158	T	C	-0.018	0.035	-0.233	1.14e-15	0.077	0.038	0.0417	0.00533	17
CETN4P	rs309352	G	A	-0.018	0.0388	0.637	1.01e-37	-0.027	0.014	0.0421	1.38e-09	20
HLA-DQB2	rs9274556	T	C	-0.028	0.0412	0.976	1.46e-79	-0.028	0.014	0.0421	6.84e-12	20
CTNNB1	rs1798794	G	T	-0.017	0.0286	-0.175	2.27e-08	0.097	0.048	0.0423	0.00355	20
C1orf85	rs11264475	A	G	0.019	0.0287	-0.197	1.41e-08	-0.095	0.047	0.0423	3.32e-05	11
ATIC	rs7594345	T	C	0.016	0.0397	0.515	2.68e-43	0.031	0.016	0.0425	0.00116	20
PPP1CB	rs12151717	T	C	-0.016	0.0375	0.255	5.4e-21	-0.063	0.031	0.0426	5.56e-07	20
ZNF391	rs2143059	G	A	-0.018	0.0399	0.607	3.28e-34	-0.03	0.015	0.0426	8.48e-16	20
RFT1	rs2581782	C	T	-0.016	0.0382	-0.402	1.08e-27	0.041	0.02	0.0426	1.46e-06	20
TTC38	rs57866552	T	C	-0.05	0.0405	1.118	4.53e-37	-0.045	0.022	0.0427	9.75e-08	19
TMEM60	rs1405420	G	T	0.016	0.0399	0.382	1.69e-26	0.042	0.021	0.0427	5.22e-06	20
PNPLA7	rs2254149	G	A	0.019	0.0391	0.275	2.4e-25	0.069	0.034	0.0428	0.0987	20
SERGEF	rs3958112	G	T	0.016	0.0405	-0.63	4.67e-65	-0.026	0.013	0.043	2.63e-07	20
UBE3A	rs12898248	G	A	0.026	0.0315	0.212	4.5e-09	0.124	0.061	0.043	1.47e-06	20
PABPC4	rs2068663	T	C	-0.02	0.0331	-0.247	9.51e-11	0.081	0.04	0.0432	1.3e-05	20
ULBP1	rs10457857	A	G	-0.018	0.0303	0.312	1.27e-08	-0.056	0.028	0.0434	0.000907	9
NOC4L	rs11543305	T	C	0.031	0.0359	-0.407	3.82e-13	-0.075	0.037	0.0434	0.0268	17
MZT2A	rs4145988	C	G	0.022	0.0394	0.408	8.88e-22	0.054	0.027	0.0435	0.000383	17
CALCOCO2	rs143446167	C	G	-0.021	0.0345	0.148	3.91e-11	-0.145	0.072	0.0436	0.00287	20
RPL23AP53	rs3008288	C	T	-0.019	0.0363	-0.404	1.61e-14	0.046	0.023	0.0437	9.44e-09	20
NNT	rs750583	C	G	-0.016	0.039	-0.176	2.87e-21	0.093	0.046	0.0438	7.09e-05	12
IRF1	rs886285	C	T	0.018	0.0342	-0.269	9.82e-11	-0.066	0.033	0.044	3.59e-05	20
SAR1A	rs9971029	A	G	0.016	0.0383	0.205	1.31e-16	0.08	0.04	0.0441	5.41e-07	20
PPP4R4	rs77531509	A	T	-0.051	0.0359	1.281	4.03e-12	-0.04	0.02	0.0441	NA	NA
ZNF155	rs62116613	A	G	-0.029	0.0421	-1.032	3.66e-38	0.028	0.014	0.0444	0.0321	20
ZNF667	rs9304777	A	G	-0.018	0.0408	0.487	6.35e-21	-0.036	0.018	0.0444	0.00995	20
UBE2I	rs8053875	G	C	-0.026	0.0395	0.462	8.13e-22	-0.056	0.028	0.0444	3.31e-12	20
SERBP1P3	rs1864367	C	T	-0.017	0.0358	0.413	1.83e-13	-0.04	0.02	0.0445	1.14e-05	20
PTGES3L	rs35444712	A	C	-0.03	0.0326	0.263	8.54e-09	-0.113	0.056	0.0445	0.00288	11
RP11-645C24.5	rs4783352	G	A	-0.021	0.0393	-0.528	5.39e-16	0.039	0.019	0.0448	3.33e-06	20
DTWD1	rs8033476	G	A	-0.017	0.0371	-0.232	1.18e-11	0.072	0.036	0.0449	0.00055	20
PEF1	rs3817398	C	T	0.017	0.035	0.154	3.5e-10	0.107	0.053	0.045	2.29e-06	20
SNX32	rs2231884	T	C	0.022	0.0393	0.568	8.2e-14	0.039	0.02	0.0456	3.16e-05	20
ZNF192P1	rs6901017	C	T	0.019	0.0374	0.364	4.24e-12	0.053	0.027	0.0458	2.15e-07	20
PREP	rs9486067	A	T	0.025	0.0315	-0.271	4.08e-08	-0.093	0.047	0.0458	0.00274	6
PCCB	rs1153877	T	C	0.016	0.0407	0.194	5.39e-23	0.083	0.042	0.0459	2.39e-10	20
RP11-798G7.8	rs753236	C	T	-0.023	0.0399	0.568	1.98e-17	-0.041	0.02	0.046	8.76e-10	4
RP4-794H19.4	rs2716139	C	A	-0.017	0.0345	-0.277	7.69e-09	0.061	0.03	0.046	9.93e-05	11
RP11-169K16.9	rs112024238	A	G	-0.024	0.0355	0.258	5.49e-10	-0.093	0.047	0.0462	0.000409	16
TXNDC16	rs113434463	C	T	-0.035	0.0336	-0.328	6.1e-09	0.106	0.053	0.0462	0.000344	17
VNN1	rs2050153	T	C	-0.017	0.0377	0.337	1.27e-11	-0.051	0.025	0.0463	1.24e-05	18
UQCC2	rs754404	C	T	0.017	0.0348	-0.17	2.97e-10	-0.099	0.05	0.0463	1.81e-06	20
TBCB	rs62109758	G	A	0.027	0.0439	-0.426	3.54e-29	-0.062	0.031	0.0465	9.36e-06	20
PEX11G	rs11883404	T	C	0.017	0.0404	-0.328	3.09e-17	-0.052	0.026	0.0466	2.37e-05	19
HINT3	rs941457	C	G	0.018	0.0382	0.144	1.52e-11	0.123	0.062	0.0466	9.24e-05	11
NT5C3B	rs8075291	C	T	-0.017	0.0452	-0.849	1.73e-84	0.021	0.01	0.0466	3.34e-05	20
BCL7B	rs62466288	T	C	-0.035	0.0372	-0.233	8.63e-12	0.149	0.075	0.0468	1.27e-05	20
SULT1A1	rs193628	T	G	0.017	0.0403	0.299	1.12e-13	0.055	0.028	0.0469	0.000244	20
RAD52	rs12822733	G	C	-0.02	0.0425	-0.362	4.8e-21	0.054	0.027	0.0471	0.00531	20
PRKCE	rs7571291	G	A	-0.022	0.0341	-0.245	8e-09	0.092	0.046	0.0472	0.000159	13
AL592494.5	rs147092548	T	C	0.104	0.0391	1.162	4.35e-13	0.089	0.045	0.0474	NA	NA
CTD-2561J22.5	rs10405716	A	G	0.016	0.0411	-0.596	1.56e-22	-0.027	0.014	0.0474	5.8e-08	20
BGLAP	rs11264463	G	A	-0.018	0.035	0.204	4.21e-09	-0.088	0.044	0.0474	6.54e-05	13
SNX19	rs3751039	A	G	0.016	0.0466	-0.463	5.1e-46	-0.034	0.017	0.0476	4.51e-05	20
CAPS2	rs4882687	G	T	0.017	0.0386	0.249	1.61e-12	0.066	0.034	0.0477	6.86e-07	20
C4orf3	rs7685268	A	G	0.018	0.0385	0.183	2.19e-11	0.096	0.049	0.0479	9.81e-07	19
CHKB	rs86337	A	C	-0.016	0.0429	0.327	4.55e-26	-0.049	0.025	0.0481	8.04e-08	20
ZNF253	rs58205702	C	T	-0.022	0.042	-0.385	6.61e-19	0.057	0.029	0.0481	9.17e-07	20
ZNF93	rs10408752	C	T	-0.019	0.0402	0.434	8.49e-15	-0.043	0.022	0.0481	3.18e-06	20
ZNF818P	rs7249771	T	C	0.016	0.0395	-0.411	1.14e-13	-0.04	0.02	0.0482	0.000375	20
AGAP9	rs28495294	C	T	-0.031	0.038	-0.392	3.52e-10	0.08	0.041	0.0484	NA	NA
PSMA6	rs72666607	C	G	0.016	0.0455	0.367	1.02e-62	0.043	0.022	0.0484	1.81e-08	20
MAST2	rs72677541	T	C	0.018	0.0362	-0.211	1.21e-08	-0.087	0.044	0.0485	0.00298	17
AGA	rs11131799	A	G	-0.016	0.0446	0.415	1.22e-31	-0.039	0.02	0.0487	2.14e-05	20
PRSS45	rs61153905	T	C	0.022	0.0451	0.459	3.32e-31	0.047	0.024	0.0487	0.00493	20
CAPRIN2	rs7032	A	T	0.027	0.0368	0.313	1.94e-09	0.085	0.043	0.0487	0.0216	17
SIGLEC14	rs872629	A	C	-0.024	0.0415	-0.589	1.74e-15	0.041	0.021	0.0488	0.00254	17
ANAPC4	rs9991246	C	T	0.016	0.0486	-0.425	2.37e-49	-0.037	0.019	0.0489	3.58e-09	20
HEATR1	rs6668848	C	G	-0.017	0.0388	0.126	1.77e-11	-0.138	0.07	0.0489	2.66e-06	20
SLC4A7	rs113737307	T	C	-0.019	0.0385	0.253	9.67e-11	-0.074	0.037	0.049	1.03e-06	20
IRF5	rs3757387	C	T	0.016	0.0399	0.239	1.07e-10	0.067	0.034	0.0493	0.00346	20
PIWIL2	rs4871990	T	C	0.016	0.0493	-1.016	1.8e-81	-0.016	0.008	0.0495	2.09e-09	20
RP11-425D10.10	rs11251	T	G	0.016	0.0447	0.516	2.81e-19	0.031	0.016	0.0495	1.67e-05	20
CPT1B	rs470117	T	C	-0.016	0.0459	0.294	9.4e-25	-0.053	0.027	0.0496	6.31e-08	20
RP11-1260E13.4	rs4074370	A	T	0.026	0.0452	0.691	4e-23	0.038	0.019	0.0499	0.00298	10
RP11-43N5.1	rs7302488	T	G	0.017	0.0444	0.419	5.21e-23	0.04	0.02	0.05	1.94e-05	20
