# Supplementary material for: Evidence of a causal effect of genetic tendency to gain muscle mass on uterine leiomyomata
Source: Nat Commun. 2023 Feb 1;14:542. doi: 10.1038/s41467-023-35974-7 (PMC9892568; doi:10.1038/s41467-023-35974-7)
Supplement: Supplementary file 10 — Supplementary Data 8 [file 41467_2023_35974_MOESM10_ESM.xlsx]

## Sheet: TableS15_mediation_fibroblasts
Gene	topSNP	A1	A2	b_GWAS	p_GWAS	b_eQTL	p_eQTL	b_SMR	se_SMR	p_SMR	p_HEIDI	nsnp_HEIDI
HEATR3	rs12926346	A	G	0.062	3.2e-12	0.253	9.86e-20	0.245	0.044	3.21e-08	5.71e-10	20
CDK2AP1	rs6633	T	G	-0.057	4.59e-09	-0.393	3.93e-39	0.145	0.027	8.29e-08	2.54e-29	20
REV1	rs10865031	T	C	0.048	7.21e-10	-0.329	3.48e-13	-0.147	0.031	2.41e-06	3.45e-11	20
RP11-282O18.3	rs4759416	G	C	-0.053	3.19e-08	0.317	8.51e-14	-0.168	0.038	8.63e-06	5.66e-13	20
BET1L	rs3830001	T	G	-0.04	8.14e-07	0.301	2.16e-15	-0.132	0.031	2.59e-05	1.99e-09	20
C12orf65	rs1790099	T	C	0.045	5.19e-07	0.256	2.17e-13	0.175	0.042	3.22e-05	1.25e-09	20
DNAJB12	rs12762148	T	C	-0.037	3.91e-06	-0.271	2.24e-17	0.138	0.034	5.19e-05	1.54e-12	20
ZNF257	rs17554725	G	A	-0.038	4.32e-06	0.692	1.99e-16	-0.055	0.014	6e-05	1.28e-12	20
AC062029.1	rs62157778	A	G	0.041	2.02e-06	0.331	5.5e-11	0.122	0.032	0.000116	5.24e-09	20
SLC25A1	rs2073740	A	C	0.031	6.73e-05	-0.357	1.31e-36	-0.087	0.023	0.000143	6.5e-19	20
MICU1	rs12777437	T	C	-0.038	2.3e-06	-0.221	3.7e-10	0.173	0.046	0.000156	1.27e-06	20
CPED1	rs2968349	C	A	-0.033	3.91e-05	0.5	2.78e-20	-0.065	0.017	0.000186	2.03e-11	20
ARL6IP4	rs11613937	T	C	0.037	2e-05	0.233	1.58e-14	0.159	0.043	0.000193	5.02e-10	20
JMJD7	rs4924580	A	G	0.034	3.78e-05	0.429	3.24e-18	0.078	0.021	0.000202	7.92e-12	20
OGFOD2	rs1790094	C	T	-0.037	2.56e-05	-0.403	1.42e-14	0.091	0.025	0.00021	3.07e-12	20
PSMD13	rs1533824	C	T	-0.039	7.72e-06	0.154	1.16e-10	-0.253	0.069	0.000228	2.44e-09	11
CYCSP34	rs4942005	G	A	-0.037	1.23e-05	0.491	3.26e-11	-0.076	0.021	0.000259	3.41e-10	20
SETD8	rs11057254	C	A	-0.037	1.03e-05	-0.17	7.09e-11	0.219	0.06	0.000272	1.41e-09	20
ABCB9	rs4148862	C	A	-0.038	1.57e-05	-0.261	2.56e-11	0.145	0.04	0.000279	9.72e-10	20
DNA2	rs3847341	A	G	-0.05	9.14e-05	-0.516	2.4e-23	0.098	0.027	0.000283	5.16e-16	20
AC074117.10	rs4665972	C	T	0.039	2.11e-06	-0.257	4.53e-08	-0.15	0.042	0.000327	1.54e-06	20
LINC00578	rs6769445	A	G	-0.053	5.22e-06	-0.288	9.76e-09	0.184	0.052	0.000352	6.58e-06	17
STMN3	rs3787099	G	A	0.059	8.69e-05	-0.765	1.02e-17	-0.077	0.022	0.00037	7.23e-10	18
AC010883.5	rs72875566	C	G	-0.057	9.9e-06	0.495	2.91e-08	-0.114	0.033	0.000553	3.22e-06	20
RUFY2	rs7078365	T	C	-0.046	0.000235	0.639	9.68e-22	-0.072	0.021	0.000578	2.84e-10	20
C4B	rs3115674	G	T	0.047	0.000212	0.669	1e-20	0.07	0.02	0.000595	2.69e-16	20
B3GNT9	rs9033	G	A	-0.032	3.96e-05	0.191	6.31e-10	-0.17	0.05	0.000632	4.68e-06	13
PDLIM5	rs11723532	G	A	0.03	0.000158	0.338	3.13e-16	0.088	0.026	0.000638	9.13e-14	20
RP4-756G23.5	rs12169035	T	C	-0.029	0.000262	-0.375	3.73e-18	0.078	0.023	0.000739	4.3e-09	20
KIAA0825	rs34545155	CA	C	0.071	0.000222	0.518	9.78e-16	0.137	0.041	0.000794	6.33e-09	20
LYG1	rs61127891	T	TG	0.048	0.000144	0.452	7.67e-12	0.106	0.032	0.000889	1.34e-06	20
BBS7	rs11733882	A	G	-0.029	0.000231	0.336	8.96e-15	-0.087	0.026	0.000928	4.92e-07	19
GAREML	rs930263	C	G	0.035	0.000123	0.288	5.67e-11	0.122	0.037	0.00093	1.86e-06	20
CTA-292E10.6	rs5997409	C	T	-0.042	4.69e-05	0.455	1.87e-08	-0.092	0.028	0.00102	8.25e-06	17
MANBA	rs227282	A	C	0.028	0.00069	-0.419	8.88e-35	-0.067	0.02	0.00104	3.77e-12	20
HCG4P3	rs2735066	G	A	0.031	0.000581	0.735	6.79e-27	0.042	0.013	0.00109	4.17e-19	20
SLC25A16	rs74797509	A	G	-0.048	0.000185	0.436	6.95e-11	-0.11	0.034	0.00115	8.86e-09	20
RPS26	rs1131017	G	C	0.026	0.00107	-0.992	4.85e-99	-0.026	0.008	0.0012	1.78e-19	20
HCCAT3	rs17695737	T	C	-0.048	0.000216	0.801	2.12e-11	-0.06	0.019	0.00122	5.8e-07	19
SULT1B1	rs146405728	G	C	-0.066	0.000139	-0.46	3.04e-09	0.142	0.044	0.00135	2.01e-08	5
RP11-553A21.3	rs9442952	A	G	-0.03	0.000134	-0.28	2.82e-09	0.107	0.034	0.00138	7.84e-08	20
L3HYPDH	rs17255752	A	G	0.027	0.000664	0.373	1.6e-19	0.072	0.023	0.00139	1.66e-13	20
CISD2	rs7254	G	T	0.027	0.000505	-0.149	4.91e-14	-0.184	0.059	0.00163	1.11e-08	20
GPR113	rs4480948	A	G	-0.036	0.000156	0.502	1.85e-08	-0.071	0.023	0.00172	1.15e-05	20
SH3PXD2A	rs6584564	G	A	-0.029	0.000264	0.176	1.59e-09	-0.166	0.053	0.00179	5.82e-07	20
DUS2	rs12934863	G	A	-0.029	0.000395	0.182	9.8e-11	-0.157	0.05	0.0018	1.24e-06	20
TTC38	rs138494076	C	CG	0.144	0.00144	1.614	6.28e-41	0.089	0.029	0.00192	7.37e-08	20
RP11-226L15.5	rs11265308	G	A	-0.036	0.000368	0.253	2.7e-10	-0.143	0.046	0.00193	8.73e-08	20
RP11-576I22.2	rs10919418	G	A	0.03	0.000182	0.228	4.79e-08	0.132	0.043	0.00195	2.26e-06	20
CTD-3092A11.2	rs78884938	T	C	-0.069	0.001	-1.307	1.05e-18	0.053	0.017	0.00208	1.45e-07	20
ZNF596	rs10099411	C	G	-0.031	0.00121	-0.612	2.77e-23	0.05	0.016	0.00212	5.68e-15	20
XKR9	rs6472551	A	G	-0.024	0.00185	1.089	2.94e-84	-0.022	0.007	0.00219	2.32e-27	9
APEX1	rs2319196	A	G	-0.032	0.000275	-0.174	2.1e-08	0.185	0.06	0.00219	5.13e-05	9
ASIC1	rs11169270	A	G	-0.028	0.0007	-0.269	4.86e-12	0.105	0.035	0.00246	4.44e-09	20
TTC18	rs141594874	A	G	0.327	0.00158	-0.717	1.07e-25	-0.457	0.151	0.00247	6.07e-05	10
ADCY7	rs3915617	A	G	0.026	0.00136	0.299	1.84e-18	0.087	0.029	0.00249	9.95e-07	20
P2RX4	rs2393849	G	A	-0.031	0.00169	0.463	6.99e-28	-0.068	0.022	0.00262	6.72e-08	20
BMPR1A	rs7905807	G	C	0.025	0.00208	-0.458	2.71e-39	-0.054	0.018	0.00265	1.03e-07	20
KDSR	rs402348	G	T	0.032	0.00122	0.284	1.76e-15	0.112	0.037	0.00266	1.11e-07	8
RP11-10L12.4	rs223421	T	A	0.027	0.000578	0.359	2.42e-09	0.075	0.025	0.00275	3.87e-07	20
STAG3L2	rs1637366	G	C	0.031	0.0021	-0.67	3.81e-35	-0.046	0.015	0.00289	2.01e-05	20
PSORS1C1	rs3130982	C	G	0.024	0.00242	0.78	5.44e-43	0.031	0.01	0.00289	0.000987	20
PWP2	rs2277806	C	A	0.031	0.00209	0.308	1.42e-26	0.102	0.034	0.00319	5.52e-14	20
GSKIP	rs35941406	T	G	0.024	0.00282	0.6	5.66e-70	0.04	0.014	0.00322	2.81e-06	20
PSORS1C2	rs3130983	T	C	0.024	0.00251	0.794	6.49e-33	0.03	0.01	0.00323	0.000162	20
SERPINB1	rs386713	T	C	-0.027	0.00186	-0.345	1.22e-19	0.077	0.026	0.00331	8.45e-07	20
QSOX2	rs12684650	T	C	-0.025	0.00248	-0.323	1.3e-34	0.079	0.027	0.00332	0.00212	20
ADH4	rs1800759	G	T	-0.025	0.00172	-0.519	5.14e-15	0.048	0.017	0.00359	5.58e-09	20
FTSJ2	rs6967286	A	C	0.026	0.00142	0.18	8.12e-12	0.144	0.05	0.00367	2.39e-08	20
MORN4	rs12359193	C	T	-0.028	0.00276	-0.689	1.19e-38	0.041	0.014	0.00369	2.89e-10	20
AC009005.2	rs12608452	C	T	-0.035	0.00278	-0.979	9.07e-29	0.036	0.012	0.00396	3.15e-09	20
C4A	rs1265905	G	A	0.04	0.00256	-0.655	1.72e-21	-0.06	0.021	0.00396	4.28e-16	20
LRRC37A15P	rs223490	T	G	-0.026	0.00134	-0.431	3.61e-11	0.06	0.021	0.00399	2.23e-08	20
CHRNB1	rs12600861	C	A	-0.025	0.00224	0.328	4.52e-18	-0.075	0.026	0.00402	1.15e-05	20
RIC8A	rs3825075	C	T	0.028	0.00127	-0.131	2.54e-10	-0.217	0.076	0.00404	1.26e-08	18
LRRC37A4P	rs17689182	T	C	0.054	0.00365	-1.103	3.71e-79	-0.049	0.017	0.00405	NA	NA
ALPL	rs6696066	A	G	0.025	0.00123	-0.27	4.34e-10	-0.093	0.032	0.00412	0.00442	20
RP11-15B17.1	rs6831193	T	C	-0.027	0.00134	0.402	2.08e-10	-0.067	0.023	0.00413	3.11e-06	20
FADS2	rs61897793	A	G	0.032	0.00325	0.512	1.64e-34	0.062	0.022	0.00431	1.18e-06	20
SMC6	rs12710648	A	G	0.025	0.00154	0.179	1.82e-11	0.139	0.049	0.00432	2.96e-06	20
RP11-378J18.3	rs17163191	C	T	0.032	0.00243	-0.428	2.21e-17	-0.074	0.026	0.00434	2.25e-05	20
PROCA1	rs12948278	A	G	0.025	0.00255	0.479	2.83e-16	0.053	0.018	0.00442	0.00183	20
AC084018.1	rs1168668	G	C	0.029	0.00319	0.415	3.24e-25	0.071	0.025	0.00443	7.17e-09	20
LIMA1	rs61928263	C	T	0.03	0.00105	0.244	5.92e-09	0.123	0.043	0.00445	7.91e-07	20
PBLD	rs4142049	A	C	-0.029	0.00219	0.255	1.09e-13	-0.115	0.04	0.00451	6.7e-07	20
ZFP91	rs12787765	A	G	0.029	0.00153	-0.184	1.35e-10	-0.155	0.055	0.00451	0.00101	20
RP11-65J21.3	rs4782165	G	T	-0.033	0.00166	0.423	6.7e-11	-0.078	0.028	0.00453	0.000119	16
NBR2	rs2292595	C	G	-0.024	0.00419	-0.905	1.35e-86	0.026	0.009	0.00471	1.51e-06	20
SNX24	rs1060353	G	A	-0.026	0.00169	-0.187	5.77e-10	0.14	0.05	0.00491	2.6e-07	20
VAMP4	rs11590714	C	G	-0.031	0.00228	0.317	4.86e-12	-0.097	0.035	0.00515	1.06e-07	15
DDO	rs9487400	G	A	-0.026	0.00153	0.467	2.44e-09	-0.056	0.02	0.00525	3.67e-05	20
ATRAID	rs2384575	C	T	0.026	0.00335	0.332	1.76e-20	0.078	0.028	0.00533	5.61e-10	20
EEFSEC	rs4857837	G	A	0.027	0.00182	0.236	1.41e-09	0.116	0.041	0.00534	7.02e-06	20
HLA-DMA	rs59576053	T	C	-0.042	0.00487	1.47	4.92e-58	-0.029	0.01	0.00548	5.28e-13	20
RP1-224A6.3	rs2473325	A	G	0.034	0.00128	0.431	3.59e-08	0.08	0.029	0.00549	4.89e-06	20
LINC00852	rs151759	C	G	-0.03	0.0043	0.61	1.47e-27	-0.05	0.018	0.00555	2.4e-09	20
MDH1	rs17701941	G	A	0.031	0.00161	0.121	8.14e-09	0.255	0.092	0.00567	3.52e-05	20
ULBP1	rs62441826	A	G	0.041	0.00415	-0.696	7.27e-28	-0.059	0.022	0.00573	1.22e-07	12
RP11-347I19.8	rs1168668	G	C	0.029	0.00319	0.369	1.76e-14	0.079	0.029	0.00576	8.04e-07	20
GJB2	rs4769974	C	T	-0.066	0.00273	-1.036	2.28e-12	0.063	0.023	0.00581	1.78e-07	11
DHX40P1	rs6503929	C	T	-0.027	0.0037	0.792	2.95e-18	-0.034	0.012	0.00588	2.14e-05	20
HLA-DMB	rs111234931	T	C	-0.042	0.00484	1.889	1.2e-31	-0.022	0.008	0.006	1.23e-13	20
LSM7	rs10420958	A	G	0.024	0.00326	0.159	4.81e-14	0.148	0.054	0.00601	2.56e-05	20
hsa-mir-8072	rs200535527	C	CTACAAAAA	-0.081	0.00403	1.073	4.81e-20	-0.075	0.027	0.00608	3.25e-09	20
CYB5D2	rs7223599	A	G	-0.024	0.00267	0.213	1.58e-11	-0.113	0.041	0.00613	1.28e-05	20
MERTK	rs7586558	T	C	0.027	0.00153	-0.353	3.17e-08	-0.077	0.028	0.00618	0.00608	11
RP4-758J24.5	rs12096186	T	C	0.419	0.00438	1.049	2.65e-22	0.4	0.146	0.00626	0.0018	6
GDI2	rs11920	A	C	0.029	0.00176	-0.142	3.28e-08	-0.201	0.074	0.00644	9.05e-07	20
AC092295.7	rs3096633	T	C	0.023	0.00492	-0.469	7.25e-28	-0.048	0.018	0.00645	0.000254	20
ITPR1	rs4684437	T	C	-0.031	0.00261	0.387	3.71e-10	-0.08	0.03	0.00653	2.25e-06	9
C8orf31	rs4977147	A	G	0.025	0.00257	-0.269	4.6e-10	-0.094	0.035	0.00669	0.0603	8
MYO15A	rs735960	A	G	-0.032	0.00219	0.281	1.61e-08	-0.114	0.042	0.00689	1.4e-05	12
COX14	rs7308474	A	C	-0.025	0.0028	0.2	1.32e-10	-0.124	0.046	0.00693	8.96e-08	20
DIP2B	rs1047912	T	C	-0.026	0.00362	0.294	5.43e-12	-0.089	0.033	0.00732	9.87e-09	20
LRRC2	rs2001441	T	C	0.022	0.00674	1.13	1.37e-58	0.02	0.007	0.00732	7.01e-05	20
CGB7	rs3956245	G	T	-0.039	0.00222	-0.331	1.69e-08	0.118	0.044	0.00734	0.000227	18
TTC28	rs738722	C	T	-0.026	0.00264	0.154	2.33e-09	-0.171	0.064	0.00752	2.29e-05	20
SPPL2B	rs11084936	A	G	0.023	0.00416	-0.247	6.87e-13	-0.093	0.035	0.00761	0.000126	20
SND1	rs1348103	G	A	-0.025	0.00436	-0.278	4.78e-14	0.091	0.034	0.00761	7.74e-10	20
SMARCD1	rs2272391	G	A	0.023	0.00337	0.173	4.58e-10	0.134	0.051	0.00789	0.000229	20
ZNF462	rs16926070	A	G	0.036	0.00545	0.484	5.5e-20	0.074	0.028	0.00791	6.03e-10	20
RPL18A	rs8108030	A	G	-0.104	0.00281	-0.328	6.83e-09	0.316	0.119	0.00795	0.00145	9
MAP6D1	rs263044	G	A	0.023	0.00444	0.361	2.75e-12	0.063	0.024	0.00811	2.57e-09	20
CRHR1-IT1	rs2696515	T	A	-0.053	0.00785	1.28	7.02e-107	-0.041	0.016	0.00819	NA	NA
DND1P1	rs2950015	G	A	-0.055	0.00736	1.204	1.77e-56	-0.045	0.017	0.0082	NA	NA
IGDCC4	rs77559483	A	C	-0.1	0.006	1.362	5.23e-22	-0.073	0.028	0.00824	8.57e-11	17
LRRC34	rs9878797	G	A	0.022	0.0047	-0.382	1.18e-14	-0.058	0.022	0.00828	2.32e-12	20
AC009120.6	rs13334448	T	C	0.032	0.00272	-0.455	2.22e-08	-0.07	0.027	0.00835	0.0895	12
CTSS	rs7556451	G	A	-0.022	0.00656	0.348	1.06e-24	-0.063	0.024	0.00837	1.03e-10	20
POLI	rs3730775	A	T	0.021	0.00733	-0.373	1.56e-45	-0.057	0.022	0.00837	7.95e-12	20
DNAJB14	rs62306081	G	A	0.022	0.00579	0.314	1.3e-16	0.071	0.027	0.00851	1.22e-05	20
AC093642.3	rs77046605	A	G	-0.041	0.00394	-0.362	2.71e-10	0.112	0.043	0.00854	3.39e-06	20
MRPS7	rs8075276	T	C	-0.031	0.00669	0.235	7.12e-22	-0.13	0.05	0.00879	1.03e-08	20
ADAT1	rs7189895	G	A	-0.022	0.00815	0.342	5e-38	-0.065	0.025	0.00963	7.16e-08	20
PHLPP1	rs72943489	C	T	0.049	0.00797	1.269	4.64e-27	0.038	0.015	0.00992	1.42e-06	20
SPTBN5	rs11070353	A	G	-0.021	0.0091	-0.785	1.93e-57	0.027	0.01	0.00993	4.9e-07	20
AC012146.7	rs56197642	G	C	-0.031	0.00788	-0.753	8.44e-30	0.041	0.016	0.00996	4.24e-09	20
PTPRU	rs212291	T	C	-0.025	0.00417	0.285	5.26e-09	-0.087	0.034	0.00996	0.0308	5
PGD	rs6674949	G	A	0.021	0.00937	0.816	7.79e-90	0.025	0.01	0.0101	1e-13	20
AP4M1	rs3807479	G	C	-0.021	0.00863	-0.676	1.02e-41	0.031	0.012	0.0101	1.15e-06	20
PEX6	rs9986447	G	A	0.021	0.00971	0.88	2.98e-84	0.023	0.009	0.0101	2.33e-16	20
FSCN2	rs11869113	A	G	-0.03	0.00725	-0.665	1.11e-16	0.045	0.017	0.0102	0.000223	20
RHOF	rs895957	A	G	-0.028	0.00535	0.439	3.54e-11	-0.063	0.024	0.0104	1.3e-05	20
AC016747.3	rs9653547	A	C	0.032	0.00675	0.418	4.53e-14	0.077	0.03	0.0105	2.63e-05	20
TRAC	rs227024	G	A	-0.021	0.00826	0.617	3.14e-18	-0.035	0.014	0.0109	4.37e-08	12
FANCA	rs112233725	C	T	0.039	0.00428	-0.315	1.81e-08	-0.123	0.048	0.0111	1.01e-05	20
SAAL1	rs12364327	C	T	-0.024	0.00627	-0.243	4.09e-12	0.099	0.039	0.0111	3.17e-08	20
BROX	rs139126664	A	AT	0.094	0.0101	1.241	2.24e-42	0.076	0.03	0.0114	5.26e-11	15
SLC7A9	rs6510300	G	A	0.032	0.00518	0.618	1.61e-09	0.051	0.02	0.0114	1.6e-05	20
EIF4E	rs7688221	G	T	0.025	0.00458	-0.116	1.83e-08	-0.214	0.085	0.0115	2.01e-05	20
RILPL2	rs28434767	T	G	-0.025	0.00765	0.365	4.85e-15	-0.069	0.027	0.0115	7.96e-07	20
HMHA1	rs62131205	C	G	-0.041	0.0047	-0.432	2.26e-08	0.095	0.038	0.0116	0.0516	7
ADAMTS16	rs1871468	C	G	-0.029	0.00566	-0.542	6.85e-10	0.053	0.021	0.0117	0.00298	10
SEC61A1	rs1030655	C	T	0.021	0.00886	-0.217	7.93e-22	-0.096	0.038	0.0117	1.92e-09	20
PARP1	rs2570368	C	T	0.022	0.00765	-0.16	9.78e-14	-0.136	0.054	0.0117	3.37e-07	14
TAF6	rs3807479	G	C	-0.021	0.00863	-0.265	1.1e-19	0.078	0.031	0.0118	1.78e-05	20
C15orf40	rs57779835	G	C	-0.033	0.00793	0.583	1.01e-15	-0.057	0.023	0.0118	3.64e-09	20
CTD-3199J23.6	rs8176133	C	A	0.022	0.00704	-0.437	8.96e-12	-0.051	0.02	0.0119	3.09e-08	20
ZNF761	rs2617763	A	G	-0.023	0.00821	-0.503	4.47e-18	0.046	0.018	0.0119	4.07e-05	20
PSMD5-AS1	rs4837796	T	C	-0.02	0.00997	-0.409	1e-28	0.05	0.02	0.0119	5.51e-12	20
FOXQ1	rs464778	A	G	-0.024	0.00477	-0.307	3.17e-08	0.078	0.031	0.0119	0.00375	20
JMJD8	rs72773412	T	A	-0.03	0.00859	0.414	3.07e-17	-0.071	0.028	0.0119	4.65e-10	20
ZMPSTE24	rs6600323	A	G	-0.021	0.00676	-0.226	5.47e-12	0.094	0.038	0.012	5.95e-05	20
RNFT1	rs111857062	C	T	0.059	0.00678	-0.58	2.16e-10	-0.102	0.041	0.0125	0.00471	9
GAS7	rs12150284	T	C	0.021	0.00975	-0.401	8.01e-22	-0.052	0.021	0.0127	0.0411	20
LHFP	rs626904	C	T	-0.022	0.00863	0.37	5.11e-15	-0.058	0.023	0.0129	2.11e-08	20
FOXO1	rs9549125	A	G	-0.029	0.00569	0.25	1.61e-08	-0.114	0.046	0.013	0.000152	19
OXSR1	rs272576	C	T	-0.049	0.00614	-0.301	4.05e-09	0.161	0.065	0.013	0.0172	10
FBF1	rs2608881	C	G	-0.025	0.00633	0.168	3.25e-09	-0.148	0.06	0.013	3.48e-07	20
RASIP1	rs12979891	T	C	0.02	0.0106	0.791	1.76e-29	0.025	0.01	0.0131	2.64e-15	20
WDR73	rs61394864	C	T	0.021	0.00811	0.296	5.99e-12	0.07	0.028	0.0133	1.15e-05	20
ANKFY1	rs12939728	C	A	-0.021	0.00833	0.162	1.31e-12	-0.132	0.053	0.0133	4.24e-07	20
RPAIN	rs1058115	T	C	0.02	0.0125	-0.603	1.4e-40	-0.034	0.014	0.0138	1.05e-12	20
PSMD5	rs4837796	T	C	-0.02	0.00997	-0.243	2.52e-16	0.084	0.034	0.0138	1.02e-08	20
COL4A1	rs7991842	A	G	0.025	0.00907	0.311	1.58e-13	0.08	0.032	0.0139	0.00498	12
TYMP	rs131793	A	G	-0.027	0.00644	0.187	1.96e-08	-0.142	0.058	0.014	4.78e-06	20
RP11-23P13.7	rs11070353	A	G	-0.021	0.0091	-0.258	6.94e-13	0.081	0.033	0.0141	0.00104	20
C2CD2	rs2236440	G	A	-0.027	0.00902	0.447	2.33e-13	-0.06	0.024	0.0142	4.69e-06	20
CTC-524C5.2	rs1058115	T	C	0.02	0.0125	-0.46	4.27e-32	-0.044	0.018	0.0142	1.61e-13	20
LINC00877	rs11719454	A	G	0.022	0.00682	-0.224	5.37e-09	-0.1	0.041	0.0143	0.000606	20
CCDC122	rs12868462	T	C	0.02	0.0117	0.623	6.22e-31	0.032	0.013	0.0143	0.000574	20
GIMAP2	rs10231305	C	T	0.022	0.00959	-0.435	4.49e-14	-0.051	0.021	0.0144	4.01e-06	20
TOP3BP1	rs5756324	C	T	0.023	0.0128	1.057	1.19e-47	0.021	0.009	0.0144	6.05e-08	20
SMN2	rs76915606	G	A	-0.043	0.00814	-0.785	1.61e-10	0.054	0.022	0.0147	0.00415	8
UBXN2B	rs7844502	T	C	-0.021	0.0118	-0.348	1.05e-22	0.061	0.025	0.015	3.6e-05	20
YTHDC2	rs171181	A	G	0.021	0.00922	0.26	3.31e-12	0.079	0.032	0.015	1.33e-08	20
CAP2	rs34346695	C	T	0.021	0.0135	-0.714	3.32e-42	-0.029	0.012	0.0151	4.7e-11	20
COL4A2	rs7991842	A	G	0.025	0.00907	0.286	4.82e-11	0.087	0.036	0.0153	0.0179	10
RP11-1319K7.1	rs76915606	G	A	-0.043	0.00814	0.745	7.38e-10	-0.057	0.024	0.0153	0.00283	11
RP11-195E2.4	rs28478097	G	C	-0.023	0.0138	-0.912	9.14e-33	0.025	0.01	0.0155	0.00029	12
PABPC4	rs3768321	T	G	-0.026	0.011	-0.339	1.21e-16	0.076	0.031	0.0156	1.56e-05	20
RP11-1055B8.4	rs111694111	A	T	0.034	0.0138	0.848	6.98e-37	0.04	0.017	0.0156	0.00337	15
ETAA1	rs668175	G	C	0.022	0.0124	-0.442	3.02e-19	-0.049	0.02	0.0158	2.17e-07	20
SLC50A1	rs11264333	A	G	-0.02	0.00964	0.202	3.7e-12	-0.101	0.042	0.0159	5.72e-06	20
GPATCH11	rs3856499	C	T	-0.02	0.0117	0.296	4.94e-17	-0.068	0.028	0.0161	1.28e-05	20
HLA-C	rs2524091	T	C	0.022	0.0148	-1.016	1.25e-60	-0.021	0.009	0.0164	7.37e-17	20
LIPT1	rs2516835	C	T	0.021	0.0093	0.254	1.35e-09	0.082	0.034	0.0164	2.57e-07	20
GTF2H2	rs28478097	G	C	-0.023	0.0138	-0.73	1.73e-22	0.032	0.013	0.0165	0.000653	11
PTPRM	rs12605914	T	C	-0.033	0.00917	0.235	6.92e-10	-0.142	0.059	0.0165	2.25e-06	18
HEXDC	rs1141463	G	T	-0.022	0.0135	0.293	7.24e-28	-0.074	0.031	0.0166	2.1e-09	20
GSTM1	rs11807	C	T	0.026	0.0103	0.646	1.19e-10	0.039	0.016	0.0168	0.0238	20
TRIM6	rs10838406	G	A	0.041	0.0111	-0.685	2.67e-12	-0.06	0.025	0.017	9.11e-06	6
RP13-753N3.1	rs61223749	A	G	0.032	0.0134	1.284	5.78e-20	0.025	0.01	0.017	3.55e-05	20
PNRC2	rs61773530	C	T	-0.027	0.0156	-0.774	7.11e-50	0.035	0.015	0.0172	0.00101	20
MYL5	rs150792482	G	C	0.093	0.015	1.668	3.9e-27	0.055	0.023	0.0176	0.0207	9
NPC1	rs1788770	C	G	-0.02	0.0157	0.498	6.07e-29	-0.04	0.017	0.0177	5.89e-10	20
FAM203A	rs72695449	A	G	-0.063	0.014	-1.402	6.86e-20	0.045	0.019	0.0178	0.0173	6
CLCN6	rs1801131	G	T	0.022	0.00945	0.147	1.26e-08	0.149	0.063	0.0178	2.9e-05	20
KIFC2	rs2466954	A	G	-0.038	0.0121	0.387	9.03e-13	-0.097	0.041	0.018	2.04e-05	20
ATG7	rs6442241	G	A	0.025	0.0145	-0.413	1.02e-20	-0.062	0.026	0.0181	3.2e-09	20
CTSF	rs2242663	C	T	0.022	0.0159	0.29	7.67e-33	0.077	0.033	0.0182	7.9e-11	20
ARNT	rs12126004	C	T	0.02	0.0127	-0.136	1.66e-12	-0.143	0.061	0.0184	5.01e-06	20
SLC25A44	rs10159384	T	C	-0.023	0.01	-0.169	1.38e-08	0.133	0.057	0.0186	0.172	4
AC104135.3	rs12366	T	G	0.02	0.0184	1.217	7.07e-109	0.016	0.007	0.0189	1.26e-06	20
RP11-474B16.1	rs1196752	A	G	0.019	0.0138	0.368	9.13e-15	0.052	0.022	0.019	1.5e-05	20
RP11-504P24.8	rs4233238	T	G	0.021	0.0169	0.418	4.9e-34	0.05	0.021	0.019	5.51e-10	20
RP11-341G23.4	rs11111759	C	T	0.021	0.0143	0.642	2.12e-15	0.033	0.014	0.0191	1.07e-06	20
SRP54	rs12891473	C	T	-0.019	0.0166	-0.247	5.49e-31	0.077	0.033	0.0191	0.00171	20
AC104135.2	rs12366	T	G	0.02	0.0184	1.052	5.28e-77	0.019	0.008	0.0192	4.86e-06	20
RNF144A	rs3821334	A	G	-0.02	0.0157	0.331	3.03e-19	-0.06	0.026	0.0192	0.000109	20
POU2F3	rs2465654	T	C	-0.038	0.0163	1.356	1.12e-26	-0.028	0.012	0.0193	2.54e-05	20
SPHK2	rs3094287	C	T	0.021	0.0147	0.283	4.59e-17	0.075	0.032	0.0193	2.72e-06	20
SLC4A7	rs602543	T	C	-0.02	0.0108	0.265	1.65e-09	-0.077	0.033	0.0193	7.13e-06	20
GUSBP9	rs28478097	G	C	-0.023	0.0138	0.503	2.25e-12	-0.046	0.02	0.0197	0.000545	10
GBAP1	rs4072037	T	C	-0.019	0.018	-0.583	3.07e-33	0.032	0.014	0.02	4.29e-08	20
SDC1	rs7567544	G	C	0.02	0.0136	-0.313	2.27e-11	-0.063	0.027	0.02	1.14e-06	20
ELOVL2	rs9461383	G	A	0.026	0.0102	0.3	1.96e-08	0.088	0.038	0.0201	0.000365	20
PLCL1	rs770659	C	G	0.021	0.0121	0.185	1.04e-09	0.111	0.048	0.0202	1.28e-07	20
HDDC2	rs3734643	G	A	-0.027	0.0163	-0.402	2.42e-20	0.066	0.029	0.0208	0.00437	20
PIAS1	rs72757578	G	A	0.033	0.0123	0.505	1.6e-09	0.064	0.028	0.0209	0.0401	9
CDK5RAP3	rs886444	A	G	0.019	0.0167	0.327	2.94e-16	0.058	0.025	0.021	0.000184	20
GRK4	rs10021191	A	G	0.019	0.0203	-0.785	5.97e-47	-0.024	0.01	0.021	3.94e-08	20
ALKBH5	rs7212808	A	G	0.019	0.0172	0.337	9.94e-21	0.056	0.024	0.0211	9.76e-05	20
IRX2	rs10076573	C	T	-0.022	0.0135	0.343	4.47e-10	-0.065	0.028	0.0213	0.000539	20
RAVER2	rs114269697	A	C	0.096	0.0177	2.176	2.89e-21	0.044	0.019	0.0214	0.118	5
LAT	rs7500321	A	G	0.02	0.0155	-0.309	8.86e-13	-0.066	0.029	0.0215	0.000158	20
SMPD2	rs10499053	G	A	-0.019	0.019	0.485	2.6e-24	-0.039	0.017	0.0216	2.25e-12	20
AC159540.1	rs9324211	C	G	-0.025	0.02	-0.882	3.05e-40	0.028	0.012	0.0217	8.01e-05	20
TCP11L1	rs7114010	A	G	0.021	0.0173	0.32	3.37e-17	0.064	0.028	0.0218	2.13e-05	19
KANSL1	rs199533	A	G	0.025	0.0179	0.316	2.12e-19	0.079	0.035	0.022	0.0886	4
OGN	rs7036078	T	C	-0.026	0.0174	0.339	2.3e-18	-0.077	0.034	0.022	0.000539	20
CREB5	rs17156573	C	T	-0.021	0.0198	0.507	1.75e-27	-0.042	0.018	0.0221	1.27e-07	14
RP1-79C4.4	rs659580	C	T	0.021	0.0178	0.597	1.37e-17	0.035	0.015	0.0224	0.00183	20
LIME1	rs2427535	G	A	0.036	0.0154	-0.327	4.64e-11	-0.111	0.049	0.0227	0.000352	18
MTHFR	rs1023252	T	G	-0.021	0.0193	0.217	1.7e-18	-0.094	0.041	0.0229	1.13e-08	20
RABEP1	rs1065483	A	G	0.02	0.0141	0.164	2.31e-10	0.119	0.052	0.0229	2.05e-06	20
SETDB2	rs959421	T	C	0.021	0.0175	-0.356	8e-15	-0.058	0.026	0.0229	2.37e-07	20
PYROXD1	rs714356	G	A	0.018	0.022	-0.563	2.11e-54	-0.032	0.014	0.0232	8.45e-06	20
CASC15	rs196034	G	A	-0.018	0.0213	0.474	4.85e-34	-0.038	0.017	0.0236	2.46e-05	15
GLIPR1L2	rs11180484	C	T	0.018	0.0224	-0.716	4.6e-46	-0.026	0.011	0.0239	6.09e-11	20
SLC22A15	rs6666565	T	C	0.028	0.0173	0.19	3.78e-13	0.147	0.065	0.0239	1.05e-06	20
AC062017.1	rs908261	T	A	0.019	0.0156	0.358	2.14e-10	0.054	0.024	0.0241	7.42e-08	15
UBE3B	rs72648019	T	C	-0.034	0.019	0.501	2.27e-16	-0.068	0.03	0.0245	0.000126	20
MSH3	rs420522	A	G	-0.021	0.0229	0.839	4.92e-44	-0.024	0.011	0.0246	0.00883	20
SMG5	rs949464	T	C	0.018	0.0204	-0.204	7.35e-20	-0.09	0.04	0.0248	1.24e-05	20
STAB2	rs9132	T	C	-0.021	0.016	0.499	1.91e-09	-0.042	0.019	0.0249	0.00109	12
LY75	rs3792198	A	G	-0.018	0.0231	0.663	5.9e-53	-0.027	0.012	0.025	5.25e-10	20
ZNF77	rs35699176	A	G	-0.054	0.0235	2.321	3.07e-49	-0.023	0.01	0.025	0.0424	3
AC104135.4	rs12366	T	G	0.02	0.0184	0.51	1.34e-12	0.038	0.017	0.0251	9.46e-06	19
RP11-259G18.3	rs199534	G	T	-0.024	0.0241	1.201	5.69e-74	-0.02	0.009	0.0252	3.67e-19	4
KANSL1-AS1	rs199534	G	T	-0.024	0.0241	1.149	1.33e-72	-0.021	0.009	0.0253	2.01e-08	3
ENPP1	rs13198582	A	C	-0.021	0.0156	0.308	6.86e-09	-0.067	0.03	0.0254	3.98e-05	14
JKAMP	rs8013145	C	T	0.018	0.0213	0.328	5.68e-21	0.056	0.025	0.0255	3.97e-12	20
HIATL1	rs7863391	T	C	0.019	0.0177	-0.181	1.55e-11	-0.107	0.048	0.0256	0.000624	20
SLC2A5	rs3765962	A	T	0.02	0.0243	-0.663	2.31e-39	-0.03	0.013	0.0257	2.69e-06	20
ATP13A3	rs34600682	A	T	0.02	0.0156	0.227	8.19e-09	0.088	0.04	0.0262	0.00962	20
HM13	rs6060086	C	G	0.025	0.0175	0.26	7.52e-11	0.095	0.043	0.0262	0.00142	13
MAP3K3	rs8064261	A	G	0.021	0.017	0.147	6.69e-09	0.145	0.065	0.0263	6.39e-05	10
NEK1	rs4591555	A	G	-0.024	0.0186	0.286	5.44e-12	-0.085	0.038	0.0263	0.000299	20
RP11-631N16.2	rs1060395	G	A	0.034	0.0159	-0.327	2.05e-08	-0.104	0.047	0.0267	0.00222	16
RBPMS-AS1	rs113142693	C	T	-0.022	0.0164	-0.33	2.38e-08	0.068	0.031	0.027	0.11	6
ZNF667-AS1	rs10416032	G	T	0.022	0.0203	0.533	6.38e-14	0.04	0.018	0.0272	0.00153	20
RP11-295H24.3	rs2078024	G	A	-0.022	0.0184	0.557	5.31e-10	-0.039	0.017	0.0272	0.000282	20
NAA60	rs8061324	G	T	0.02	0.0233	0.673	1.76e-22	0.03	0.014	0.0273	0.000628	20
CCDC127	rs59452511	T	C	0.021	0.0225	0.296	1.14e-19	0.07	0.032	0.0274	0.0104	20
LPAR3	rs1536119	C	T	-0.018	0.0239	0.466	1.3e-24	-0.039	0.018	0.0274	0.00128	20
C14orf2	rs79667722	G	A	-0.064	0.0193	-0.519	4.24e-11	0.123	0.056	0.0275	0.000186	20
RAPGEF6	rs76004030	T	C	0.033	0.0184	0.49	4.08e-10	0.068	0.031	0.0276	0.00607	8
DDX31	rs11243849	T	A	-0.02	0.0229	0.277	1.35e-22	-0.072	0.033	0.0278	5.74e-08	20
AC074286.1	rs3769997	A	G	-0.028	0.0226	-0.659	6.03e-16	0.043	0.019	0.0279	0.000174	20
ERVK13-1	rs11642783	C	T	0.018	0.0248	-0.454	4.98e-28	-0.04	0.018	0.0279	6.11e-05	16
LARP4	rs6580742	T	C	-0.023	0.0261	0.393	3.21e-32	-0.059	0.027	0.0282	8.9e-07	20
CCDC134	rs1799932	T	C	-0.019	0.0179	-0.189	8.9e-09	0.098	0.045	0.0283	5.57e-05	20
ABI3BP	rs2713751	C	A	0.025	0.0207	-0.371	3.06e-11	-0.066	0.03	0.0285	4.21e-05	20
ALS2CL	rs939408	A	C	0.019	0.0194	0.367	3.23e-10	0.053	0.024	0.0285	2.21e-05	12
AASDH	rs13102012	G	A	-0.018	0.0192	-0.191	9.19e-10	0.096	0.044	0.0285	0.000315	20
CHKB	rs131756	T	C	-0.017	0.0265	0.38	4.19e-31	-0.046	0.021	0.0285	1.58e-06	20
RP11-420G6.4	rs318429	A	G	-0.018	0.0258	-0.909	3.33e-43	0.02	0.009	0.0286	3.52e-05	20
RPL10A	rs12525930	C	T	-0.019	0.0197	-0.102	8.48e-10	0.183	0.084	0.0289	7.39e-06	14
RP11-611D20.2	rs3013306	A	G	0.02	0.0242	-0.543	4.53e-22	-0.038	0.017	0.029	2.87e-06	8
SCFD2	rs72498838	T	C	-0.033	0.0189	-0.322	1.15e-09	0.101	0.046	0.0291	1.1e-05	20
MTAP	rs7846749	G	A	0.018	0.025	-0.297	4.53e-20	-0.059	0.027	0.0293	7.16e-09	20
NOP14	rs28619042	T	G	0.018	0.0219	-0.127	1.24e-11	-0.145	0.067	0.0294	1.76e-05	19
KCTD10	rs59227481	G	A	0.018	0.0271	-0.337	3.28e-27	-0.053	0.025	0.0295	9.37e-05	20
RP11-690I21.1	rs55888370	A	G	-0.022	0.0233	-0.484	5.54e-14	0.045	0.021	0.0295	1.68e-08	20
MVP	rs1057452	A	G	0.026	0.0212	-0.273	2.38e-11	-0.095	0.044	0.0296	0.0248	18
EYA3	rs17185115	G	T	0.02	0.0266	0.708	5.82e-32	0.028	0.013	0.0296	2.42e-05	20
BBS2	rs2303284	T	C	-0.021	0.0281	-0.583	3.14e-45	0.036	0.016	0.0297	9.94e-07	20
LA16c-325D7.2	rs886287	C	G	-0.019	0.0246	0.585	2.58e-18	-0.032	0.015	0.03	3.9e-08	20
RFT1	rs2581800	G	A	-0.018	0.0256	-0.334	5.19e-27	0.052	0.024	0.03	3.94e-08	20
GSTM2	rs625456	T	G	0.027	0.0223	-0.21	6.69e-11	-0.13	0.06	0.0304	0.00465	13
TKT	rs728910	C	T	0.022	0.0221	0.18	3.06e-11	0.123	0.057	0.0305	9.97e-06	20
DOCK9	rs11620127	G	A	-0.029	0.0277	-0.931	3.43e-32	0.031	0.014	0.0307	1.57e-05	20
RP11-72I8.1	rs2966186	C	A	-0.027	0.0267	-0.798	8.43e-27	0.033	0.015	0.0307	4.09e-06	20
LACTB2	rs268568	A	G	0.02	0.021	-0.212	3.89e-10	-0.093	0.043	0.0307	9.95e-09	20
SLC25A24	rs61799378	C	T	-0.02	0.0236	0.261	1.09e-12	-0.078	0.036	0.0308	6.01e-07	20
ATP7B	rs73184342	A	G	0.026	0.0297	-0.922	3.52e-46	-0.028	0.013	0.0308	4.79e-05	20
FRA10AC1	rs7909452	C	T	0.018	0.0267	-0.435	4.4e-18	-0.04	0.019	0.0309	7.82e-05	20
PIEZO1	rs8059794	T	C	0.027	0.0239	0.262	1.33e-12	0.104	0.048	0.031	0.00052	20
CCT8	rs2070610	A	G	0.029	0.0284	0.314	7.9e-29	0.092	0.043	0.031	1.22e-06	20
LRRC37A2	rs3785884	A	G	0.024	0.0285	0.951	2.43e-38	0.025	0.012	0.0312	NA	NA
GSK3B	rs334563	A	C	-0.019	0.0195	0.147	2.01e-08	-0.129	0.06	0.0312	0.000313	20
C2orf42	rs12998224	C	A	0.019	0.0256	-0.323	4.89e-17	-0.057	0.027	0.0312	0.000962	20
IRAK1BP1	rs7749916	G	A	-0.017	0.0298	0.499	8.21e-43	-0.034	0.016	0.0314	4.87e-09	20
ASB16	rs730228	C	T	-0.02	0.0193	-0.315	1.51e-08	0.064	0.03	0.0315	8.07e-06	18
SLC37A4	rs3759012	T	C	-0.018	0.0255	-0.26	6.3e-15	0.07	0.032	0.0317	0.000255	15
CENPP	rs10820978	T	G	-0.024	0.0271	0.448	2.89e-17	-0.054	0.025	0.0318	3.31e-05	20
ASB16-AS1	rs67143613	A	G	0.019	0.0259	-0.406	3.97e-15	-0.048	0.022	0.0319	9.08e-07	20
PIWIL2	rs4397403	T	C	0.018	0.0291	-0.824	5.43e-27	-0.021	0.01	0.0321	5.17e-05	20
RP11-89C3.4	rs7110930	T	C	0.025	0.0272	0.952	5.96e-20	0.026	0.012	0.0322	0.000189	20
RP11-397A16.2	rs596668	G	A	-0.026	0.0202	-0.45	2.33e-08	0.058	0.027	0.0322	4.94e-06	20
TUBB6	rs7504558	G	A	-0.03	0.0221	0.195	1.49e-09	-0.156	0.073	0.0325	2.07e-05	9
SQRDL	rs2733246	C	T	0.022	0.025	0.334	1.7e-12	0.067	0.031	0.0328	6.09e-05	20
TMEM30A	rs16886390	C	T	0.151	0.0215	-0.74	7.06e-09	-0.204	0.096	0.0328	0.0032	6
RP11-20I23.13	rs12185166	T	C	-0.021	0.0314	1.216	1.37e-46	-0.017	0.008	0.0329	0.000351	20
CALHM2	rs1536225	G	T	-0.018	0.027	0.238	8.72e-14	-0.075	0.035	0.033	1.95e-07	20
AP001468.1	rs11909555	G	T	-0.022	0.029	-0.439	1.92e-22	0.049	0.023	0.0332	0.00209	20
DVL3	rs1709642	G	A	-0.017	0.0264	0.199	1.4e-13	-0.087	0.041	0.0336	6.03e-06	18
ROBO4	rs11219831	G	A	0.026	0.0269	0.454	1.28e-14	0.058	0.027	0.0336	0.000106	20
NEXN-AS1	rs7547820	A	C	0.022	0.0256	0.37	3.65e-11	0.061	0.029	0.0339	3.37e-06	20
SLC35F2	rs112241263	G	C	0.048	0.0225	-0.279	9.96e-09	-0.17	0.08	0.0339	0.000544	20
CTC-444N24.13	rs862703	C	T	0.019	0.0264	0.568	5.8e-12	0.034	0.016	0.0339	2.77e-05	20
HCG27	rs28749557	T	C	0.028	0.03	0.484	3.05e-22	0.057	0.027	0.0341	2.45e-05	20
LL22NC03-86G7.1	rs240066	A	C	-0.017	0.0324	-0.486	2.44e-54	0.035	0.016	0.0341	2.64e-09	20
ADAP2	rs57432042	C	T	-0.032	0.0296	0.958	9.97e-22	-0.033	0.016	0.0341	0.00084	20
CSDC2	rs111825235	A	G	0.032	0.0255	-0.621	3.36e-11	-0.052	0.025	0.0342	1.34e-05	20
ABCC3	rs4793665	T	C	0.017	0.0308	-0.283	1.47e-19	-0.062	0.029	0.0345	0.00837	20
MLXIPL	rs34346326	C	T	0.023	0.0245	0.533	4.77e-10	0.043	0.02	0.0345	0.00143	20
HACE1	rs9322817	C	A	-0.019	0.0226	-0.239	4.77e-08	0.079	0.037	0.0345	6.46e-05	16
CPT1B	rs131752	C	T	0.017	0.0291	0.362	1.07e-21	0.047	0.022	0.0348	2.77e-09	20
POMZP3	rs2428878	G	A	0.029	0.0338	1.083	1.88e-50	0.027	0.013	0.0349	3.58e-06	20
TRPM4	rs3760664	C	T	-0.026	0.0279	0.388	1.58e-13	-0.066	0.031	0.0353	0.0108	11
GBAS	rs10255049	A	G	-0.02	0.0241	-0.178	1.35e-08	0.111	0.053	0.0354	0.0107	20
PDPN	rs6703700	A	G	-0.019	0.0283	-0.299	7.11e-14	0.063	0.03	0.0359	2.02e-05	12
AMFR	rs4783943	A	G	-0.021	0.0239	0.25	8.54e-09	-0.086	0.041	0.0359	9.35e-05	11
RP11-225B17.2	rs1839575	A	G	-0.02	0.0245	0.357	1.87e-08	-0.056	0.027	0.0361	0.00662	20
ARF4	rs57774469	C	T	0.022	0.0299	-0.205	1.04e-14	-0.109	0.052	0.0363	4.69e-09	20
ZNF333	rs4808306	C	T	-0.022	0.032	-0.222	2.43e-17	0.101	0.048	0.0368	0.000118	20
ZNF391	rs4711148	C	T	-0.019	0.0351	0.89	6.56e-64	-0.021	0.01	0.0371	6.56e-12	20
RP11-173M1.8	rs9909342	A	G	0.018	0.0312	0.378	7.96e-16	0.047	0.022	0.0371	1.98e-07	20
DAXX	rs1059231	G	A	-0.019	0.0351	-0.524	3.43e-58	0.035	0.017	0.0371	0.0132	20
SUZ12P	rs73271857	C	A	-0.027	0.0331	-0.765	1.41e-25	0.035	0.017	0.0372	1.82e-09	15
RP11-797A18.6	rs16968665	G	C	-0.019	0.0247	0.315	1.64e-08	-0.059	0.028	0.0373	0.000156	20
PIGV	rs34232231	G	A	-0.03	0.0279	-0.307	1.29e-10	0.096	0.046	0.0373	8.36e-05	20
XRCC6BP1	rs3751325	T	A	-0.017	0.0359	-0.76	4.02e-71	0.023	0.011	0.0373	8.02e-10	20
ZSCAN29	rs3102448	C	G	-0.024	0.0276	0.215	2.42e-10	-0.111	0.053	0.0374	0.0015	20
RP11-500G22.2	rs10887024	T	A	-0.017	0.0354	-1.073	5.09e-67	0.016	0.008	0.0374	0.00153	20
PSG9	rs61159562	G	A	-0.037	0.0268	-0.741	1.95e-09	0.05	0.024	0.0376	0.000793	20
CMTM3	rs34213783	C	T	-0.017	0.0334	-0.298	8.55e-19	0.057	0.028	0.0377	4.01e-09	20
RN7SL832P	rs4669608	T	C	-0.018	0.0258	-0.327	7.73e-09	0.055	0.026	0.0379	0.000664	20
SAR1A	rs10999165	A	G	0.017	0.034	0.23	1.41e-21	0.073	0.035	0.0379	4.63e-06	20
CLDN7	rs2106842	A	G	0.018	0.0288	0.361	5.11e-11	0.048	0.023	0.0379	5.54e-08	20
IDH1-AS1	rs12478635	T	G	0.022	0.0304	0.6	4.03e-13	0.037	0.018	0.038	9.05e-06	20
IL17RA	rs4819959	A	G	0.017	0.0357	0.724	3.75e-65	0.023	0.011	0.0382	0.142	20
PIGG	rs6818642	G	A	-0.027	0.0312	0.34	3.3e-14	-0.078	0.038	0.0382	4.15e-10	20
TSPAN3	rs12901188	C	G	0.018	0.0328	0.253	2.61e-22	0.07	0.034	0.0383	0.000209	20
SMARCB1	rs2267033	G	A	-0.026	0.0328	-0.269	1.46e-17	0.095	0.046	0.0385	1.22e-08	20
RETSAT	rs6547614	C	T	0.019	0.0304	0.383	4.46e-12	0.05	0.024	0.0385	0.000206	17
TRIM65	rs57512270	G	GT	-0.04	0.0311	0.414	8.68e-13	-0.097	0.047	0.0386	0.00191	20
ST18	rs3815868	C	T	0.023	0.0298	0.376	1.74e-10	0.06	0.029	0.0389	3.54e-06	6
BEAN1	rs719941	C	T	0.018	0.0258	-0.312	1.18e-08	-0.056	0.027	0.0389	0.00388	20
SUSD5	rs6764459	T	C	0.025	0.0346	0.951	1.56e-23	0.026	0.013	0.039	0.000979	20
NARF	rs9907135	G	A	-0.017	0.0357	-0.456	2.9e-31	0.038	0.018	0.039	5.4e-16	20
CCDC154	rs116404366	G	A	0.031	0.029	0.593	9.31e-10	0.052	0.025	0.0391	0.00143	20
FILIP1	rs9352203	C	A	0.018	0.0365	-0.875	1.32e-45	-0.02	0.01	0.0393	1.76e-09	20
CD72	rs10814264	T	C	-0.032	0.0333	-0.396	2.95e-15	0.08	0.039	0.0394	0.00288	8
RP11-536K7.3	rs3750660	T	C	-0.05	0.0335	0.994	1.91e-17	-0.05	0.024	0.0394	0.547	6
SNHG7	rs11999246	T	C	0.031	0.0377	-0.875	5.86e-44	-0.035	0.017	0.0395	0.0988	11
C14orf119	rs1885097	G	A	-0.017	0.0317	-0.217	1.06e-12	0.079	0.039	0.0396	0.00303	6
WDR5B	rs4677952	C	T	-0.022	0.0338	0.358	9.85e-16	-0.061	0.03	0.0397	0.000125	20
RP11-38L15.8	rs28548884	A	G	0.032	0.0368	0.825	5.22e-27	0.038	0.019	0.04	NA	NA
ASAP2	rs13384638	A	C	-0.029	0.0352	0.51	1.12e-17	-0.057	0.028	0.04	0.0394	16
AC004980.7	rs2428878	G	A	0.029	0.0338	0.472	9.82e-15	0.062	0.03	0.04	0.000231	20
TMED8	rs10141114	G	A	0.021	0.0356	0.257	6.2e-19	0.081	0.04	0.04	1.24e-07	20
RNF207	rs114174266	G	A	-0.056	0.0275	-0.791	1.95e-08	0.071	0.034	0.0401	5.54e-06	10
GVINP2	rs2345354	A	T	0.018	0.036	0.517	5.85e-19	0.034	0.017	0.0402	0.000344	16
RGMB-AS1	rs2545731	G	T	0.023	0.0303	-0.224	4.39e-10	-0.102	0.05	0.0403	4.18e-06	20
STK25	rs12618962	C	A	0.019	0.0299	0.154	1.08e-09	0.12	0.058	0.0404	1.16e-05	18
RPH3AL	rs8066107	A	G	-0.019	0.0379	-1.014	4.27e-55	0.018	0.009	0.0405	0.064	20
C17orf107	rs72835059	A	G	0.027	0.0356	0.664	2.04e-18	0.04	0.02	0.0409	0.000359	20
SFXN2	rs2902548	T	C	0.022	0.0373	-0.362	2.61e-24	-0.059	0.029	0.0409	0.000386	20
MAPRE1	rs6119294	A	G	-0.023	0.0339	0.174	5.33e-16	-0.13	0.063	0.041	1.84e-09	20
RP11-82L18.2	rs10780224	C	G	0.02	0.0367	-0.54	2.62e-23	-0.037	0.018	0.0414	0.00371	20
PEX11G	rs10426928	C	T	-0.017	0.0395	-0.449	4.18e-30	0.038	0.019	0.0415	0.000682	20
SHC3	rs10780224	C	G	0.02	0.0367	-0.554	2.87e-22	-0.036	0.018	0.0417	0.00293	20
DNALI1	rs72657792	G	A	0.03	0.0325	-0.566	8.75e-11	-0.052	0.026	0.0417	2.92e-06	11
PNPLA7	rs2254149	G	A	0.019	0.0391	0.388	6.53e-33	0.049	0.024	0.0418	0.125	20
CTC-459F4.3	rs58656970	T	C	0.02	0.0345	0.32	4.66e-15	0.062	0.03	0.0419	0.00128	9
RP11-797A18.4	rs11636648	T	C	0.017	0.0368	0.53	4.56e-20	0.033	0.016	0.0421	1.55e-06	20
PLCL2	rs6780646	G	T	-0.019	0.0327	0.295	5.27e-12	-0.063	0.031	0.0423	0.00194	20
RP11-645C24.5	rs4783352	G	A	-0.021	0.0393	-0.509	9.99e-25	0.04	0.02	0.0424	3.8e-09	20
ZNF385D	rs2630795	G	C	-0.017	0.0335	0.348	1.21e-11	-0.048	0.024	0.0425	0.00605	20
RP11-82L18.4	rs10780224	C	G	0.02	0.0367	-0.433	8.03e-19	-0.046	0.023	0.0426	0.00388	20
PLCE1	rs17415514	C	T	-0.02	0.0283	-0.33	4.37e-08	0.062	0.03	0.0426	0.00244	13
FIBP	rs687672	C	T	0.021	0.0356	-0.203	1.32e-14	-0.105	0.052	0.0428	0.000834	20
CACNA2D3	rs358498	T	C	0.022	0.0318	0.351	1.78e-09	0.061	0.03	0.0429	6.97e-05	20
CCDC163P	rs6688516	A	G	-0.017	0.0426	-1.18	4.36e-77	0.014	0.007	0.0429	6.43e-07	20
SNX32	rs17854357	C	G	0.022	0.0412	1.124	3.74e-78	0.02	0.01	0.0429	4.67e-07	20
NOL6	rs2275228	C	T	-0.019	0.0371	0.217	9.57e-20	-0.089	0.044	0.043	0.000188	20
TTC14	rs9832393	C	T	-0.024	0.0325	0.215	1.29e-09	-0.11	0.054	0.0431	0.000329	20
FAM167A	rs2736338	C	A	0.02	0.0343	0.292	5.27e-13	0.068	0.034	0.0432	0.0477	20
TXNDC16	rs79994243	T	C	0.034	0.0349	-0.486	3.18e-12	-0.07	0.035	0.0433	1.63e-06	20
TRIP11	rs8014854	A	G	0.018	0.0333	0.226	2.09e-10	0.079	0.039	0.0433	0.0135	18
SMUG1	rs2233921	A	C	0.016	0.0408	-0.681	1.54e-48	-0.024	0.012	0.0435	9.55e-08	20
TAPBP	rs1059231	G	A	-0.019	0.0351	-0.253	8.21e-13	0.073	0.036	0.0437	0.0384	20
SBF2	rs7935532	C	T	-0.02	0.0354	-0.193	3.88e-12	0.104	0.051	0.0439	0.00157	20
EPDR1	rs7807193	G	A	0.018	0.0387	-0.537	1.72e-18	-0.034	0.017	0.044	5.06e-05	16
CNGA3	rs4851125	T	C	0.04	0.0411	1.493	2.71e-42	0.027	0.013	0.0441	0.116	20
FBXO17	rs12459104	C	T	-0.021	0.0388	0.496	5.88e-18	-0.042	0.021	0.0442	0.00334	20
CRELD2	rs9616391	T	C	-0.023	0.0332	0.208	2.1e-10	-0.109	0.054	0.0442	0.000351	20
RHOJ	rs4902214	C	T	0.016	0.0391	0.325	1.06e-25	0.05	0.025	0.0442	0.000815	20
GNMT	rs4714638	G	A	0.017	0.0302	-0.316	1.74e-08	-0.054	0.027	0.0444	6.72e-05	20
ETV4	rs76971300	G	A	0.019	0.0386	0.183	3.59e-15	0.101	0.05	0.0445	5.48e-05	20
GSTZ1	rs2287398	G	A	0.017	0.0366	-0.242	7.05e-14	-0.071	0.035	0.0445	6.25e-06	20
DUSP18	rs34597012	G	GT	0.034	0.0368	-0.375	3.83e-14	-0.089	0.044	0.0448	0.00397	20
DBNDD1	rs76265950	C	A	0.029	0.0407	1.332	2.69e-22	0.022	0.011	0.0449	3.03e-05	20
TMEM184B	rs2235265	C	T	0.018	0.0366	-0.238	6.92e-14	-0.076	0.038	0.045	0.017	20
MEAF6	rs11578962	T	G	-0.029	0.0377	-0.444	7.71e-14	0.065	0.032	0.0451	0.00324	18
RHEBP2	rs28495294	C	T	-0.031	0.038	-0.504	1.16e-13	0.062	0.031	0.0452	NA	NA
IRF5	rs3757387	C	T	0.016	0.0399	0.544	2.23e-16	0.03	0.015	0.0453	7.79e-05	20
DOC2GP	rs7930586	C	A	-0.017	0.0353	-0.358	2.54e-11	0.049	0.024	0.0455	0.00379	20
ZXDC	rs777511	C	T	-0.017	0.0367	0.239	2.76e-12	-0.071	0.035	0.0456	0.000161	20
NPHP4	rs1287637	T	A	-0.025	0.04	-0.523	3.44e-17	0.048	0.024	0.0456	0.0476	20
CPAMD8	rs58017830	T	C	0.018	0.0346	0.285	4.04e-10	0.062	0.031	0.0457	0.0207	13
SMG1P1	rs2873168	A	C	0.018	0.0365	-0.444	1.92e-12	-0.039	0.02	0.0457	0.00117	20
AC000078.5	rs5992492	C	T	0.017	0.0337	0.372	4.67e-09	0.046	0.023	0.0458	0.00149	19
DTWD1	rs8033476	G	A	-0.017	0.0371	-0.239	1.29e-10	0.07	0.035	0.0459	0.000234	20
ELMOD1	rs6588970	C	T	0.018	0.0323	-0.315	1.94e-08	-0.056	0.028	0.046	3.54e-06	17
ATIC	rs7594345	T	C	0.016	0.0397	0.192	6.5e-18	0.085	0.042	0.046	0.000395	20
GALM	rs13029674	A	G	0.026	0.0419	0.76	1.74e-26	0.035	0.017	0.0461	6.8e-05	20
AGER	rs204995	G	A	0.022	0.0316	0.285	3.58e-08	0.076	0.038	0.0462	0.0537	20
NSMCE4A	rs10887024	T	A	-0.017	0.0354	0.235	1.13e-10	-0.074	0.037	0.0462	0.00249	19
GPR135	rs200316741	T	A	0.126	0.0346	1.286	1.99e-09	0.098	0.049	0.0464	8.47e-05	4
SEZ6L2	rs7189750	A	G	0.018	0.0336	0.221	2.37e-08	0.08	0.04	0.0464	0.00136	12
PGPEP1	rs12975407	T	C	-0.016	0.0417	-0.31	5.52e-21	0.053	0.026	0.0465	0.0269	20
ZNF155	rs62116613	A	G	-0.029	0.0421	-1.025	1.12e-21	0.028	0.014	0.0465	0.191	20
TMF1	rs937858	T	G	0.018	0.0376	0.246	9.06e-12	0.074	0.037	0.0466	6.18e-06	20
RAD52	rs12822733	G	C	-0.02	0.0425	-0.529	7.12e-23	0.037	0.019	0.0467	0.000203	20
PPP3R1	rs62145950	A	C	0.017	0.0403	-0.238	1.77e-16	-0.071	0.036	0.0468	1.93e-05	16
FARP2	rs6746588	C	T	0.023	0.0348	0.273	1.19e-08	0.084	0.042	0.0469	0.000268	20
COL5A2	rs56381644	A	C	0.02	0.0395	0.274	3.14e-12	0.073	0.037	0.0469	4.15e-06	20
AGA	rs11131799	A	G	-0.016	0.0446	0.725	7.15e-61	-0.023	0.011	0.0471	1.81e-06	20
MTMR3	rs146622237	TA	T	0.035	0.0412	0.265	1.63e-17	0.13	0.066	0.0471	5.92e-05	20
RP11-585P4.5	rs12422952	T	C	-0.016	0.0439	-0.749	1.24e-23	0.022	0.011	0.0472	1.45e-05	20
MRPL28	rs1984409	G	T	-0.016	0.0421	-0.194	2.07e-23	0.084	0.042	0.0472	9.61e-06	20
LL22NC03-2H8.4	rs142648393	T	C	-0.038	0.0395	0.606	1.81e-14	-0.063	0.032	0.0473	3.82e-05	20
AGAP9	rs28495294	C	T	-0.031	0.038	-0.553	4.21e-11	0.057	0.029	0.0473	NA	NA
TMEM173	rs7380824	T	C	0.023	0.0418	-0.452	7.18e-22	-0.05	0.025	0.0473	0.00875	20
FAM35DP	rs28495294	C	T	-0.031	0.038	-0.348	1.53e-10	0.09	0.046	0.048	NA	NA
CHRM2	rs1424543	C	G	-0.017	0.0419	-0.537	1.07e-16	0.031	0.016	0.048	2.42e-07	20
PHF11	rs12050042	C	T	-0.019	0.0345	-0.197	2.15e-08	0.096	0.048	0.0481	7.95e-05	6
ZNF165	rs1150691	G	A	0.018	0.0396	-0.467	1.94e-12	-0.037	0.019	0.0482	0.00015	20
KIAA1429	rs2304764	G	T	0.018	0.043	-0.284	3.1e-20	-0.062	0.031	0.0482	1.05e-08	20
SPTLC1	rs12352341	A	G	0.047	0.0381	-0.706	1.24e-10	-0.067	0.034	0.0483	2.86e-06	13
CTSW	rs687672	C	T	0.021	0.0356	0.433	5.81e-09	0.049	0.025	0.0483	0.00313	7
PARP12	rs112596441	G	C	0.045	0.0418	-0.812	3.15e-15	-0.056	0.028	0.0487	0.0202	8
INF2	rs74091119	G	C	0.022	0.0388	0.244	6.62e-12	0.089	0.045	0.0488	0.00473	15
PPP3CC	rs9886589	G	A	0.038	0.0352	-0.41	2.38e-08	-0.093	0.047	0.0489	0.00671	20
RP11-834C11.10	rs2233921	A	C	0.016	0.0408	0.572	3.45e-14	0.028	0.014	0.0491	8.73e-06	17
NT5C3B	rs11657944	C	T	-0.017	0.0467	-0.947	1.18e-85	0.018	0.009	0.0492	2.46e-05	20
CTD-2260A17.1	rs149173	C	T	-0.018	0.0434	-0.633	5.51e-17	0.028	0.014	0.0493	0.0147	20
STX7	rs12190479	C	G	0.021	0.0446	0.356	3.33e-17	0.059	0.03	0.0496	0.00025	16
CTD-2349P21.5	rs73269945	A	G	0.026	0.0428	-0.878	3.06e-14	-0.029	0.015	0.0497	1.11e-06	19
METTL22	rs76384637	A	G	-0.026	0.043	0.686	9.52e-16	-0.038	0.019	0.0498	0.00215	16
CEBPZ	rs11124569	G	A	0.016	0.0438	-0.226	3.07e-18	-0.07	0.036	0.0499	8.73e-14	20
